# Supplementary material for: Reference-Free Quantitative Mass Spectrometry Enables Sequencing of Resist Copolymers and Reveals Sequence-Dependent Deprotection Sensitivity
Source: Macromolecules. 2026 Jan 19;59(3):1640–9. doi: 10.1021/acs.macromol.5c03032 (PMC12895505; doi:10.1021/acs.macromol.5c03032)
Supplement: Supplementary file 2 [file ma5c03032_si_002.zip]

Archive with 2 entries (2 files):
- DataS2_FragmentAbundance.csv
- DataS1_rawSpectra.csv
