# Supplementary material for: Reference-Free Quantitative Mass Spectrometry Enables Sequencing of Resist Copolymers and Reveals Sequence-Dependent Deprotection Sensitivity
Source: Macromolecules. 2026 Jan 19;59(3):1640–9. doi: 10.1021/acs.macromol.5c03032 (PMC12895505; doi:10.1021/acs.macromol.5c03032)
Supplement: Supplementary file 2 [file ma5c03032_si_002.zip › DataS2_FragmentAbundance.csv]

G00M100	0	0	0	0	0	0	0	0	1447966.691	13940589.16	21554331.02	20309970.71	44775398.18	68064403.45	96406946.24	107532559.6	103618786.6	102773191.1	100132675.8	91670223.39	67121933.22	40650604.88	22767064	9482535.535	5817895.856	2178039.132	1753100.733	1369360.806	1277102.4	1090583.981	1014633.51	876136.8636	1172019.284	936624.4261	849777.8903	992097.0994	2697375.238	4217877.365	7856919.784	15693960.86	26011479.18	29648926.24	16285713.49	27861922.93	84216095.12	109841165.5	80909762.16	34782445.82	14368946.56
G05M95	0	0	0	0	0	0	0	0	6894725.537	18180428.93	19638275.04	73974950.78	138392488.3	162965563.7	144533513.1	121954377.6	104641265.2	88014861.15	70390048.43	45401252.5	22361047.44	7357791.66	2226635.892	2424594.096	2672147.245	2011526.475	2002568.679	2054836.269	1640783.888	1826592.741	1716661.962	1619273.522	1561562.811	1474024.811	1545702.836	1803777.64	4702284.123	8429624.92	14555106.29	19337451.72	17514091.09	10192070.06	16194336.4	53172773.62	86587082.54	84180920.25	40722700.07	12580807.96	1268723.899
G10M90	0	31242.11807	0	0	0	0	0	0	4776845.296	9660692.173	10031646.96	37669334.76	76476223.88	95193876.15	82038347.62	66869140.22	53037436.86	40517037.92	29511872.03	20739538.48	12518102.89	5034143.01	1182958.465	723447.9261	1009392.603	928161.4644	982492.4529	829263.2458	812961.1656	897658.5475	884152.2767	894491.5	891108.7344	776862.1429	933450.3317	1124663.057	1784357.755	3461241.11	6907252.545	11699287.99	15782287.51	10990639.77	11353711.2	39847848.55	64408451.2	59584197.43	27149883.31	7522568.972	673152.4505
G15M85	0	0	0	0	0	0	0	0	7483538.19	12601325.07	14694168.24	51998445.13	94651840.6	104690692.4	90349071.2	74318400.86	58221312.75	44957992.01	30473163.77	23728590.29	17100367.23	13254002.31	7045634.192	634706.678	1090625.691	1393924.78	1205826.962	965067.6862	1018071.633	1146448.852	1213436.358	1014624.895	1156919.147	1136625.362	1050026.053	959866.0702	1254378.152	2597165.594	5427232.1	9359825.476	9672677.341	9646037.691	28433833.95	53453247.36	67760848.97	59378881.91	23934028.47	8470256.989	1621073.276
G20M80_1h	37471.43555	72115.76384	80039.92365	0	0	0	0	0	6757672.053	8078419.161	10313191.29	38622735.9	81355273.64	99055421.63	87364282.76	69189240	55645084.45	42815918.96	31943476.05	25227458.27	14224389.4	8045218.913	2517963.702	695526.1001	942878.4966	1115115.889	1033598.246	1063520.337	1033207.117	911526.6553	1091081.044	936073.157	1175078.801	1194603.913	1386971.739	1449617.49	2222181.985	4558435.023	9420101.658	15690330.7	18118204.8	15244624.02	33146860.18	76273594.91	95687776.55	78608332.82	35902997.13	18755814.46	3484363.64
G20M80	0	67676.96704	207448.5972	0	0	0	14915.5192	1838448.847	5814984.307	3479466.815	11980413	32120654.92	55442647.12	58840760.36	52956068.14	46562615	38772828.98	32687086.77	28004219.8	23283677.84	18719655.52	13557178.63	7661157.82	3028841.05	200437.9742	414349.26	341634.2279	150427.9492	273664.1768	271355.8427	163575.2094	152447.8775	53202.01051	53037.76811	169618.7913	317641.7932	3253851.638	5702227.485	9879769.692	15021060.54	15009749.24	11408596.38	36057691.49	66239796.09	71239878.22	43485098.81	26749792.11	11496910.17	2812209.848
G25M75	0	33922.66394	0	0	0	0	0	1872279.37	5943189.957	6770120.973	37350793.31	78796341.36	93916497.17	79993008.93	62711765.96	44283956.1	28991833.34	16257459.63	6758280.97	1378017.848	46410.77146	440877.4957	730519.3401	727594.6644	548133.3882	548661.0054	569838.6553	522611.2	478083.6018	641186.8402	1047022.155	690421.655	684339.2368	912380.524	1023047.529	933254.5484	1902760.847	4271612.6	7699779.994	9600995.03	10185742.85	15919972.42	52938016.23	73678633.78	77062085.3	38143361.91	18437938.54	5118751.482	977948.3346
G30M70	0	0	0	0	0	0	0	1266593.244	6548254.572	6585725.248	44037095.09	101088133.4	116098021.3	97699271.55	62165900.06	31383844.2	11192332.92	2546978.563	0	0	453763.1042	475372.5654	354990.4689	198992.416	60666.12638	277976.4574	233105.4493	269828.791	371666.5261	293071.2628	142045.4645	180574.823	295885.7579	356493.4861	503739.1746	443123.4531	2152996.647	5424124.754	10697733.13	13925978.3	13827535.33	21560745.76	68285623.2	86941795.38	94901167.3	45913722.89	16304632.64	3300587.854	797320.7526
G35M65	0	0	0	0	0	0	0	1369581.206	4767807.522	3063337.001	30871416.49	71634130.8	87865891.57	82566155.86	65329168.21	48240199.57	32155689.03	20236811.68	8983846.592	2393611.234	84218.49097	186819.5126	503176.3233	571477.2292	684830.1129	632180.5051	683788.9702	518113.7375	643071.3697	540001.2767	773344.7336	551435.3916	713192.3221	571144.8457	805107.7599	861436.9614	2402655.065	4725136.541	9011438.035	12587502.47	15248546.64	22397891.5	66107404.05	93702739.44	90245016.19	41317677.07	25205824.94	11105184.13	4360205.95
G40M60	0	0	0	0	0	0	424431.9192	1232908.876	2063743.893	3212115.16	23986228.1	51570308.67	68817989.45	67093061.99	56649298.15	48501191.87	36546879.65	26174916.38	17031832.32	8913297.104	3987572.42	1225381.626	34569.69875	0	567444.4982	517602.9442	718318.4822	737260.7219	603652.4097	601337.3775	664910.915	905338.0775	994412.1281	958576.9438	1280435.371	1035389.963	2866382.631	6096774.316	10134241.92	12025465.23	16878096.3	44730226.99	90484385.04	92601114.68	77185331.53	34687545.42	23384639.19	13144111.9	7275394.097
G40M60_1h	0	95996.15116	0	0	0	0	1987827.398	2041344.978	4271789.271	15074390.01	57732722.17	90643636.65	93753509.64	75755638.23	56592852.31	36569512.84	23504081.71	11697029.6	4031766.148	0	0	183491.1037	779833.7153	337961.1118	0	0	34866.33832	710271.0164	0	0	0	406639.7996	0	0	353393.5647	302100.841	6952488.64	12951032.74	16026159.56	11782845.86	12700612.54	48773376.91	108578048.2	91785298.97	74793855.42	30533571.53	9953828.703	2041327.348	819055.0108
G45M55	0	0	0	0	0	0	882905.9328	251291.1339	39232.37763	0	15206255.88	42127119.1	62072262.58	63360787.01	54183204.95	43015430.88	33792400.59	24138160.7	17582310.74	11631019.46	5674125.628	2109056.405	0	0	133806.9	222749.1266	261889.6325	188194.8277	0	5326.218743	80473.17397	94222.43172	0	22948.02093	287213.8039	55575.18531	3848914.591	7795953.762	11459270.38	14705249.21	21511372.47	62602658.22	109731014.1	105368001	90552637.5	37634259.1	21799320.27	12617765.44	6588141.885
G50M50	0	0	0	0	0	0	38488.70542	0	0	0	2648339.784	11140647.18	22857696.02	29949248.63	31148844.5	26939278.24	22544751.64	17969636.15	13887961.88	9834131.546	5392809.4	2060958.594	0	0	0	96154.81106	203211.7332	109677.1259	49139.68218	36904.11609	99520.43457	300292.7889	329165.0618	279246.3464	224042.1817	177401.7879	2627298.213	5425051.435	8408796.128	9455177.687	13099975.97	36050952.8	73751481.14	73054400.35	54095724.89	24133401.85	16256205.74	14496805.47	9151187.57
G55M45	0	0	0	0	0	36586.86408	391871.3698	0	0	0	1980016.87	7964669.881	14686599.69	18369832.12	19201109.89	15899842.45	12632084.91	10205598.77	7395604.473	5057578.008	3647760.656	1827929.463	92955.87047	0	0	0	81351.25869	76362.41914	101709.5801	108517.2171	110182.7411	103337.5799	120410.3763	116604.9989	140796.6388	198424.4662	2172631.124	4253155.374	5455847.369	6865633.291	10193246.1	34465214.56	51736298.3	47264266.96	21856663.55	15484168.47	10815707.52	8197274.087	4697315.554
G60M40	42049.53358	0	0	0	0	0	104653.1444	0	0	0	725064.0518	6936923.989	12820872.33	18261173.14	17080255.66	16307111.23	13549409.26	11558797.34	8328285.309	6099570.154	4272843.64	3051098.078	1375934.492	0	0	0	0	175870.1656	44525.05041	0	51605.4535	31662.9431	59158.16774	172824.8429	117577.8404	113343.2118	4199140.905	7344092.018	8085528.285	7994994.548	12469577.2	46765998.24	71040237.57	60772290.47	34527652.6	21471770.59	12594143.94	6465162.146	3405642.412
G65M35	0	0	0	0	0	0	0	0	0	0	4729333.762	14567695.2	24165601	29991298.26	27611607.39	24561208.22	19019725.44	13346369.03	7695629.277	3072262.8	0	0	0	0	0	0	0	0	210646.1956	0	0	0	0	0	3131.966232	70364.84057	5133016.993	9883261.552	7372460.106	4460573.703	7953965.804	28902255.31	70558987.31	73285696.01	42657107.47	20558332.98	9248757.254	4470927.911	1921305.454
G75M25	0	0	0	0	0	0	0	0	0	0	1088726.622	6449500.59	12030745.45	15367737.51	14150281.4	13935619.6	12055695.47	9924326.768	8354037.583	6982218.127	6335356.914	5690424.869	5281702.951	5282946.782	4352977.77	3386344.32	636825.4188	25927.25194	0	51529.09864	0	0	33280.9372	66471.70321	0	0	5417774.776	8036390.173	5307285.531	5733729.462	11168605.39	39116729.67	63385122.86	49120637.29	31973230.23	13951487.59	15441454.78	3708502.354	1771548.836
G80M20	0	0	0	0	0	0	0	0	0	0	0	822352.6898	3280457.749	5393193.645	6313508.647	7027846.062	6690352.653	6075712.548	5162748.656	4615544.724	3742090.451	2911058.058	1188273.667	0	0	0	0	0	0	0	0	0	0	0	0	0	2752733.372	4416615.173	4022545.919	4190521.494	7347556.763	18471299.84	34610464.83	28163078.72	20326105.43	12891813.57	3399103.668	1003897.629	291986.7282
G85M15	0	0	0	0	0	0	0	0	0	0	0	0	0	0	433651.7951	2105006.126	3315253.265	3771095.818	4136728.977	4049302.317	3388687.621	3008948.436	3132151.316	2190493.089	2059436.494	1292362.631	596175.0888	0	0	0	0	0	0	0	0	0	1268541.502	2898464.463	3511689.864	3118356.157	4375569.3	7475963.619	19077058.42	35623516.03	30328633.92	18246755.99	11900043.7	4321098.223	1360063.963
G90M10	0	0	0	0	0	0	0	0	0	0	0	0	0	0	0	0	0	0	0	0	0	313000.2902	709021.4963	1418605.09	2996203.782	4493779.261	6932411.29	8050557.276	5989227.507	420636.2855	0	16540.20431	0	108672.0446	66791.54279	0	1111341.81	2180263.569	2391400.101	2924778.883	4467316.516	6386697.037	17392606.11	35042504.42	30320596.28	18716319.27	9431265.759	4533264.53	1597129.62
G100M00	77903.84774	0	0	0	0	0	0	0	0	0	0	0	0	0	1203431.758	2439815.286	2418243.432	2002032.908	1638045.045	1288870.525	2150255.92	3137059.903	4861775.57	8670491.489	12699011.85	14815608	14940463.67	10023077.9	2027360.823	1319036.043	664967.604	0	9818.340793	0	0	0	1141085.656	620526.8195	192417.8444	137622.9491	142584.0113	157617.8926	192119.0347	181128.674	119599.7438	74838.39091	17334.51789	16026.10234	14264.93957
[truncated: 239 more columns]
