# Supplementary material for: Reference-Free Quantitative Mass Spectrometry Enables Sequencing of Resist Copolymers and Reveals Sequence-Dependent Deprotection Sensitivity
Source: Macromolecules. 2026 Jan 19;59(3):1640–9. doi: 10.1021/acs.macromol.5c03032 (PMC12895505; doi:10.1021/acs.macromol.5c03032)
Supplement: Supplementary file 2 [file ma5c03032_si_002.zip › DataS1_rawSpectra.csv]

m/z	G00M100_temperature0	G00M100_temperature1	G00M100_temperature2	G00M100_temperature3	G00M100_temperature4	G00M100_temperature5	G00M100_temperature6	G00M100_temperature7	G00M100_temperature8	G00M100_temperature9	G00M100_temperature10	G00M100_temperature11	G00M100_temperature12	G00M100_temperature13	G00M100_temperature14	G00M100_temperature15	G00M100_temperature16	G00M100_temperature17	G00M100_temperature18	G00M100_temperature19	G00M100_temperature20	G00M100_temperature21	G00M100_temperature22	G00M100_temperature23	G00M100_temperature24	G00M100_temperature25	G00M100_temperature26	G00M100_temperature27	G00M100_temperature28	G00M100_temperature29	G00M100_temperature30	G00M100_temperature31	G00M100_temperature32	G00M100_temperature33	G00M100_temperature34	G00M100_temperature35	G05M95_temperature0	G05M95_temperature1	G05M95_temperature2	G05M95_temperature3	G05M95_temperature4	G05M95_temperature5	G05M95_temperature6	G05M95_temperature7	G05M95_temperature8	G05M95_temperature9	G05M95_temperature10	G05M95_temperature11	G05M95_temperature12
80.02	0	0	0	0	568.0091742	0	0	0	0	0	0	0	0	0	0	0	0	0	0	0	0	0	0	0	0	0	0	0	0	0	0	0	0	0	0	470.7155962	0	0	0	0	0	0	0	0	0	0	0	0	0
80.23	0	0	0	0	0	0	0	0	1127.678899	0	0	0	0	0	0	0	0	0	0	0	0	0	0	0	0	0	0	0	0	0	0	0	533.7247705	0	0	0	0	0	0	0	386.6086956	0	0	0	0	0	0	394.1449275	0
80.28	0	0	0	0	0	0	0	0	0	0	0	0	0	0	0	0	0	0	0	0	0	0	0	0	0	0	0	0	0	0	0	0	0	0	0	0	0	0	0	0	0	0	0	0	0	0	498.1449275	461.9710145	0
80.32	0	0	0	0	0	0	0	0	0	0	0	0	0	0	0	0	0	0	722.7522934	589.3211008	0	0	0	0	0	0	0	0	0	0	0	0	0	0	0	0	0	0	0	0	0	0	0	0	1255.536232	0	0	0	0
80.38	0	0	0	563.3761467	0	0	0	0	0	0	0	0	0	0	534.651376	731.091743	0	648.6238531	0	0	0	0	0	0	0	0	0	0	0	0	0	0	0	0	0	0	0	471.7681159	0	0	0	0	0	0	571.2463768	0	0	0	0
80.48	0	0	0	0	0	0	0	0	0	0	0	0	1061.889908	0	0	0	0	0	0	0	0	0	0	0	1423.266055	0	0	0	0	0	0	0	0	0	0	0	0	0	0	0	0	0	0	0	0	0	0	0	0
80.52	0	0	0	0	0	0	0	0	0	0	0	0	653.2568806	0	1016.486238	0	474.4220183	0	0	0	0	0	470.7155962	503.1467889	0	0	0	0	0	0	0	0	0	0	0	0	0	0	0	0	0	0	0	0	0	0	0	0	0
80.57	0	0	0	0	0	0	0	0	0	692.1743118	0	0	0	0	0	0	0	0	0	0	0	0	0	0	0	0	0	0	0	0	0	0	0	0	0	0	0	399.4202898	0	0	0	0	0	0	0	1269.855072	0	0	0
81	7877.999998	0	0	0	0	0	0	0	0	0	0	0	0	0	0	0	0	0	0	0	0	0	0	0	0	0	0	0	0	0	0	0	0	0	0	0	0	0	0	0	0	0	0	0	0	0	0	0	0
81.13	12119.07339	18062.3211	24073.211	27194.01834	58649.4954	52831.33944	30057.22935	50887.32109	145750.4128	204927.1467	148567.2935	69762.27522	61768.44953	58539.22935	63102.76146	45854.9266	47890.67889	47800.79816	45587.13761	62386.4954	57281.82568	54869.87155	47452.39449	17955.76146	27566.51376	11929.11926	10003.63303	2657.504587	1809.66055	11347.21101	9659.862383	7063.51376	12211.73394	10537.3578	6515.889907	7718.623852	19127.71014	23706.72464	36897.3913	40603.71014	39135.65217	21985.44927	30964.86956	88148.28985	141220.6956	151241.6232	88032.23188	50760.28985	52974.43478
81.19	0	0	0	0	0	0	0	0	0	0	0	0	0	0	0	0	0	0	0	0	0	0	0	12939.11926	0	0	0	4122.467889	0	0	0	0	0	0	0	0	0	0	0	0	0	0	0	0	0	0	0	0	0
81.28	0	0	0	0	0	0	0	0	0	0	0	0	0	0	0	0	0	0	0	0	0	0	0	0	0	0	0	0	2343.385321	0	0	0	0	0	0	0	0	0	0	0	0	0	0	0	0	0	0	0	0
81.42	489.2477063	1236.091743	655.1100916	1027.605504	1022.972477	0	1080.422018	1344.504587	592.1009173	541.1376146	639.357798	4056.678898	3649.899082	0	2212.733945	0	1503.880734	641.2110091	0	2708.467889	2890.082568	468.8623852	1482.568807	1259.25688	0	0	0	530.0183485	0	485.5412843	0	662.5229357	659.7431191	0	0	1463.110091	0	1218.608696	440.8695652	4245.15942	2679.130435	1219.362319	827.4782608	1172.637681	4212.753623	2951.942029	2296.289855	1843.362319	899.8260869
81.54	0	0	0	0	0	551.3302751	0	0	0	0	0	0	0	0	0	0	0	0	0	0	0	0	0	0	0	0	0	0	0	0	0	0	0	0	0	0	0	0	0	0	0	0	0	0	0	0	0	0	0
81.75	0	0	0	0	0	0	0	0	0	0	0	0	0	0	0	0	0	0	0	0	0	0	0	604.1467889	0	0	0	0	0	0	0	0	0	0	0	0	0	0	0	0	0	0	0	0	0	0	0	0	0
81.87	0	0	0	0	0	0	0	0	0	0	0	0	609.7064219	0	0	0	0	0	0	0	0	0	0	0	0	0	0	0	0	0	0	0	0	0	0	0	0	0	0	0	0	0	0	0	1279.652174	0	0	0	0
81.96	0	0	0	0	0	0	0	0	0	0	0	0	0	0	0	0	1081.348624	0	0	0	0	0	0	0	0	0	0	0	0	0	0	0	0	0	0	0	0	0	0	0	0	0	0	0	0	0	0	0	0
82.06	0	0	0	0	0	0	0	0	0	2524.073394	1157.330275	0	0	0	0	505.9266054	0	0	542.0642201	0	0	0	0	0	0	0	0	0	0	0	0	0	0	0	0	0	0	0	0	0	0	0	0	0	0	0	0	0	0
82.1	0	0	0	0	0	783.9082567	0	0	517.0458715	0	1030.385321	0	0	0	0	959.9633026	0	0	0	0	0	1008.146789	0	0	0	0	0	0	0	0	0	0	0	0	0	0	0	0	388.115942	0	0	0	0	0	804.8695652	1496.695652	0	0	0
82.16	0	0	0	0	0	0	0	0	0	0	0	0	0	0	0	0	0	0	0	0	467.9357797	0	485.5412843	0	0	0	0	0	0	0	0	0	0	0	0	0	0	0	0	0	0	0	0	0	0	0	0	0	0
82.24	0	0	0	0	0	0	532.798165	0	0	0	0	0	0	0	0	0	0	613.4128439	0	0	0	468.8623852	0	0	543.9174311	0	0	0	0	0	0	0	0	0	0	0	0	0	0	0	0	0	0	0	0	0	379.8260869	0	529.0434782
82.34	0	0	0	0	0	0	0	0	495.7339449	0	0	596.7339448	560.5963302	0	580.9816513	0	0	0	0	0	0	0	0	0	467.0091742	0	0	0	0	0	0	0	0	0	0	0	0	0	0	0	0	0	0	414.4927536	0	0	0	0	0
82.45	0	0	0	0	0	0	0	0	0	0	517.972477	0	0	0	0	615.2660549	0	0	0	0	725.53211	593.0275228	0	545.7706421	0	0	0	0	0	0	0	0	0	0	0	0	401.6811594	0	0	0	0	0	0	0	0	0	0	0	0
82.5	0	0	0	0	504.9999999	523.53211	0	0	0	0	840.4311925	0	0	0	0	0	723.6788989	0	0	0	0	0	2090.422018	0	0	0	530.0183485	0	0	548.5504586	0	0	0	0	0	0	0	427.3043478	0	0	0	0	0	0	0	0	0	0	0
82.99	0	0	626.385321	0	0	0	0	0	0	1174.009174	0	0	0	0	535.5779815	0	0	1165.669725	0	0	0	0	0	0	0	601.3669724	0	0	0	0	0	0	0	0	8476.587154	0	0	428.057971	0	0	0	0	0	0	0	0	0	0	0
83.12	56812.96329	58647.64219	56943.61467	54562.23852	33279.9633	29527.211	23524.66055	13142.04587	8988.999998	1155.477064	2348.018348	17613.84403	30900.44036	36655.58715	54233.29357	45002.44953	43928.51375	42058.62385	36699.13761	44671.65137	44528.95412	45301.74311	45615.86238	43696.86238	40343.47706	27278.33944	32300.54128	13953.75229	25165.67889	24490.18348	24443.85321	24174.211	17763.02752	26912.33027	11731.75229	21996.68807	41890.89855	44137.44927	29790.72464	35193.44927	30009.27536	27367.07246	21304.17391	2079.246377	5692.115942	1113.855072	12415.94203	24579.42029	30880.46377
83.2	0	0	0	0	0	0	0	0	0	0	1932.899082	0	0	0	0	0	0	0	0	0	0	0	0	0	0	0	0	10622.6055	0	0	0	0	0	0	0	0	0	0	0	0	0	0	0	7214.434782	0	0	0	0	0
83.42	2206.247706	4448.633027	2876.183486	697.7339448	554.1100916	483.6880733	0	1249.990825	867.3027521	0	0	0	0	1390.834862	2415.66055	0	0	0	0	867.3027521	0	1310.220183	1638.238532	1216.633027	1924.559633	1792.055046	0	666.2293577	0	0	698.6605503	621.7522935	972.0091741	1316.706422	717.1926604	1093.394495	2014.434782	1492.927536	882.4927536	0	693.3333333	2442.492753	2038.550725	0	0	0	0	435.5942029	1394.202898
83.54	0	0	0	0	0	0	0	0	0	0	0	0	0	0	0	0	540.2110091	0	0	0	0	0	0	0	0	0	0	0	0	0	0	0	0	0	0	0	0	0	0	0	0	0	0	0	0	0	0	0	0
83.74	0	0	0	0	0	0	0	0	0	0	0	0	0	0	0	0	0	0	0	0	746.8440366	0	0	0	0	0	0	0	0	0	0	0	0	0	0	0	0	0	0	391.1304348	0	0	0	0	0	0	0	0	0
83.85	0	0	0	0	0	0	0	0	0	0	0	0	0	0	0	0	0	0	0	0	0	0	0	0	0	602.2935779	0	0	0	0	0	0	0	0	0	0	0	0	0	0	0	0	0	0	0	0	0	0	0
83.89	0	0	0	0	0	0	0	0	0	0	0	0	0	0	0	0	0	0	0	0	0	0	0	0	491.1009173	0	0	0	0	0	0	0	0	0	0	0	0	0	0	0	0	0	0	0	0	0	0	0	0
83.94	0	0	0	0	0	0	0	0	0	0	0	0	510.5596329	0	0	0	0	0	0	0	0	0	0	0	0	0	0	0	0	0	0	0	0	0	0	0	0	0	0	0	0	0	388.8695652	0	0	0	0	611.942029	0
83.98	0	0	0	0	0	0	0	0	0	0	0	0	0	0	0	0	0	0	0	0	0	0	0	0	0	0	0	0	0	0	0	0	0	0	0	0	0	0	0	0	0	0	0	0	0	0	0	0	0
84.1	0	0	0	0	0	0	490.1743118	0	0	0	0	0	0	1054.477064	0	0	0	0	0	0	0	0	0	0	0	0	0	606.9266054	0	0	0	0	0	0	470.7155962	0	0	0	0	464.9855072	0	0	0	0	0	0	0	0	562.9565217
84.19	1365.816513	0	606.9266054	0	0	0	0	0	0	0	0	0	0	0	690.3211008	0	0	0	0	0	0	0	0	0	0	0	0	1279.642202	0	0	0	0	0	0	0	0	533.5652174	0	0	0	0	0	0	0	0	0	0	0	0
84.3	0	0	0	0	466.0825687	0	0	506.8532109	0	0	0	0	0	0	0	0	0	0	0	0	0	0	785.7614677	0	0	0	0	0	0	832.091743	0	0	0	0	0	0	439.3623188	672.231884	477.7971014	0	0	0	417.5072464	0	0	0	0	0	0
84.46	0	535.5779815	0	0	0	0	0	0	0	0	0	0	0	0	0	0	0	0	0	0	0	0	0	0	1618.779816	0	0	0	0	0	0	0	0	0	0	0	0	0	0	0	0	0	0	0	0	0	0	1499.710145	0
84.5	0	0	0	0	0	0	470.7155962	0	0	0	0	0	0	0	564.3027522	0	0	1451.990825	0	0	0	3079.110091	0	0	0	0	0	902.5137613	0	0	0	467.0091742	0	0	0	0	0	0	0	411.4782608	0	718.2028985	0	0	0	0	0	0	382.0869565
84.56	0	0	549.4770641	0	0	0	0	0	0	0	0	0	580.9816513	0	0	0	1298.174312	0	491.1009173	539.2844036	0	504.9999999	0	0	0	0	0	0	0	556.8899081	1480.715596	0	0	0	0	504.0733944	0	0	0	0	0	0	0	0	0	0	0	0	0
84.86	0	0	0	0	0	0	0	0	501.2935779	0	2886.376146	0	0	0	0	0	0	0	0	23169.73443	0	0	0	0	0	0	0	0	0	0	0	0	0	0	0	0	0	0	0	0	0	0	0	0	1730.31884	0	0	0	0
85.08	56150.44036	26313.74311	61335.72476	61327.38531	41044.91742	27042.98165	37531.22935	5693.990825	3144.899082	0	0	26678.82568	56080.94494	45785.43118	108643.5688	112624.266	104194.0092	51080.98164	98682.55961	0	114839.7798	116519.7156	120103.8257	112514	98278.55961	37763.80733	25848.58715	46028.20183	40875.34862	39148.15596	11495.46789	23046.53211	37335.71559	20758.74312	20351.9633	42155.91742	55232.28985	52306.72463	60088.63768	24672.11594	53471.07246	43554.89855	33004.92753	17880.46377	0	404.6956522	39810.89855	72649.27536	83551.1884
85.18	0	26737.20183	0	0	0	0	0	12688.93578	0	0	0	0	0	42047.50458	0	0	0	51109.70641	0	76015.04536	0	0	0	0	0	27285.75229	18094.75229	0	0	0	21355.47706	19712.6055	0	19144.59633	19176.10091	0	0	0	0	22155.76811	0	0	0	0	0	0	0	0	0
85.42	3336.706421	1322.266055	5464.192659	1168.449541	590.2477063	524.4587155	536.5045871	1764.25688	838.5779815	0	0	531.8715595	2436.045871	0	2446.238532	2100.614678	2761.284403	888.6146787	2498.12844	2036.678899	3124.513761	3606.348623	2840.045871	6935.6422	3699.935779	2187.715596	1204.587156	2588.009174	4135.440366	0	4096.522935	3175.477064	2852.091743	678.2752292	750.5504586	2138.605504	896.057971	1988.057971	1808.695652	2593.971014	2803.478261	1069.391304	3969.333333	398.6666666	0	0	1747.652174	1412.289855	802.6086956
85.5	0	0	0	1082.275229	1131.385321	0	0	0	0	0	0	0	0	0	0	0	0	0	0	0	0	0	0	0	0	0	0	0	0	0	0	0	0	0	0	0	1185.449275	0	0	0	0	0	0	0	0	0	0	0	0
85.63	0	0	0	0	0	0	0	0	0	0	0	0	0	0	0	0	0	0	0	0	0	0	0	0	0	0	0	0	0	0	0	0	0	0	0	0	0	0	0	0	0	0	0	0	0	0	0	0	0
85.72	0	0	0	0	0	0	0	0	0	0	0	0	0	0	0	468.8623852	0	0	0	0	0	0	0	0	0	0	0	0	0	0	0	0	0	0	0	0	0	0	0	0	0	0	0	0	0	0	0	0	0
85.77	0	0	0	0	0	0	0	0	0	0	0	0	0	0	0	0	0	0	0	0	0	0	0	0	0	0	0	0	0	0	0	0	0	0	0	0	0	0	0	0	0	0	0	0	0	0	0	0	0
85.86	0	0	0	0	0	0	0	0	0	0	0	0	0	0	0	0	0	575.4220182	0	1166.59633	1018.339449	0	0	0	0	0	479.9816513	0	0	0	0	0	493.8807338	0	682.9082567	0	0	0	0	0	0	0	0	0	0	0	0	0	0
86	0	0	0	0	0	0	0	0	0	1782.78899	527.238532	0	0	0	0	0	1576.155963	0	0	0	0	0	1050.770642	0	0	0	0	0	0	0	667.1559632	0	0	0	0	974.7889906	0	0	0	987.2463768	0	405.4492753	0	0	0	0	0	0	0
86.07	0	1036.871559	0	0	0	0	0	530.944954	0	0	0	0	0	2098.761467	1691.055046	0	0	0	3015.174311	0	0	0	0	1757.770642	0	0	0	1069.302752	0	0	0	0	0	504.0733944	0	0	0	0	0	0	2191.536232	0	0	0	0	0	2506.550724	1002.318841	0
86.12	0	0	618.9724769	0	0	0	0	0	0	0	0	0	0	0	2836.339449	0	1143.431192	0	0	0	0	0	1875.449541	0	0	0	0	0	0	0	0	0	0	517.972477	0	0	865.1594202	488.3478261	0	0	0	402.4347826	0	0	0	2623.362319	2460.57971	982.7246376	0
86.24	0	0	0	0	0	0	0	0	0	0	0	0	0	0	0	713.4862384	0	0	2518.513761	0	0	4729.394495	0	0	0	0	0	0	0	0	0	0	0	0	0	0	0	518.4927536	1139.478261	0	0	0	0	0	0	465.7391304	0	0	926.2028985
86.32	0	0	0	0	0	0	0	0	0	0	0	525.385321	1029.458715	474.4220183	0	0	0	0	0	0	0	483.6880733	0	0	0	0	0	0	0	760.7431191	0	0	0	0	0	0	0	0	0	0	0	0	0	0	0	0	0	0	0
86.42	0	0	0	0	0	922.8990824	0	0	0	0	0	0	0	0	0	0	0	0	0	0	520.7522935	0	0	0	0	0	0	0	0	0	0	0	0	0	0	0	0	0	0	0	477.7971014	0	0	0	0	0	0	0	0
86.46	0	0	0	0	0	0	0	0	0	0	0	855.2568806	0	0	1668.816513	1129.53211	475.3486238	1313.926605	0	0	1034.091743	0	0	0	0	0	0	0	577.2752292	0	0	0	0	0	0	0	0	0	0	527.5362319	0	472.5217391	0	0	0	0	0	0	1183.942029
86.5	0	0	0	0	0	0	0	0	0	0	0	0	3212.541284	0	0	0	0	669.9357797	559.6697247	0	0	1253.697247	0	2478.669724	491.1009173	0	0	0	0	0	0	0	0	0	0	0	0	0	0	0	0	0	0	0	0	0	0	1639.884058	0
86.56	475.3486238	0	0	0	0	0	0	0	914.5596329	0	1039.651376	0	0	0	0	0	1574.302752	0	661.5963301	0	0	712.5596329	0	0	0	0	0	0	0	596.7339448	0	0	0	0	588.3944953	0	402.4347826	421.2753623	0	740.8115942	0	0	0	0	0	0	0	0	448.4057971
87.04	0	0	0	0	0	0	0	0	0	0	0	0	0	0	0	0	0	0	0	0	0	0	0	0	0	0	0	0	19452.22935	0	0	0	0	0	0	0	0	0	0	0	0	0	0	0	0	0	0	0	0
87.12	90081.80732	87010.11007	79182.14677	70631.43118	56475.67889	43149.23852	45644.58715	38433.74311	27479.41284	0	80635.99081	441191.1651	672345.8806	700826.954	454490.7339	331861.9082	268531.2018	281649.1559	278961.0733	279525.3761	300328.5963	270662.3944	211950.8165	141618.6789	101450.3303	72819.14677	54274.99082	50378.61467	25485.35779	48227.03669	55495.33026	30978.27522	55471.23852	55183.06421	53316.88072	44551.19265	39390.37681	89952.46376	81038.60869	75201.7971	64216.23188	55956.52174	22815.94203	44587.36232	12981.15942	1192.231884	307733.7391	346824.1739	226322.8406
87.2	0	0	0	0	1732.752293	0	0	1011.853211	565.2293577	624.53211	0	0	0	0	0	0	0	0	0	0	0	0	0	0	0	0	0	0	0	0	568.0091742	22404.39449	0	0	0	517.972477	40416.05797	0	0	0	0	0	23764	0	0	0	0	2770.31884	0
87.44	0	4425.467889	3450.678898	1754.06422	661.5963301	2098.761467	1863.403669	0	0	0	615.2660549	1096.174312	0	0	3154.165137	0	1865.25688	0	1180.495413	1079.495413	0	0	1478.862385	1817.073394	3273.697247	758.8899081	0	2323.926605	2276.669724	1261.110092	594.8807338	0	1849.504587	1903.247706	1237.018348	1248.137614	1075.42029	719.7101449	988.7536231	507.1884058	3644.521739	1816.231884	1913.449275	0	0	0	648.8695652	0	0
87.51	0	0	0	0	0	0	0	0	0	0	0	0	2301.688073	0	0	0	0	0	0	0	0	929.3853209	0	0	0	0	0	0	0	0	0	0	0	489.2477063	0	0	0	0	0	0	0	0	0	0	0	0	0	0	0
87.66	0	0	0	0	0	0	0	0	0	758.8899081	0	0	0	0	0	0	0	0	0	0	0	0	0	0	0	0	0	0	0	0	0	0	0	0	0	0	0	0	0	0	0	0	0	0	0	0	0	0	0
87.93	0	0	0	0	487.3944953	0	0	2156.211009	0	0	0	0	0	0	0	0	6516.816513	6018.302751	2620.440366	0	0	0	0	0	0	955.330275	0	0	0	0	0	0	1037.798165	971.0825686	639.357798	492.0275228	0	0	0	0	0	0	0	0	0	0	0	0	0
88.04	0	1127.678899	1717.926605	0	0	504.9999999	0	0	482.7614678	1518.706422	0	12380.37614	14052.89908	14959.11926	0	9743.256879	0	1897.688073	0	3149.532109	0	6808.697246	0	1882.862385	1832.825688	0	0	0	844.1376145	0	0	1645.651376	1357.477064	0	1038.72477	0	0	1964.695652	0	0	1438.666667	0	1670.782609	0	1706.202898	0	10628.34783	4193.15942	2155.362319
88.09	2293.348623	0	2074.669724	1292.614679	1278.715596	1117.486238	516.119266	2809.467889	1035.018348	0	3201.422018	11784.56881	11436.16514	14185.40367	19770.05504	0	7552.761466	0	4434.733944	7716.770641	8833.330274	5815.376146	8969.541283	0	2234.972477	1031.311926	4806.302751	0	2529.633027	1931.045871	1114.706422	2837.266054	0	645.8440366	0	1602.100917	6689.913043	1559.246377	6485.681159	8742.028985	1428.869565	5396.695652	2723.594203	2390.492753	1256.289855	6984.57971	4246.666666	6376.405797	4073.333333
88.46	4260.532109	1501.100917	0	0	1721.633027	1817.073394	669.0091742	0	0	0	0	1269.449541	618.0458714	2687.155963	0	2038.53211	1887.495412	510.5596329	1184.201835	0	0	589.3211008	617.1192659	0	1882.862385	1385.275229	0	615.2660549	3825.954128	2462.917431	1387.12844	0	1751.284403	0	0	0	0	0	980.4637681	1316.57971	818.4347826	620.9855072	1043.768116	1251.768116	0	939.7681159	0	1070.898551	0
88.5	0	753.3302751	0	1580.788991	0	0	0	0	0	0	0	0	0	0	0	0	0	1203.66055	0	1241.651376	509.6330274	2237.752293	0	0	0	1474.229358	1605.807339	0	0	0	0	2135.825688	0	0	1287.981651	0	0	1039.246377	597.6231884	1491.42029	0	0	0	0	676.7536231	0	1603.710145	0	1556.985507
88.56	0	0	488.3211008	555.9633026	0	0	1932.899082	0	752.4036696	0	0	0	0	0	0	0	877.4954127	0	0	1069.302752	0	0	1294.46789	3846.339449	0	0	0	0	0	0	0	0	0	867.3027521	0	0	497.3913043	0	0	0	0	553.1594203	0	0	0	0	0	0	0
88.68	0	0	0	0	0	0	0	0	0	0	0	0	0	0	0	0	0	0	0	0	0	0	0	0	0	0	0	0	0	0	0	0	0	0	0	0	0	0	0	0	0	0	0	0	0	0	0	0	0
88.9	0	0	0	0	0	0	0	0	0	0	0	0	0	0	0	0	0	0	0	0	0	0	0	0	0	0	0	0	0	0	0	0	0	0	0	0	0	0	0	0	0	0	0	0	0	0	0	0	4589.565217
89.14	334889.1284	323453.8898	316422.8073	298265.0458	238369.266	244481.1559	284684.7155	225923.1009	48124.18348	0	12765.84403	48295.6055	160270.3211	147787.0917	124322.6605	115407.789	109352.422	133301.4679	120700.5596	115977.6514	148947.2018	168090.8715	205737.9266	241470.6146	264673.7431	270805.0917	297174.4311	302562.6421	279127.8623	311597.9724	312332.7706	285380.5963	299831.0091	294129.6054	280600.2385	277097.6697	237780.1739	232175.4782	216905.5652	178340.4058	221100.9855	230920.6956	192392.4638	88657.73913	0	0	35341.15942	23461.7971	6050.086956
89.21	0	0	0	0	0	0	0	0	0	505.9266054	0	76205.88989	0	0	0	0	0	0	0	0	0	0	0	0	0	0	0	0	0	0	0	0	0	0	0	0	0	0	0	0	0	0	0	0	4554.89855	0	0	0	0
89.4	1437.165137	0	0	1310.220183	3523.880733	0	0	1911.587156	1818	0	0	1159.183486	3387.669724	6172.119265	1037.798165	2232.19266	1418.633027	0	492.0275228	0	502.2201834	2190.495412	0	1243.504587	0	0	0	4102.082568	4392.110091	0	0	4997.183485	0	0	0	0	0	0	0	0	2303.072464	0	3786.956522	1682.84058	0	0	0	1479.362319	914.8985507
89.5	0	517.972477	0	0	0	0	0	0	0	0	0	0	0	0	0	0	0	0	628.238532	0	0	0	0	0	0	0	0	0	0	487.3944953	0	0	0	0	0	0	0	0	0	0	0	0	0	0	0	0	0	0	0
89.66	0	0	0	0	0	0	0	0	0	0	0	0	0	0	0	0	0	0	0	0	0	0	0	0	0	0	0	0	0	0	0	0	0	0	0	0	0	0	0	0	0	0	0	0	0	0	0	0	0
89.76	0	0	0	0	0	0	0	491.1009173	0	0	0	0	0	0	0	0	0	0	0	0	0	0	0	0	0	0	0	0	0	0	0	0	0	0	4629.3211	0	0	0	0	0	0	0	0	0	0	0	0	0	0
89.92	0	6248.100916	0	0	0	0	0	0	0	0	0	0	1524.266055	478.1284403	0	0	628.238532	0	0	0	0	1008.146789	0	0	0	0	0	0	1212	1944.018348	0	0	0	0	0	0	0	0	1969.217391	0	0	0	0	0	0	0	0	0	0
90.04	1804.100917	0	5172.311926	5433.614678	5190.844036	1781.862385	0	0	0	0	0	0	0	0	1961.623853	1214.779816	0	0	0	0	0	0	4845.220183	4229.954128	3729.587155	6805.91743	1033.165137	3804.642201	0	0	8759.201833	3993.669724	7072.779815	7423.036696	2331.339449	1718.853211	4070.31884	3898.492753	0	2085.275362	1481.623188	1586.376812	0	0	0	0	0	0	0
90.1	3522.954128	3408.055045	4039.999999	1941.238532	0	0	5327.055045	0	0	0	0	0	0	2109.880734	0	0	1258.330275	1117.486238	0	0	2222	0	0	0	0	0	498.5137614	0	3002.201834	5421.568806	0	0	0	0	0	0	0	0	0	975.1884057	1572.811594	1607.478261	2456.057971	1107.826087	0	0	0	0	0
90.2	0	0	0	0	0	1909.733945	0	1981.082568	0	0	0	2533.339449	1517.779816	0	0	1506.66055	0	0	1211.073394	633.798165	0	620.825688	0	0	0	0	0	1775.376146	0	0	0	3926.954128	0	0	0	2318.366972	0	0	0	0	0	0	804.8695652	0	685.7971014	899.0724637	0	0	0
90.35	0	0	0	0	0	0	0	0	0	520.7522935	0	0	0	0	0	0	0	0	0	0	0	0	0	0	0	0	0	0	0	0	0	0	0	0	0	0	0	0	0	0	0	0	0	0	0	0	531.3043478	418.2608695	0
90.44	568.0091742	504.0733944	0	0	2285.935779	0	0	473.4954128	0	0	0	0	0	0	0	0	0	0	0	0	0	0	0	0	0	687.5412843	0	692.1743118	0	0	0	1262.963303	0	0	0	0	1318.84058	0	0	0	0	0	0	0	0	542.6086956	0	0	0
90.48	0	0	0	0	0	0	0	0	620.825688	1268.522936	618.0458714	0	0	0	1048.917431	0	0	0	0	0	0	0	0	0	0	1196.247706	0	0	0	0	0	0	605.9999999	0	0	1530.752293	0	1199.014493	0	593.8550724	0	0	0	0	1237.449275	0	0	0	0
90.56	533.7247705	0	596.7339448	0	0	0	1271.302752	0	689.3944953	0	659.7431191	0	469.7889907	0	0	0	0	492.0275228	0	720.8990824	0	0	0	645.8440366	0	0	997.9541282	0	0	0	780.2018347	0	714.4128439	555.9633026	0	0	0	0	0	0	0	0	0	0	914.8985507	520	0	406.9565217	0
91	0	0	0	0	0	0	0	0	0	0	0	0	0	0	0	0	0	0	0	0	0	0	0	0	0	0	0	0	0	0	0	0	0	0	0	0	0	0	0	0	0	0	0	0	0	0	0	0	0
91.13	26322.08256	27974.22018	34732.88073	41686.12843	64627.95412	65574.94494	49584.51375	70821.38531	159832.9633	246693.8899	284807.0275	172611.7798	94415.54127	64529.73393	49351.93577	35105.37614	36642.61467	35475.09174	22937.19266	29082.44036	33458.79816	27384.89908	27111.55045	26589.87155	22835.26605	21717.77981	21823.41284	19506.89908	24870.09174	29474.39449	25257.41284	23435.70642	14520.83486	21424.04587	21926.26605	31341.50458	27866.72464	36754.2029	45472.11594	55311.42029	52668.46377	44398.95652	52720.46377	103894.4927	195250.2029	225104.2319	160720.6956	88929.7971	44042.49275
91.42	0	0	671.7889907	0	3418.247706	0	646.7706421	0	617.1192659	1085.981651	2008.880734	0	645.8440366	634.7247705	529.091743	2359.137614	1450.137614	1354.697247	531.8715595	476.2752293	571.7155962	0	530.0183485	1419.559633	0	1289.834862	0	0	0	646.7706421	1128.605504	492.0275228	0	0	635.651376	753.3302751	1052.057971	0	0	1896.869565	857.6231884	896.8115942	2702.492753	534.3188405	1597.681159	1446.956522	1924.753623	3612.115942	1834.31884
91.52	0	0	0	0	0	0	470.7155962	0	974.7889906	0	0	0	0	0	0	0	0	0	495.7339449	0	0	0	0	0	866.3761466	0	0	0	0	0	0	0	0	0	0	0	0	0	0	0	0	0	0	0	0	0	0	0	0
91.65	0	0	0	0	0	0	0	0	0	0	0	0	0	0	0	0	0	0	0	0	0	0	0	0	0	0	0	0	0	0	0	0	0	0	0	0	0	0	0	0	0	0	0	0	0	0	0	0	0
91.72	0	0	0	0	0	0	0	0	0	0	0	0	0	0	0	0	0	0	0	0	0	0	0	0	0	0	0	0	0	0	0	0	0	0	0	0	0	0	0	0	0	0	0	0	0	0	0	0	0
91.78	0	0	0	0	0	0	0	0	0	0	0	0	0	0	0	0	0	0	0	0	0	0	0	0	0	0	0	0	0	0	0	0	0	0	0	0	0	0	0	0	0	0	0	0	0	0	0	0	0
91.82	0	0	0	0	0	0	0	0	2686.229357	0	0	0	0	0	584.6880733	0	0	0	0	0	0	0	0	0	0	0	0	0	0	0	0	0	0	0	0	0	0	0	0	0	0	0	0	0	0	0	0	0	0
91.9	0	0	0	0	0	0	0	0	4342.999999	0	0	0	0	0	0	0	0	0	0	0	0	0	0	0	0	0	0	0	0	0	0	0	0	0	0	0	0	0	0	0	0	0	0	0	0	0	0	0	0
92.01	0	0	0	0	0	0	0	0	0	0	0	1149.917431	0	0	0	0	0	0	0	0	0	0	0	0	0	0	0	0	0	0	0	0	0	0	0	0	0	0	0	0	0	0	0	0	0	4321.275362	0	425.7971014	0
92.07	0	0	0	0	0	0	0	2208.100917	0	7225.669723	0	0	0	0	0	0	0	0	0	0	0	0	0	0	0	0	0	0	0	0	0	0	0	0	0	0	0	0	470.2608695	0	0	381.3333333	0	0	0	5217.333333	0	0	0
92.12	0	0	0	0	0	470.7155962	0	0	0	8303.311925	4984.211008	514.2660549	1161.963303	0	0	0	0	0	0	0	0	0	0	0	0	0	0	0	0	0	0	0	0	0	0	0	0	0	0	0	0	0	0	2863.768116	10212.34783	0	5184.173913	0	0
92.2	0	0	0	0	0	0	0	0	0	0	6485.311925	0	0	0	0	0	0	469.7889907	0	0	0	0	0	0	0	0	0	0	0	0	487.3944953	0	525.385321	0	0	0	0	0	0	0	0	0	0	0	0	0	1255.536232	0	0
92.41	0	767.2293577	0	0	0	0	0	0	0	0	0	0	0	0	0	0	608.7798164	0	0	0	0	696.8073393	0	490.1743118	0	0	0	566.1559632	0	0	0	0	0	0	0	0	0	0	0	584.8115942	0	0	0	0	0	0	0	0	0
92.48	0	550.4036696	0	0	0	0	0	0	0	1145.284403	501.2935779	1203.66055	0	0	547.6238531	0	0	0	0	0	0	0	0	0	0	0	0	523.53211	0	0	0	0	552.2568806	0	0	0	561.4492753	0	0	0	0	0	0	1945.855072	462.7246377	1299.246377	1552.463768	500.4057971	0
92.54	0	0	0	0	0	0	0	0	0	0	0	0	0	0	0	0	0	0	0	0	0	0	0	0	0	0	0	0	0	0	0	0	0	0	0	0	0	394.8985507	903.5942028	0	0	0	0	0	536.5797101	0	0	0	0
92.59	0	0	0	0	0	0	857.1100916	0	0	0	0	0	0	0	0	0	0	0	0	0	0	0	0	0	0	0	0	0	0	0	0	0	0	0	0	0	0	0	0	0	0	0	0	0	0	0	0	0	0
92.86	0	0	0	0	0	0	0	0	0	0	0	0	0	0	0	0	0	0	0	0	0	0	0	0	0	0	0	0	0	0	0	0	0	0	0	0	0	0	0	0	0	0	0	0	0	0	0	0	0
93.01	3791.669724	0	0	0	0	0	0	0	0	0	0	0	0	0	0	0	0	0	0	0	6709.550457	0	0	0	0	0	3978.844036	0	2048.72477	0	0	0	0	2122.853211	0	0	0	0	0	0	0	0	0	0	0	0	0	0	0
93.13	4317.981651	17750.98165	21489.83486	45615.86238	77563.36696	70194.07338	43990.59632	73364.91742	211922.0917	300350.8348	215659.0917	107177.6789	49929.211	26523.15596	22553.57798	17113.47706	16090.50458	13449.6789	19301.19266	13682.25688	2674.183486	14532.88073	14511.5688	12961.3578	11353.69725	9973.981649	2682.522935	7498.091742	3904.715596	2411.027522	7114.477063	5909.889907	7449.908255	0	2834.486238	5769.972476	18723.76811	24822.08696	46437.50724	52679.76811	51730.95652	28135.01449	44437.3913	134486.3188	232264.4058	230622.2609	108372.5217	47118.78261	19278.43478
93.21	0	0	0	0	0	0	0	0	0	0	0	0	0	0	0	0	0	0	0	0	0	0	0	0	0	0	0	0	0	532.798165	0	0	0	0	2179.376146	0	0	0	0	0	0	0	0	0	0	0	0	0	0
93.31	0	0	0	0	0	0	0	0	0	0	0	0	0	0	0	0	0	0	0	0	0	0	0	0	0	0	0	0	0	0	0	0	0	0	0	0	0	0	0	0	0	0	0	0	0	0	0	0	0
93.41	0	489.2477063	0	0	918.2660549	3545.19266	1157.330275	727.385321	1022.972477	2910.467889	1432.53211	2078.376146	3353.38532	530.944954	711.6330274	0	496.6605504	0	0	575.4220182	0	531.8715595	546.6972476	0	0	0	0	499.4403669	0	0	0	0	648.6238531	0	0	0	570.4927536	400.173913	0	1112.347826	942.0289855	1115.362319	819.1884057	0	0	3742.492753	3298.608695	2208.869565	2103.362319
93.5	0	0	0	0	0	0	0	0	0	0	0	0	0	0	0	0	0	0	0	0	0	0	0	0	0	0	0	0	0	0	803.3669723	0	0	0	0	0	0	0	0	0	0	0	0	0	0	0	0	0	0
93.63	0	0	0	0	0	0	0	0	0	0	0	0	0	0	0	0	0	0	0	0	0	0	0	0	0	0	0	0	0	0	0	0	0	0	0	0	0	0	0	0	0	0	0	0	0	0	0	0	0
93.75	0	0	0	0	0	0	0	0	0	0	0	0	0	0	0	0	0	0	0	0	0	0	0	0	0	0	0	0	0	0	0	0	568.0091742	0	0	0	0	0	0	0	0	0	0	0	0	0	0	0	0
93.91	0	0	466.0825687	0	1609.513761	0	1066.522936	1148.990825	8492.339448	0	0	0	538.3577981	0	0	663.4495412	0	0	0	568.9357797	0	564.3027522	0	0	1053.550459	0	0	0	0	0	0	0	0	0	0	0	0	0	0	0	0	0	0	0	0	0	0	0	0
94.01	0	0	0	0	0	1508.513761	0	1205.513761	2805.761467	0	9793.293576	735.7247705	0	0	0	0	0	0	551.3302751	0	521.678899	0	820.9724769	0	0	0	637.504587	0	0	0	0	0	0	0	0	0	0	0	0	0	0	0	0	3514.144927	0	0	0	0	0
94.1	0	0	0	692.1743118	0	0	0	0	0	15046.22018	0	1780.009174	503.1467889	0	465.1559632	554.1100916	1576.155963	0	477.2018348	0	0	0	1104.513761	0	1623.412844	0	0	520.7522935	0	0	0	0	0	0	0	0	0	0	1015.884058	2245.043478	0	0	0	1039.246377	10653.21739	14852.4058	7075.768116	2742.434782	0
94.2	0	0	0	0	0	0	0	0	0	0	0	0	0	0	508.7064219	0	0	577.2752292	0	0	0	0	0	0	0	1942.165137	0	0	0	0	0	0	0	0	0	0	0	446.8985507	0	0	0	0	1156.811594	0	0	0	0	0	0
94.32	0	0	0	0	0	0	0	0	0	0	0	0	0	0	0	0	0	0	0	0	0	0	0	0	0	0	0	0	0	517.972477	0	0	0	0	568.0091742	0	0	0	0	0	0	0	0	0	0	0	0	0	0
94.41	0	1212	0	0	0	0	0	0	1443.651376	0	0	0	0	0	0	0	0	0	619.8990824	0	0	0	0	0	0	480.9082568	0	0	0	0	0	0	0	0	0	0	0	0	0	0	0	0	0	0	587.8260869	0	452.173913	0	0
94.5	0	0	0	0	0	0	0	0	927.5321099	1080.422018	0	600.4403669	576.3486237	0	0	0	0	0	515.1926605	0	0	0	0	0	0	0	0	0	0	0	0	0	503.1467889	0	0	0	0	0	0	0	0	0	0	0	603.6521739	911.1304347	0	0	0
94.56	0	0	0	0	0	0	517.972477	544.8440366	0	1666.963302	1932.899082	0	522.6055045	0	0	485.5412843	0	0	0	0	0	488.3211008	482.7614678	0	0	0	0	0	0	0	0	0	0	0	0	0	0	0	0	0	0	862.8985507	0	0	0	943.5362318	456.6956521	458.9565217	0
94.87	0	0	0	0	0	0	0	0	0	0	0	0	0	0	0	0	0	0	0	0	0	0	0	0	0	0	0	0	0	0	0	0	0	0	0	0	0	0	0	0	0	0	0	0	0	24495.32263	0	0	0
95	0	0	0	0	0	0	0	0	0	0	0	0	0	0	0	0	0	0	0	0	0	0	0	0	0	0	0	0	0	0	0	0	0	0	0	5810.743118	0	0	0	0	0	0	0	0	0	0	0	0	0
95.11	15354.77981	35298.11008	27835.22935	33519.95412	40429.65137	44029.51375	24564.31192	39798.63302	75453.48622	114145.7523	98209.99081	55882.65137	74347.11925	71726.67889	103247.0183	107928.2293	90863.86237	89482.29356	86666.33943	93359.21099	106253.8532	90094.7798	81085.39448	66080.87155	64907.78898	29910.82568	22314.51376	18936.11009	25704.9633	16544.54128	15262.11926	18341.22935	13770.2844	24084.33027	19606.97247	10231.57798	36015.65217	42766.60869	32499.24637	33374.2029	31143.47826	24748.98551	16350.60869	55323.47826	79506.49275	44656.69565	67197.56521	76837.15942	118431.8841
95.27	14612.5688	0	0	0	0	0	0	0	0	0	0	0	0	0	0	0	0	0	0	0	0	0	0	0	0	0	0	0	0	0	0	0	0	0	0	0	0	0	0	0	0	0	5908.405797	0	0	20673.83679	0	0	0
95.42	0	0	2097.834862	1053.550459	483.6880733	1504.807339	0	1552.06422	2533.339449	629.1651375	0	2822.440366	856.1834861	2031.119266	2814.100917	1309.293578	2285.935779	2657.504587	0	2794.642201	0	3833.366972	2572.25688	1453.844036	2309.100917	0	0	770.9357797	504.9999999	0	1281.495413	0	0	1226.825688	0	0	1056.57971	0	1081.449275	1068.637681	2290.260869	0	472.5217391	1411.536232	2120.695652	0	712.173913	422.0289855	1251.768116
95.5	0	0	0	0	0	0	0	0	0	2384.155963	0	0	0	0	0	0	0	0	0	0	0	0	481.8348623	0	0	0	0	0	0	0	0	0	0	0	0	0	0	0	494.3768116	0	0	834.2608695	0	0	0	0	0	0	909.6231884
95.64	0	0	0	0	0	0	0	0	0	0	0	0	0	0	0	0	0	0	0	0	0	0	0	0	0	0	0	0	0	0	0	0	0	0	0	0	0	0	0	0	0	0	0	0	0	0	0	0	0
95.69	0	0	0	0	0	0	0	0	0	0	2673.25688	0	0	0	0	0	0	1077.642202	0	0	0	0	0	0	0	0	0	0	0	0	0	0	0	497.5871559	0	0	0	0	562.9565217	0	0	0	0	0	0	0	0	0	0
95.86	0	0	0	0	0	0	0	0	0	0	0	467.9357797	0	0	0	0	0	0	0	0	0	0	693.1009173	0	0	0	0	0	0	1070.229358	0	0	0	0	0	0	0	0	992.5217391	0	0	0	0	398.6666666	0	0	0	0	0
95.98	0	0	0	0	0	0	0	0	0	478.1284403	0	0	0	0	0	1103.587156	0	0	0	0	0	0	0	0	0	1148.06422	0	0	0	0	0	486.4678898	0	0	0	0	0	474.7826087	0	0	0	0	0	0	0	1361.797101	1798.898551	0	0
96.06	475.3486238	0	0	0	0	0	0	0	0	0	0	0	0	0	0	0	1729.972477	1449.211009	0	0	0	0	0	742.211009	509.6330274	0	0	0	0	0	0	0	0	0	0	0	0	0	0	0	0	0	0	0	0	0	473.2753623	0	520
96.12	0	0	0	1181.422018	0	0	842.2844035	0	0	0	0	0	0	0	0	583.7614678	0	0	2999.422018	998.8807338	0	1705.880734	0	0	0	0	0	522.6055045	0	0	0	513.3394494	0	0	0	1411.220183	0	0	0	0	847.0724637	0	0	1880.289855	1503.478261	1333.15942	0	1885.565217	811.6521739
96.22	0	0	0	0	0	517.0458715	0	0	0	0	1796.688073	0	0	0	0	0	695.8807338	0	0	951.623853	1235.165137	0	0	0	0	0	0	0	0	0	0	0	0	0	0	0	0	0	0	0	0	0	0	0	0	0	0	0	0
96.3	0	0	0	0	0	0	0	0	0	0	0	0	0	1809.66055	1236.091743	0	0	0	0	0	0	0	0	0	0	0	504.0733944	0	0	0	0	0	0	0	0	0	0	691.8260869	0	0	0	1659.478261	0	0	0	0	0	538.0869565	0
96.44	0	0	0	0	822.8256879	0	0	0	0	0	0	0	0	965.5229356	1715.146789	0	618.0458714	1216.633027	1423.266055	0	1161.963303	0	638.4311925	0	680.1284402	0	574.4954127	0	0	0	0	0	0	0	0	0	0	0	0	0	0	0	0	0	421.2753623	0	0	0	1034.724638
96.54	0	0	0	0	0	0	0	0	0	0	0	0	0	493.8807338	0	1028.53211	0	0	0	0	0	644.9174311	532.798165	1249.990825	0	487.3944953	0	554.1100916	0	0	0	0	511.4862384	0	0	0	434.0869565	400.173913	385.1014493	0	0	388.115942	0	0	0	973.6811594	0	0	581.7971014
97.13	68705.94494	65850.14678	62748.79815	59203.60549	40766.00917	37141.12843	31331.31192	35652.07339	12170.9633	3241.266054	18660.90825	72024.11925	132221.0458	194220.2201	206431.9541	227197.1834	226979.4311	215526.5871	200608.2385	203366.7431	216410.5688	209064.4403	220722.9908	204853.9449	159927.477	109812.9449	43100.12843	40475.98164	48066.73394	39768.98164	45646.44036	34415.05504	47357.88072	47491.31192	45562.11926	50384.1743	57111.07246	58073.44927	59482.72463	53860.69565	54269.15942	45507.53623	31013.85507	17872.92754	8072.811594	4058.260869	51054.2029	135393.6812	214679.3623
97.44	1056.330275	3558.165137	3345.045871	0	837.651376	504.0733944	2293.348623	642.1376146	0	2270.183486	0	949.770642	1287.055046	4738.66055	2604.688073	4693.25688	1473.302752	2297.055045	4014.055045	6291.651375	6133.201834	3286.669724	1655.844036	4137.293577	975.7155961	2398.981651	2972.550458	2600.055045	1612.293578	712.5596329	1515.926605	1908.807339	3385.816513	3534.073394	2618.587155	884.9082567	3309.913043	3156.927536	0	3917.333333	2716.811594	2095.826087	498.1449275	426.5507246	0	894.5507246	3983.652174	6679.362318	4117.043478
97.53	0	0	0	526.3119265	0	0	0	0	0	0	0	0	4487.550458	0	0	0	0	0	0	0	0	0	0	0	0	0	0	0	0	0	0	0	0	0	0	0	417.5072464	0	384.3478261	0	0	0	0	0	0	0	0	0	0
97.68	0	0	0	0	0	0	0	0	0	0	0	0	0	0	0	0	0	0	0	0	0	0	0	0	0	0	0	0	0	0	0	0	0	0	0	0	0	0	0	0	0	0	0	0	0	0	0	0	0
97.88	650.4770641	0	0	0	959.9633026	0	0	785.7614677	0	0	0	0	0	0	0	0	0	0	0	0	0	0	0	0	0	0	0	857.1100916	0	1048.917431	0	0	0	1147.137614	0	0	0	0	0	0	0	0	0	0	0	0	0	0	0
98.07	0	1088.761468	1269.449541	0	1986.642201	0	480.9082568	0	0	0	0	575.4220182	2448.091743	1782.78899	9809.04587	8425.623852	12723.22018	4703.44954	10481.76147	4944.366972	6162.85321	11474.15596	9792.366971	0	940.504587	2371.183486	0	0	1001.66055	0	0	0	0	0	0	0	0	2153.855072	0	0	923.1884057	893.7971014	0	0	0	573.5072463	0	2809.507246	10537.91304
98.15	0	583.7614678	0	1039.651376	0	0	0	0	0	0	0	0	0	5807.036696	0	5776.458714	0	0	0	0	0	0	0	10192.66055	3607.275229	0	0	0	0	0	1137.871559	0	1661.403669	0	0	0	1125.913043	0	0	0	0	0	0	535.8260869	0	0	0	4679.246377	0
98.26	0	0	0	0	0	0	0	0	0	0	0	0	0	0	0	0	0	698.6605503	0	0	0	0	0	0	0	0	1500.174312	0	0	0	0	0	0	511.4862384	1006.293578	643.0642201	505.6811594	0	437.8550724	0	0	0	0	0	0	407.7101449	669.2173913	0	0
98.46	0	964.5963301	0	0	0	0	0	0	0	0	0	0	0	508.7064219	0	0	0	0	732.0183485	1038.72477	0	0	523.53211	655.1100916	789.4678898	1324.119266	0	0	0	558.7431192	0	561.5229357	0	555.9633026	0	473.4954128	0	0	0	0	0	0	0	0	0	0	513.9710145	0	0
98.52	0	0	0	0	0	0	0	0	0	0	0	0	0	0	0	0	0	0	0	0	0	0	0	0	1506.66055	0	477.2018348	0	0	0	0	0	593.0275228	0	0	0	593.8550724	0	0	529.0434782	0	645.1014492	0	0	0	0	0	0	0
98.56	0	0	479.9816513	0	0	0	0	0	0	0	867.3027521	0	0	0	2814.100917	0	0	0	0	0	0	0	0	0	0	0	0	0	550.4036696	0	0	567.0825687	0	0	905.2935778	0	0	0	0	0	0	0	0	813.1594202	0	0	0	0	0
98.85	0	0	0	0	0	0	0	0	0	0	0	0	0	0	0	0	0	0	0	0	0	0	0	0	0	0	0	0	0	0	0	0	0	0	0	0	0	0	0	0	0	0	0	0	0	0	0	0	0
99.04	0	0	0	0	0	0	0	0	0	0	0	0	0	0	0	0	0	0	0	0	0	0	0	0	0	0	0	0	0	0	0	0	0	0	0	0	0	0	0	0	0	0	0	0	0	0	0	0	0
99.13	149854.3486	157730.4954	147829.7156	138673	123926.0734	97383.4587	112031.2385	100397.7064	56678.60549	36555.51375	158859.1009	300465.7339	526108.0733	826465.3943	1043288.303	1074417.614	981977.5961	860546.8714	755474.4402	758878.7888	719042.165	688842.2384	572270.6329	440169.1192	324871.5963	179474.2201	133724	125555.9725	114735.0734	126300.9633	125568.0183	115784.9174	119001.1651	114432.0734	115454.1192	113539.7523	126140.6956	125313.2174	125632.7536	116017.2754	119036.2898	122156.2898	99063.01449	69322.7826	35848.34782	71391.47826	363483.7681	680613.6811	997944.8115
99.21	0	0	0	0	0	0	0	0	0	0	0	0	0	0	0	0	0	0	0	0	0	0	0	0	0	0	0	0	0	0	0	0	0	0	0	0	0	0	0	0	0	0	0	0	0	0	0	0	0
99.44	2958.651376	4062.238531	1590.055046	1782.78899	2753.871559	1294.46789	667.1559632	4890.623852	1169.376147	4313.348623	3555.38532	1401.027523	7560.17431	0	0	0	0	0	0	0	4720.128439	0	5261.266054	0	935.8715595	2280.376146	3492.376146	5996.990825	5277.018348	4345.779816	5119.495412	2880.816513	9531.990824	2473.110091	6325.935779	7811.284402	6462.31884	3826.898551	4637.043478	6654.492753	5986.028985	7052.405797	6772.057971	2119.942029	2223.942029	2409.333333	1771.768116	0	0
99.54	0	0	0	0	0	538.3577981	0	0	0	0	0	525.385321	0	0	0	0	0	0	0	0	0	0	0	0	0	0	0	0	0	0	0	0	0	0	0	0	0	0	0	0	0	0	0	0	0	0	2643.710145	0	0
99.82	0	0	0	0	0	0	0	0	0	0	0	0	0	0	0	0	0	0	0	0	0	0	0	0	0	0	0	0	0	0	0	0	0	0	0	0	0	0	0	0	0	0	0	0	0	0	0	0	0
99.98	0	0	0	0	0	0	2973.477064	0	0	0	9918.385319	0	0	0	0	0	0	0	0	0	0	0	0	0	0	0	0	0	0	0	2620.440366	0	0	0	0	0	0	0	0	0	0	0	0	0	0	2683.652174	0	0	0
100.11	9218.798163	14775.65137	7769.587154	7709.357797	8980.660549	7302.57798	4456.045871	6736.422017	3125.440366	3718.467889	2108.027523	25549.29357	33707.12843	50965.15595	72303.02751	78764.24769	58585.55962	58793.11925	54086.8899	59317.57797	48936.8165	45832.68806	44498.37614	26599.13761	25878.23853	12157.06422	12511.02752	12103.3211	10023.09174	13240.26605	6005.330274	8611.871558	10437.2844	10650.40367	10937.65137	9893.366971	7896.463768	14180.17391	9728.521739	7347.072463	11671.36232	7273.971014	4763.652174	4587.304348	3982.144927	2718.31884	27597.68116	45167.65217	71319.88405
100.54	507.7798164	1444.577981	0	0	549.4770641	1365.816513	719.9724769	762.5963301	1312.073394	0	826.5321099	3005.908256	3392.302752	2309.100917	0	0	0	3509.981651	4812.78899	4850.779816	3512.761467	3612.834862	1358.403669	7418.403668	5332.614678	3600.78899	1670.669724	0	0	786.6880732	1329.678899	1128.605504	2941.045871	3404.348623	0	1295.394495	2083.768116	0	1100.289855	0	394.8985507	2578.898551	1721.275362	902.8405797	879.4782608	470.2608695	4628.753623	5276.869565	2747.710145
100.85	1032.238532	1292.614679	1577.082569	0	0	0	881.2018347	0	0	0	0	690.3211008	0	0	0	0	0	0	0	0	0	0	0	0	0	0	0	0	0	0	0	1446.431192	0	0	0	0	0	1656.463768	1209.565217	0	0	0	0	0	0	0	0	0	0
100.9	0	0	0	0	0	0	0	0	0	8199.532109	545.7706421	0	0	0	0	0	0	0	0	0	0	0	0	0	0	0	0	0	0	0	0	0	0	0	0	0	0	0	0	0	0	0	0	0	11395.53623	3165.217391	0	0	0
101.12	252859.5229	226456.8256	200399.7523	196879.5779	164204.688	160207.3119	179830.9633	157751.8073	62237.31191	0	34955.26605	135141.7064	199936.4495	267366.4587	290242.4954	289918.1834	317379.9908	250042.6422	245376.2568	239774	249886.0458	236824.6146	233297.0275	217660.5596	199146.9816	212216.7523	201282.8073	201625.6513	204043.1651	196785.9908	199341.5688	191436.6972	178077.8257	185550.899	191560.8623	175235	220147.6522	189603.3043	183700.1739	173925.6811	183927.0145	166011.884	150495.5362	91746.08695	2476.405797	3744	95349.15941	166063.1304	215396.8116
101.28	0	0	0	0	0	0	0	0	0	0	0	0	0	0	0	0	0	0	0	0	0	0	0	0	0	0	0	0	0	0	0	0	0	0	0	0	0	0	0	0	0	0	0	0	0	0	0	0	0
101.46	0	0	2000.541284	0	2182.155963	2040.385321	3503.495412	732.944954	1641.018348	0	486.4678898	1937.53211	0	0	0	1211.073394	0	1467.743119	641.2110091	1039.651376	0	0	0	1693.834862	0	0	2596.348623	2571.330275	0	3585.036697	776.4954127	1390.834862	3494.229357	2200.688073	874.7155962	0	1383.652174	1144	1563.014493	856.8695652	731.0144927	2786.898551	2108.637681	1628.57971	431.0724637	0	0	1261.565217	1430.376812
101.56	0	0	0	0	0	0	0	0	0	0	0	0	1321.339449	900.6605503	772.7889907	0	0	0	0	0	1569.669724	0	0	0	0	0	0	0	0	0	0	0	0	0	0	0	0	0	0	599.1304347	0	0	0	0	0	445.3913043	843.3043478	0	0
101.96	0	0	0	0	0	0	0	0	0	0	0	0	2922.513761	0	0	0	0	0	0	0	0	0	0	0	0	0	0	0	0	0	0	0	0	0	0	0	0	0	0	0	0	0	0	0	0	4867.652174	0	0	0
102.09	29509.6055	27537.78899	17199.65137	20348.25688	16860.51376	15766.19266	20407.55963	18495.04587	6257.366971	5004.596329	8700.825686	9041.816512	6378.752292	15742.10091	21975.37614	15642.02752	15489.13761	18533.9633	13440.41284	15354.77981	18078.07339	20304.70642	16704.84403	14013.98165	16096.06422	21550.99082	17553.61468	13579.40367	19997.07339	12900.20183	15213.93578	10975.6422	6072.04587	11009.9266	9666.348622	10555.88991	26715.94203	29676.17391	21226.55072	19239.24638	15460.57971	12345.85507	13470.26087	10363.07246	9727.768115	6102.840579	18903.88406	21470.72464	18946.08696
102.46	2688.082568	0	499.4403669	0	0	1312.073394	0	0	0	0	0	0	1185.12844	0	750.5504586	909.9266053	635.651376	0	0	1090.614679	0	1469.59633	570.7889907	601.3669724	518.8990825	533.7247705	498.5137614	2031.119266	0	480.9082568	517.0458715	735.7247705	1000.733945	0	1629.899082	0	917.1594202	1044.521739	1683.594203	0	1104.057971	537.3333333	0	0	486.8405797	480.057971	0	2872.057971	0
102.54	514.2660549	2709.394495	680.1284402	1215.706422	3522.027522	0	916.4128439	592.1009173	0	0	0	748.6972476	0	614.3394494	0	0	1763.330275	1882.862385	1109.146789	0	0	0	0	0	1321.339449	0	0	0	0	545.7706421	465.1559632	1247.211009	572.6422017	0	1221.266055	2952.165137	2618.84058	0	0	0	1954.898551	1345.971014	0	0	1211.072464	0	0	0	0
102.88	0	0	0	0	0	0	0	0	595.8073393	0	1085.981651	0	0	0	0	0	0	0	0	0	0	0	0	0	0	0	1692.908257	0	0	0	0	0	0	0	0	0	0	0	437.1014493	2411.594203	0	0	0	0	5674.782608	0	0	0	0
103.07	43339.19265	38405.01834	39972.83485	26997.57798	24297.44954	24308.5688	30817.04587	20946.84403	0	0	0	12792.71559	17871.44036	23885.11009	21109.9266	20626.23853	17175.55963	14347.55963	26171.04587	20038.77064	20174.98165	19500.41284	25962.55963	25497.40366	25752.22018	22983.52293	25725.34862	22830.63302	30997.73394	31438.79816	26369.33944	26364.70642	24087.11009	22592.49541	27208.84403	28296.67889	42310.66666	38417.44927	38362.43478	30030.37681	30189.3913	29273.73913	24417.3913	88797.15942	29682.95652	3805.797101	1567259.652	1998425.565	1206639.652
103.3	0	0	0	0	0	0	0	0	1742.018348	1120.266055	672.7155962	0	0	0	0	0	0	0	0	0	0	0	0	0	0	0	0	0	0	0	0	0	0	0	0	0	0	0	0	0	0	0	0	0	0	0	0	0	0
103.46	0	1098.027523	0	0	754.2568806	939.5779815	0	879.3486237	0	0	0	0	0	0	495.7339449	0	497.5871559	0	0	0	0	0	0	0	0	0	0	0	0	664.3761467	0	0	1213.853211	0	0	1032.238532	0	436.3478261	0	0	793.5652173	0	1211.072464	628.5217391	0	0	0	0	0
103.61	0	0	0	0	0	0	0	0	0	0	570.7889907	0	0	0	0	0	0	0	0	0	0	0	0	0	497.5871559	0	0	0	527.238532	0	0	0	0	0	0	0	0	0	0	0	0	0	0	0	0	0	0	2595.478261	1510.260869
103.66	469.7889907	0	0	0	0	0	0	0	0	0	0	0	0	0	0	0	0	0	0	0	0	0	0	0	0	0	0	0	0	0	1660.477064	0	0	0	0	0	0	0	0	0	0	0	0	0	0	0	0	0	0
103.75	0	0	0	0	0	0	0	0	0	0	0	0	509.6330274	0	0	0	0	0	0	0	0	0	0	0	0	0	0	0	0	0	0	0	0	0	0	0	0	0	0	0	0	0	0	0	0	0	0	0	0
103.8	0	0	0	0	0	0	0	0	0	0	0	0	0	0	0	0	0	0	0	0	0	0	0	0	0	0	661.5963301	0	0	0	0	1050.770642	0	0	0	0	0	0	0	0	0	0	0	0	0	0	0	0	0
103.94	0	0	0	0	0	0	0	526.3119265	0	0	472.5688072	0	0	0	0	0	0	0	0	0	0	0	0	0	0	518.8990825	0	0	0	540.2110091	0	1037.798165	0	765.3761466	0	511.4862384	0	0	0	0	0	0	0	0	0	0	0	0	0
104.06	718.1192659	0	479.9816513	1053.550459	0	1322.266055	0	0	0	3679.550458	0	0	0	0	0	0	0	0	0	0	0	0	0	999.8073393	585.6146788	594.8807338	1084.12844	0	0	0	0	0	0	489.2477063	0	0	522.2608695	408.4637681	0	520.7536232	0	427.3043478	0	1922.492754	408.4637681	0	81631.71014	90831.1884	45109.62319
104.2	0	0	0	0	0	0	0	0	0	1438.091743	1160.110092	555.9633026	0	0	0	586.5412843	0	0	0	0	0	0	0	0	0	0	0	565.2293577	551.3302751	0	0	0	561.5229357	0	0	492.9541283	481.5652174	0	0	577.2753623	0	0	0	0	0	2801.971014	0	0	0
104.5	0	0	0	0	0	0	0	469.7889907	745.917431	720.8990824	2596.348623	0	0	0	568.0091742	675.4954127	0	0	0	0	0	0	0	0	716.2660549	0	0	0	0	0	0	0	0	0	0	0	0	0	0	0	388.115942	0	0	0	0	0	0	0	0
104.56	1085.981651	0	792.2477063	610.6330274	722.7522934	0	515.1926605	0	0	552.2568806	0	0	1406.587156	0	0	0	0	0	0	0	1274.082569	0	0	0	0	0	0	536.5045871	0	1043.357798	0	0	0	0	2100.614678	0	0	0	0	0	0	0	0	572.7536232	810.1449275	0	3173.507246	2869.043478	0
104.6	0	0	0	0	0	0	564.3027522	1005.366972	1548.357798	0	0	3066.137614	0	705.1467889	0	0	0	0	0	0	0	0	0	0	0	0	0	0	0	609.7064219	0	0	0	946.9908255	517.972477	0	650.3768116	0	0	0	0	0	0	0	0	1343.710145	0	0	0
104.99	0	11477.86238	0	9422.651374	0	0	0	0	0	0	0	0	0	0	0	0	0	0	0	0	0	0	0	0	0	0	0	0	0	0	0	11661.33027	0	0	0	0	0	0	0	0	0	0	0	0	0	0	0	0	0
105.1	13841.63302	12271.9633	19817.31192	14936.88073	25093.40366	31838.16513	29605.97247	38137.22935	105694.1835	209812.211	415359.2568	208432.4954	120016.7247	76175.31191	59669.68806	46321.93577	42368.11008	48594.89907	36757.51375	39903.33944	25245.36697	32054.06421	32450.65137	30422.31192	31732.5321	26095.99082	26516.66972	28486.63302	30231.43119	23581.18348	29844.11009	18208.72477	30253.66972	27501.65137	37056.80733	33641.33944	19206.08696	15882.60869	21512.17391	25721.91304	19227.1884	16956.52174	28764.28985	61001.27536	143754.3768	241487.2464	303397.3913	140595.942	70348.46376
105.29	0	756.1100916	0	487.3944953	0	1120.266055	0	0	0	1433.458715	0	1163.816514	666.2293577	754.2568806	0	0	0	0	0	0	0	1181.422018	494.8073394	764.4495411	0	0	0	0	0	595.8073393	0	0	523.53211	0	0	519.825688	0	0	0	381.3333333	0	704.6376811	0	0	0	0	0	1199.768116	877.2173913
105.54	0	0	0	1159.183486	0	0	0	0	0	0	0	0	0	0	0	0	0	0	0	0	494.8073394	0	0	0	0	0	0	0	0	0	0	0	0	0	0	0	0	0	0	0	0	0	0	0	0	550.8985507	0	0	0
105.69	0	0	0	0	0	0	507.7798164	0	0	0	0	0	0	0	0	0	0	0	0	0	0	0	0	0	0	0	0	0	0	0	0	0	0	0	0	0	0	0	0	0	0	0	0	0	0	0	0	0	0
105.78	0	0	0	0	0	0	0	0	0	0	0	0	0	0	0	0	0	0	0	0	0	0	0	0	0	0	0	0	0	0	0	0	0	0	0	0	0	0	0	520.7536232	0	0	0	0	0	0	0	0	0
105.82	0	0	0	0	0	0	0	0	0	0	0	0	0	473.4954128	0	0	0	0	0	0	0	0	492.9541283	0	0	0	0	0	0	0	0	0	0	0	0	0	0	0	0	0	0	0	0	0	0	0	0	0	0
105.92	0	0	0	0	472.5688072	0	0	0	0	0	0	0	0	0	0	0	0	577.2752292	0	581.9082568	0	0	0	0	0	0	0	0	0	0	0	0	0	0	0	0	0	0	0	0	0	0	0	0	0	5672.521739	0	0	0
106.04	0	0	0	0	0	0	0	0	0	0	19091.77981	2311.880733	0	1013.706422	0	0	468.8623852	529.091743	0	0	0	0	0	0	0	0	0	616.1926604	0	0	0	0	0	0	0	0	0	0	0	0	0	0	0	0	2471.884058	0	0	5270.840579	0
106.12	0	0	0	0	0	0	0	0	5837.614678	12336.82569	12354.43119	5129.688072	2276.669724	0	0	0	0	0	0	0	0	0	0	0	0	0	0	0	0	0	0	0	0	0	0	0	0	0	0	0	0	0	0	0	0	10046.55072	12703.82609	0	0
106.16	0	0	0	0	0	0	0	0	0	0	0	0	0	0	0	0	0	0	719.0458714	591.1743118	495.7339449	0	0	0	0	0	0	1671.59633	516.119266	0	0	0	0	0	0	0	432.5797101	0	0	0	0	0	0	1114.608696	2703.246377	0	5750.144927	0	2272.927536
106.25	0	0	0	0	0	0	0	0	0	0	0	0	0	0	479.0550458	0	0	0	0	0	0	0	0	0	0	592.1009173	0	0	0	0	0	0	0	543.9174311	0	0	419.0144927	0	0	0	0	0	0	0	0	0	0	0	0
106.29	0	0	0	0	0	0	0	0	0	0	0	0	0	0	0	0	0	0	0	0	0	0	0	0	0	0	0	0	0	0	0	0	0	0	0	0	0	0	0	0	0	0	853.8550724	406.9565217	0	0	0	0	0
106.34	0	0	0	0	0	0	0	0	0	0	0	0	0	0	0	0	0	0	0	0	0	0	0	0	0	0	0	0	0	0	0	0	0	0	526.3119265	0	0	833.5072463	0	0	0	0	0	0	0	0	0	0	0
106.48	0	0	0	0	0	0	0	0	0	0	0	0	0	0	0	0	0	0	0	0	0	0	0	590.2477063	0	0	0	0	0	0	0	634.7247705	0	0	0	524.4587155	0	0	0	0	0	409.2173913	0	0	0	0	0	0	455.1884058
106.56	503.1467889	1560.403669	626.385321	0	484.6146788	0	870.0825686	0	0	0	0	747.7706421	0	474.4220183	0	952.5504585	0	0	479.9816513	0	0	520.7522935	0	0	0	0	529.091743	0	504.9999999	2541.678899	1518.706422	0	0	0	1146.211009	0	0	1086.724638	397.1594203	0	425.7971014	1130.434783	0	884.7536231	2529.15942	1110.84058	557.6811594	0	425.7971014
106.6	0	0	1283.348624	0	0	1154.550458	0	1212	0	0	2201.614678	0	0	0	0	0	0	727.385321	0	0	0	1233.311926	0	1161.036697	1091.541284	618.9724769	0	479.9816513	0	0	0	0	698.6605503	0	675.4954127	0	0	1210.318841	0	0	399.4202898	0	1701.681159	0	0	1808.695652	0	0	0
106.88	0	0	0	0	0	0	0	0	0	0	0	0	0	0	0	0	0	0	0	0	0	0	0	0	0	0	0	0	0	0	0	0	23870.93357	0	0	0	18613.24188	0	29248.91935	0	0	0	0	0	0	0	23705.49191	0	0
107.11	73240.75228	77304.84402	87135.20182	88116.47705	96229.83484	100220.7248	93189.64218	100639.5504	146717.789	169289.899	139785.8532	112135.9449	99615.65136	89170.02751	78779.07338	76077.09173	70328.43118	75481.28439	69074.73393	35910.59632	85414.4954	92219.48622	91349.40365	96713.52292	93799.34861	88986.55962	81322.60549	78182.33943	76490.35778	83982.88989	90233.77062	88463.02751	43842.33944	84799.22934	88909.65136	79937.33026	30515.71014	75874.02898	46632.69565	82827.71014	84998.14492	79964.69565	79755.1884	100130.1449	146902.2609	140430.8985	43852.57971	60895.76811	54774.08695
107.2	0	0	0	0	0	0	0	0	0	0	0	0	0	0	0	0	0	0	0	41486.90825	0	0	0	0	0	0	0	0	0	0	0	0	0	0	0	0	19786.87406	0	18561.68934	0	0	0	0	0	0	0	29177.00084	0	0
107.46	0	0	896.0275228	0	1597.46789	0	0	625.4587155	508.7064219	0	0	0	0	0	798.7339448	1994.055045	0	574.4954127	0	1107.293578	0	0	695.8807338	0	0	1435.311926	0	0	0	0	1033.165137	473.4954128	23423.01138	0	1642.871559	0	0	408.4637681	0	590.8405797	1616.521739	0	1553.971014	0	1343.710145	1150.028985	0	1465.043478	0
107.54	0	0	469.7889907	0	0	0	0	0	0	0	0	0	0	0	0	0	0	0	0	0	0	0	0	0	1577.082569	0	0	0	0	0	1470.522935	0	0	1879.155963	0	0	0	0	0	0	0	0	0	0	0	0	856.8695652	0	0
107.6	0	0	0	0	0	0	0	0	0	0	538.3577981	0	0	0	0	0	0	0	0	0	0	0	0	0	0	0	0	0	0	0	0	0	0	0	0	0	0	0	0	0	0	419.7681159	0	0	0	0	0	0	0
107.76	0	0	0	0	0	0	0	0	0	0	0	0	0	0	0	0	0	0	0	0	0	0	0	0	0	0	0	0	0	0	0	0	0	0	0	0	0	0	0	0	0	0	0	0	0	0	862.1449275	0	0
107.96	0	0	0	1067.449541	0	0	1389.908257	1712.366972	0	4294.816513	0	966.4495411	0	0	0	0	0	0	3201.422018	0	0	0	0	0	0	0	0	1600.247706	0	1919	0	0	0	0	0	0	0	0	0	0	0	0	0	2165.913043	0	0	0	0	0
108.08	1942.165137	0	0	482.7614678	0	0	1580.788991	1611.366972	3344.119265	2114.513761	0	3763.871559	1663.25688	1206.440367	0	3711.981651	0	2047.798165	1752.211009	4345.779816	3127.293577	0	12033.82569	4900.816513	0	0	0	0	2395.275229	0	571.7155962	4207.715596	0	0	4557.045871	0	1453.73913	0	1257.797101	838.7826086	2353.565217	0	901.3333333	0	2899.942029	7302.608695	2595.478261	0	0
108.12	0	0	577.2752292	0	3789.816513	1659.550458	0	0	6463.073393	0	10000.85321	0	4005.715596	4455.119265	2557.431192	3630.440366	0	0	0	0	4113.201834	5847.807338	0	2566.697247	8120.770641	0	0	0	1094.321101	0	0	0	1499.247706	3487.743119	0	1894.908257	1235.942029	0	2411.594203	2458.31884	835.0144927	2484.695652	1717.507246	1394.202898	0	0	0	1535.884058	0
108.24	0	3606.348623	0	0	0	1743.871559	0	0	0	0	0	0	0	0	2522.220183	0	3548.899082	2444.385321	0	0	0	2264.623853	0	0	3119.880733	2535.19266	1633.605504	0	0	511.4862384	0	0	0	0	0	0	0	1560.753623	0	0	0	0	0	0	939.0144927	0	0	700.115942	3474.956522
108.46	0	0	0	0	0	0	0	0	486.4678898	0	0	515.1926605	0	735.7247705	0	0	1304.66055	0	0	0	0	514.2660549	0	0	0	0	0	0	0	492.0275228	537.4311926	573.5688072	0	0	0	0	0	0	440.115942	0	0	0	0	0	0	0	0	452.173913	0
108.54	0	0	671.7889907	0	0	0	0	609.7064219	0	0	0	0	2331.339449	0	0	0	0	0	923.8256879	2452.72477	0	0	0	2708.467889	3741.633027	0	0	719.0458714	0	0	0	0	0	0	0	0	0	848.5797101	387.3623188	0	0	443.1304348	0	0	0	0	0	0	0
108.6	0	0	0	0	0	0	0	1052.623853	0	0	0	0	0	2413.807339	4900.816513	4368.944953	0	0	0	0	0	0	1552.06422	0	0	621.7522935	681.9816512	0	0	0	0	0	817.2660549	0	0	0	0	0	0	0	0	0	0	0	0	0	479.3043478	439.3623188	440.8695652
109.03	0	0	0	0	0	0	0	0	0	0	0	27259.80733	0	0	0	0	0	0	0	0	0	0	0	0	0	0	0	0	0	0	0	0	0	15238.02752	0	0	0	0	0	0	0	0	7724.637681	9567.246376	0	0	0	0	0
109.11	45832.68806	17350.68807	43820.10091	38307.72476	31309.99999	23708.12844	29603.19265	21767.81651	14609.78899	4132.66055	20044.33027	35391.69724	104778.6972	157290.3578	166379.4312	205232	244788.7889	261176.7339	295255.4311	365005.6605	450622.1559	451303.2109	422802.6788	301043.0091	219275.633	87010.11007	34866.31192	26732.5688	39743.03669	41896.46788	30203.63302	35035.88073	16772.48624	10489.17431	32463.62385	34271.43119	46897.21739	40287.94203	37107.65217	36693.91304	33949.97101	26391.13043	11333.73913	6404.289855	5044	6090.782608	42385.27536	112659.8841	187533.8551
109.21	577.2752292	20207.41284	529.091743	1031.311926	706.0733944	0	0	549.4770641	635.651376	669.9357797	0	0	0	0	1302.807339	0	1302.807339	0	1412.146789	0	0	1305.587156	0	0	720.8990824	623.6055045	0	1164.743119	680.1284402	0	997.0275227	507.7798164	10950.62385	519.825688	1822.633027	1108.220183	969.1594202	0	0	0	0	0	0	442.3768116	3165.971014	0	0	0	0
109.54	0	1328.752293	716.2660549	0	843.211009	0	0	0	0	0	0	588.3944953	0	0	853.4036696	0	0	1691.981651	0	0	0	0	0	0	0	0	0	0	0	0	652.3302751	0	0	0	0	0	0	0	0	722.7246376	0	0	513.2173913	0	397.9130435	0	948.057971	853.8550724	1362.550725
109.6	0	0	0	0	0	0	0	0	0	0	0	0	0	0	0	0	781.1284402	0	0	0	0	0	0	0	0	0	0	0	0	0	0	0	0	0	0	0	0	0	0	0	0	0	0	0	0	0	0	0	0
109.72	0	0	0	0	0	0	0	0	0	0	693.1009173	0	0	0	0	0	0	0	0	0	0	0	0	0	0	0	0	0	0	0	0	0	0	0	0	0	441.6231884	0	0	0	0	0	0	0	0	0	0	0	0
109.94	0	0	0	0	0	0	0	0	0	0	0	3714.761467	0	0	0	0	0	0	0	0	0	0	0	0	0	0	0	0	0	0	0	0	575.4220182	0	0	0	0	0	0	0	0	0	0	0	0	0	0	0	0
110.09	10010.11926	22495.20183	11696.54128	7065.366971	2530.559633	1069.302752	0	0	1113.779816	682.9082567	0	0	8802.752292	13862.94495	20301	20380.68807	22221.85321	11966.18348	17775.07339	26319.30275	33848.89908	36212.66972	25994.06422	18137.37614	9743.256879	1521.486238	541.1376146	0	0	0	0	1265.743119	0	561.5229357	0	0	0	917.1594202	2032.521739	1278.898551	0	0	378.3188406	0	0	2606.028985	4579.768116	9913.913043	25199.65217
110.22	0	0	0	0	0	0	0	0	0	0	709.7798164	0	0	0	0	0	0	0	0	0	0	0	0	0	0	1852.284403	0	0	0	0	840.4311925	0	0	0	0	0	416.7536232	0	0	0	0	0	436.3478261	0	0	0	0	0	0
110.38	0	0	0	0	0	0	1100.807339	0	0	0	0	0	0	0	0	0	0	0	0	0	0	0	0	0	0	0	0	0	0	0	0	0	0	0	0	0	0	0	0	0	0	0	0	0	0	0	0	0	0
110.48	532.798165	0	0	633.798165	0	0	0	0	0	0	783.9082567	580.9816513	1589.12844	0	488.3211008	1712.366972	0	2477.743119	1686.422018	1374.155963	0	0	1794.834862	0	0	0	676.4220182	0	0	0	0	0	0	0	0	0	0	0	0	0	0	0	0	0	0	568.9855072	627.7681159	0	0
110.56	535.5779815	0	517.972477	0	0	506.8532109	0	0	0	1363.036697	0	1681.788991	509.6330274	0	0	0	0	0	0	0	1440.871559	0	0	0	0	1552.990825	0	552.2568806	580.0550458	0	0	0	514.2660549	0	0	511.4862384	439.3623188	0	0	0	1271.362319	0	0	436.3478261	0	0	478.5507246	2010.666667	0
111.03	0	0	0	0	0	0	0	0	0	0	0	0	0	0	0	0	0	0	0	0	0	0	0	0	0	0	0	0	23836	0	0	0	0	0	0	0	0	0	0	0	0	0	0	0	0	0	0	0	0
111.12	56240.32109	61143.91742	65053.26604	49464.05504	40208.19265	26724.22935	30399.14678	29849.66972	9047.376145	14307.71559	37903.72476	119638.6697	293214.1192	447669.0641	558413.2476	578309.321	587583.7155	540101.6696	514709.899	539554.9724	617255.4769	642556.4402	650491.8898	588806.8347	397965.9449	153175.3027	63797.71558	49060.98164	23448.67889	49199.04586	38823.84403	46322.86238	41735.23852	45159.97247	47515.40366	37865.73394	54012.92753	53772.52174	58243.01449	55956.52174	47174.55072	40047.53623	32362.08695	18585.85507	10973.50725	16282.78261	91516.23188	257253.0435	436026.029
111.24	0	2181.229357	486.4678898	1816.146789	0	0	0	0	0	0	0	830.238532	0	0	0	0	0	0	0	0	0	0	0	0	0	510.5596329	467.9357797	0	512.4128439	0	0	0	0	521.678899	659.7431191	1138.798165	3097.391304	419.0144927	1605.217391	0	0	0	0	0	0	0	584.8115942	960.115942	0
111.54	2245.165137	0	0	0	0	0	616.1926604	0	0	0	0	0	0	0	1103.587156	0	1022.972477	0	0	0	0	2542.605504	0	1106.366972	0	0	0	0	0	0	0	0	470.7155962	0	0	0	0	0	0	609.6811594	0	0	0	0	0	0	0	482.3188406	0
111.69	0	0	0	0	0	0	0	0	0	0	0	0	0	0	0	0	0	0	0	0	0	0	0	0	0	0	0	0	0	0	0	0	0	0	0	0	0	0	0	0	0	0	0	0	0	0	0	0	0
111.74	0	0	0	0	0	0	0	0	0	0	0	0	0	0	0	0	0	0	0	0	0	0	0	0	0	0	0	0	0	0	0	0	0	0	0	0	0	0	0	0	0	0	0	0	423.5362319	0	0	0	0
111.95	0	0	0	0	489.2477063	0	0	561.5229357	0	513.3394494	0	0	0	0	0	0	0	0	0	0	0	0	0	0	0	0	0	0	0	0	547.6238531	0	0	0	0	0	0	0	0	512.4637681	0	0	0	0	1269.855072	0	0	0	0
112.1	0	3109.688073	1426.045871	505.9266054	0	0	530.0183485	0	0	0	967.3761466	2832.633027	23208.68807	33769.211	37601.65137	51967.74311	48724.62384	53514.2477	56166.19265	53892.30274	51792.61467	66413.52292	53977.55045	23186.44954	29869.12843	12696.34862	1837.458715	2585.229357	1967.183486	3421.954128	0	1603.954128	0	0	2327.633027	1092.46789	0	0	0	1275.884058	1587.884058	0	0	0	0	834.2608695	3376.985507	19897.15942	33680.17391
112.21	529.091743	0	2264.623853	580.0550458	0	0	0	0	0	0	489.2477063	0	0	0	0	0	0	0	0	0	0	0	0	19584.73394	0	0	0	0	485.5412843	0	0	0	1378.788991	467.0091742	0	0	1257.043478	2449.275362	880.231884	0	0	0	476.289855	0	0	1789.101449	1399.478261	0	0
112.5	0	0	0	0	0	496.6605504	0	498.5137614	0	0	0	0	0	0	0	0	3463.651375	0	0	0	0	1075.788991	1727.19266	1402.880734	0	0	0	0	0	0	0	1183.275229	0	0	0	0	0	0	0	0	0	0	0	0	0	0	555.4202898	0	0
112.56	0	0	522.6055045	0	0	487.3944953	0	0	0	0	0	2345.238532	0	0	2070.963302	3285.743119	0	0	0	0	0	2715.880733	0	0	0	0	1718.853211	478.1284403	504.0733944	0	0	0	0	0	2143.238532	0	0	542.6086956	1052.811594	0	439.3623188	551.6521739	0	0	0	475.5362319	0	1714.492754	2567.594203
112.88	0	0	0	0	0	0	0	0	0	0	0	0	0	0	0	0	0	0	0	0	0	0	0	0	0	0	0	0	0	0	0	0	0	0	0	0	0	0	0	0	0	0	0	0	0	0	0	0	0
113.05	0	0	0	0	0	0	0	0	0	0	0	0	0	0	0	0	0	0	0	0	0	0	0	0	0	0	0	0	0	0	0	0	0	0	0	0	0	0	0	0	0	0	0	0	0	0	0	0	0
113.11	76866.55962	88647.422	73299.12843	71452.40366	56494.211	55174.72476	54517.76146	55469.38531	22667.55045	20989.46789	40876.27522	121138.844	271285.0733	473917.0183	613159.8806	645851.4494	629873.0641	579979.0641	560075.5779	537612.8072	498039.3394	455667.5228	433859.8623	331080.7798	235213.2477	121326.0183	85519.20182	74509.27522	78917.1376	75114.34861	73442.75228	65191.33026	65952.99999	71122.5321	70872.34861	66399.62384	73320.75362	83712.46376	74595.88405	72754.7826	35365.27536	63654.78261	51137.85507	39902.84058	24058.66667	32403.53623	107495.3043	239425.3333	392010.6666
113.21	0	0	0	0	0	0	0	0	0	0	0	0	0	0	0	0	0	0	0	0	0	0	0	0	0	0	0	0	0	0	0	0	0	0	0	0	0	0	0	0	32028.23188	0	0	0	0	0	0	0	0
113.46	0	1002.587156	994.2477062	0	0	482.7614678	472.5688072	0	0	2339.678899	0	0	0	0	0	0	0	0	0	0	0	0	0	0	0	976.6422016	0	691.2477063	2924.366972	0	781.1284402	1085.981651	1674.376146	0	1480.715596	0	504.9275362	502.6666666	1802.666667	0	0	0	456.6956521	0	0	382.0869565	0	0	0
113.54	1814.293578	0	0	0	0	0	0	503.1467889	0	0	0	0	0	0	910.8532108	1357.477064	0	0	0	0	795.0275228	970.1559631	495.7339449	0	1745.72477	0	0	0	0	0	0	505.9266054	0	0	0	1237.018348	0	0	0	0	0	0	0	0	0	390.3768116	877.9710144	416	936.7536231
113.74	0	0	0	0	0	0	0	0	0	0	0	0	0	0	0	0	0	0	0	0	0	0	0	0	0	0	0	0	0	0	0	0	0	0	0	0	0	0	0	0	0	0	0	0	0	0	0	0	0
114	0	0	0	0	0	0	0	0	0	0	0	0	0	0	0	0	0	0	0	0	0	0	0	0	0	0	0	0	0	4852.633027	0	0	0	0	0	0	0	0	0	0	0	0	0	881.7391304	0	0	6548.231884	13915.65217	0
114.12	11139.65137	13582.18348	10848.69725	4752.559632	5801.477063	7354.467888	7277.559632	9168.761466	7146.908256	7196.944953	12591.6422	14062.16513	24911.78899	33490.30275	47010.40366	55086.69724	53004.61467	45126.61467	38795.11926	40212.82568	52724.77981	37836.08256	38576.44036	31855.77064	16739.12844	14562.53211	8758.275228	8782.366971	6461.220182	4380.064219	12790.86238	8597.04587	7797.38532	3005.908256	6813.330274	7524.036696	11343.53623	17161.50725	13079.13043	11722.60869	9271.826086	12100.17391	7547.536231	2636.927536	9525.797101	7640.231884	6796.927536	7201.623188	37840.17391
114.26	0	0	0	4579.284403	3771.284403	0	0	0	0	0	0	0	0	0	0	2095.981651	0	0	0	0	0	0	0	0	0	769.0825687	0	0	0	0	0	1053.550459	0	3845.412843	0	0	423.5362319	0	0	0	0	0	0	0	0	0	0	0	0
114.54	2492.568807	749.6238531	4727.541283	0	615.2660549	2194.201834	1970.889908	668.0825687	2739.972477	0	538.3577981	1035.018348	971.0825686	0	0	654.1834861	2571.330275	6498.284402	4144.706421	4722.908256	1064.669725	2553.72477	2329.486238	0	551.3302751	746.8440366	1885.642201	3320.027522	0	1173.082569	0	0	0	1734.605504	971.0825686	2037.605504	0	1670.782609	0	2759.014493	1028.695652	0	1889.333333	626.2608695	1088.985507	662.4347826	0	2252.57971	616.4637681
115.08	0	0	0	0	0	0	0	0	0	0	0	0	0	0	0	0	0	0	0	0	0	0	0	0	0	0	0	0	32714.06735	0	620.825688	0	64374.99081	0	0	0	0	0	0	0	0	0	0	0	0	395.6521739	0	0	0
115.15	178728.3027	177665.4862	179825.4036	168984.1192	142132.9449	116367.7523	125707.0092	95672.01833	64731.73393	44806.00917	50349.8899	118559.1743	214915.0275	344031.0183	359636.9082	289969.1467	254439.3853	269406.844	278847.1009	304522.4128	351167.7339	379570.9724	377664.9449	278353.2201	234051.2844	149195.5321	133932.4862	121174.9816	62476.37613	115281.7706	125598.5963	124140.1192	60645.40366	127032.9816	125223.3211	124888.8165	169224.5797	151173.7971	142056.4638	139713.4493	139471.5362	132613.5652	110830.087	65074.60869	42753.04348	35025.3913	75920	138601.8551	143115.3043
115.22	0	0	0	0	0	0	0	0	0	0	0	0	0	0	0	0	0	0	0	0	0	0	0	0	0	0	0	0	36260.59319	0	0	0	0	0	0	0	0	0	0	0	0	0	0	0	0	0	0	0	0
115.46	0	642.1376146	3803.715596	0	2045.018348	921.0458714	0	642.1376146	0	0	636.5779815	723.6788989	0	0	0	0	0	1111.926605	1586.348624	0	0	0	0	0	0	0	0	1524.266055	0	0	2313.733945	0	589.3211008	0	1586.348624	609.7064219	0	1133.449275	1070.898551	798.8405797	1573.565217	575.0144927	2171.942029	2218.666667	901.3333333	0	1193.73913	383.5942029	0
115.54	3401.568807	0	0	0	0	0	0	0	0	710.7064219	0	0	598.5871558	0	0	0	0	0	0	583.7614678	0	0	0	1009.073394	0	0	0	0	0	0	0	0	0	942.357798	0	0	0	0	0	0	0	0	0	396.4057971	0	0	1158.318841	0	0
115.6	0	0	0	840.4311925	0	0	0	0	0	657.8899081	0	0	0	0	0	0	0	0	0	0	0	0	0	0	0	0	0	0	0	574.4954127	0	0	0	0	0	0	0	0	0	0	0	0	0	0	0	0	0	0	0
115.94	0	0	0	0	0	0	0	0	0	0	0	0	0	0	0	0	0	0	0	0	0	0	0	0	0	0	0	0	0	0	0	0	0	0	0	0	0	0	0	0	0	0	0	0	0	0	0	0	0
116.08	8231.036696	0	5305.743118	4163.238531	2821.513761	0	5566.119265	8068.880732	1179.568807	0	3417.3211	8065.17431	16071.97247	0	19732.99082	20255.59633	8893.559631	9202.119264	9787.733943	24377.13761	10073.12844	31433.23853	23729.44036	0	0	4087.25688	8433.036696	4083.550458	0	0	3751.825687	1993.12844	3584.110091	4486.623852	4085.403669	4405.082568	5079.42029	0	5209.043478	6862.492753	10284.69565	7731.420289	0	0	3609.855072	0	0	3579.710145	5696.637681
116.12	4687.697247	8750.862384	7075.559632	3127.293577	2657.504587	5236.247705	3809.275229	0	4189.183485	6952.3211	3187.522935	0	0	20613.26605	0	0	11836.45871	8808.311925	11652.99082	0	10270.49541	0	0	16891.09174	16247.10091	2596.348623	0	0	4775.72477	817.2660549	6282.38532	3575.770642	0	2967.917431	0	2817.807339	8544.57971	10756.46377	7149.623188	5055.304348	0	0	5442.666666	2802.724638	0	2286.492753	10886.84058	6227.188405	5402.724637
116.28	0	0	0	0	0	0	0	0	0	0	0	0	0	0	0	0	0	0	0	0	0	0	0	0	0	0	0	0	0	1027.605504	0	0	2752.018348	0	466.0825687	0	0	0	0	0	0	0	0	0	0	0	0	0	0
116.48	0	778.3486237	0	0	0	0	0	0	0	0	0	0	0	0	0	623.6055045	0	1759.623853	727.385321	0	776.4954127	0	0	1100.807339	0	0	497.5871559	0	0	0	0	0	0	0	0	0	561.4492753	0	0	0	0	0	0	1061.855072	0	0	0	0	0
116.54	531.8715595	0	0	0	0	0	949.770642	0	0	0	476.2752293	1071.155963	0	0	2640.825688	0	0	0	0	0	0	594.8807338	1014.633027	479.0550458	0	2064.477064	781.1284402	0	770.0091742	0	483.6880733	0	686.6146788	0	475.3486238	0	0	902.0869565	905.8550724	0	0	581.7971014	538.8405797	0	0	0	0	0	0
117.14	48772.80733	49082.29357	42691.4954	46845.46788	32511.80733	37193.01834	41537.87155	26547.2477	9936.917429	8029.963301	16342.54128	23775.77064	32395.05504	37154.10091	29791.29357	36907.62385	43016.73394	33666.35779	29915.45871	35595.55045	37205.99082	48240.93577	46236.68806	43548.6055	46018.93577	39660.5688	40314.75229	51891.76146	40659.44953	33311.46788	50754.8165	43097.34862	39151.86238	31553.69724	35745.66054	39873.68807	49733.85507	44198.49275	38171.76811	35238.66666	39278.84058	29368.69565	38238.08695	14079.94203	3268.463768	4450.144927	16327.24638	16422.95652	17561.68116
117.22	0	0	0	0	0	0	0	0	1925.486238	479.0550458	0	0	0	0	0	468.8623852	0	695.8807338	0	0	0	1047.06422	1106.366972	0	0	0	479.9816513	662.5229357	485.5412843	0	479.9816513	0	0	631.0183485	0	646.7706421	0	0	0	0	0	0	0	400.9275362	2853.971014	0	0	552.4057971	0
117.52	0	0	0	0	0	0	0	0	0	0	0	0	0	0	560.5963302	0	0	0	0	0	0	0	1011.853211	0	0	0	0	0	0	0	0	0	0	0	0	0	0	0	0	0	0	0	0	0	0	0	0	0	0
117.63	0	0	0	0	0	0	0	0	0	0	0	0	0	0	0	470.7155962	0	0	0	0	0	0	0	0	0	0	0	0	0	0	0	0	0	0	0	0	0	0	0	0	0	0	0	0	0	0	0	0	0
117.69	0	0	0	0	0	0	0	0	0	0	0	0	0	0	0	0	0	0	0	0	0	0	0	472.5688072	0	0	0	0	0	0	0	0	0	0	0	0	409.9710145	0	0	0	0	0	0	0	0	0	0	0	0
117.78	0	514.2660549	0	0	0	0	0	0	0	0	0	0	573.5688072	0	0	0	0	0	0	0	1246.284403	0	571.7155962	0	0	0	0	0	0	0	0	0	0	0	0	0	0	0	0	0	0	0	0	0	0	0	0	0	0
117.88	0	0	0	0	0	0	0	515.1926605	0	0	0	0	0	0	0	0	0	0	1135.091743	0	0	0	0	0	0	0	0	0	0	0	0	0	0	0	0	0	0	0	0	0	0	0	0	0	0	0	0	0	411.4782608
118	0	0	0	0	1624.339449	0	0	0	0	0	0	0	0	0	0	0	1353.770642	0	0	0	0	0	0	2184.935779	0	0	0	0	0	1097.100917	607.8532109	0	2163.623853	0	0	0	0	0	0	829.7391304	0	0	0	0	443.1304348	0	0	0	0
118.06	0	0	0	0	0	0	0	0	1002.587156	0	0	1599.321101	1101.733945	0	0	0	0	0	0	0	0	0	0	0	0	0	0	0	0	0	0	0	479.9816513	0	0	0	0	0	0	0	0	0	0	446.8985507	0	0	0	0	0
118.15	0	0	0	0	0	0	0	0	0	0	0	0	0	0	560.5963302	0	0	0	0	480.9082568	0	1667.889908	0	0	1111	1494.614679	0	0	1278.715596	0	487.3944953	969.2293576	0	0	0	0	0	492.115942	0	0	414.4927536	1208.057971	0	1225.391304	0	0	770.2028985	0	841.0434782
118.26	0	0	0	0	0	487.3944953	0	539.2844036	0	467.0091742	718.1192659	0	0	1767.036697	0	476.2752293	0	2196.981651	0	0	0	0	1232.385321	0	0	709.7798164	631.0183485	470.7155962	0	0	0	0	0	0	0	0	0	813.9130434	0	0	0	0	1535.884058	0	0	0	0	0	0
118.32	627.3119265	0	0	0	485.5412843	0	0	0	0	0	0	0	0	0	0	0	0	0	0	0	0	0	0	0	628.238532	0	0	1166.59633	0	0	0	0	0	0	0	0	0	0	0	0	0	0	0	0	486.0869565	964.6376811	0	0	0
118.52	0	488.3211008	0	0	0	0	0	0	0	0	0	0	0	0	0	1057.256881	0	481.8348623	562.4495412	0	0	479.9816513	0	0	0	0	0	0	0	0	474.4220183	0	0	0	0	0	0	0	0	0	0	0	0	0	0	0	0	0	0
118.58	1079.495413	0	0	0	0	0	0	0	0	474.4220183	494.8073394	0	750.5504586	0	0	0	0	0	0	0	0	1025.752293	0	0	0	0	583.7614678	0	0	0	0	0	542.9908256	0	0	0	0	917.1594202	530.5507246	0	0	0	0	0	0	0	0	0	0
118.64	0	0	0	0	0	0	0	0	0	0	0	0	0	0	0	0	0	492.9541283	0	0	748.6972476	0	590.2477063	0	0	659.7431191	0	0	0	0	0	0	0	0	0	0	456.6956521	0	0	0	0	0	0	0	0	0	0	0	0
119.05	0	0	0	0	0	0	0	0	0	0	0	0	0	0	0	0	0	0	0	0	0	0	0	0	0	0	0	0	0	0	0	0	0	0	0	0	0	0	0	0	0	0	0	0	0	0	0	0	0
119.15	55342.44036	48341.93577	50304.48623	64078.47705	53280.74311	46581.38531	52420.8532	53245.5321	65846.44035	72826.55962	98089.53209	89072.73393	66465.41283	53683.8165	54342.63302	52629.33944	57598.72476	55279.43118	48860.83485	60966.00916	57148.39448	62651.50458	54906.93577	59017.35779	44897.74311	45308.22935	43847.89907	50298.9266	49963.4954	44165.72476	51547.06421	45215.5688	58768.10091	52939.75228	43666.2844	51411.77981	46337.27536	49889.10145	46860.28985	45891.13043	43667.94203	40072.40579	47757.10145	55204.40579	62296.75362	66786.84058	72405.10145	49101.56521	39792.05797
119.46	1429.752293	0	1918.073394	932.1651374	2450.871559	1809.66055	558.7431192	703.2935778	1931.045871	1226.825688	535.5779815	0	2052.431192	2235.899082	1372.302752	0	0	0	0	549.4770641	2026.486238	653.2568806	0	2156.211009	0	485.5412843	0	484.6146788	717.1926604	0	0	740.357798	1267.59633	596.7339448	856.1834861	538.3577981	0	422.0289855	503.4202898	0	565.2173913	556.173913	1274.376812	380.5797101	994.7826086	0	2807.246377	1269.101449	1027.188406
119.62	475.3486238	0	0	0	0	0	0	0	0	0	0	0	0	0	0	0	0	0	0	0	0	0	0	0	0	0	0	0	0	0	0	0	0	0	0	0	0	0	0	1016.637681	0	0	0	0	0	0	0	0	0
119.98	0	561.5229357	0	0	0	0	0	0	0	0	0	0	0	0	0	0	0	0	0	0	0	1468.669724	0	0	0	1471.449541	0	0	0	0	0	0	0	0	0	0	0	0	1280.405797	0	0	0	0	929.9710144	0	0	0	0	0
120.12	2144.165137	0	652.3302751	0	1133.238532	0	1257.403669	2704.761467	1607.66055	5106.522935	6097.990825	995.1743117	3334.85321	0	984.0550457	1109.146789	619.8990824	0	1998.688073	1265.743119	4590.403669	1043.357798	1290.761468	955.330275	1572.449541	0	0	0	0	1196.247706	0	2347.091743	464.2293577	587.4678898	482.7614678	480.9082568	892.289855	979.7101449	681.2753623	1514.028985	1014.376812	1852.405797	0	1532.869565	2317.391304	7835.420289	12449.10145	8840.753623	5011.594203
120.48	0	0	537.4311926	0	896.0275228	0	0	0	0	654.1834861	0	1052.623853	0	1122.119266	0	2092.275229	503.1467889	1495.541284	0	0	594.8807338	0	0	760.7431191	653.2568806	0	0	0	0	0	491.1009173	0	0	0	0	0	0	0	0	382.0869565	0	0	495.1304348	514.7246377	942.0289855	0	541.8550724	441.6231884	972.9275362
120.56	0	1092.46789	0	0	0	1187.908257	0	0	998.8807338	0	0	1338.018348	0	0	0	551.3302751	0	0	0	0	0	4431.954128	0	0	0	0	684.7614678	0	0	0	0	1382.495413	0	0	0	0	461.2173913	0	0	0	483.0724637	0	429.5652174	0	0	660.9275362	0	0	445.3913043
121.05	0	0	0	0	0	0	43066.77063	0	0	0	0	0	0	0	0	0	0	0	0	1152.697247	1393.614679	0	0	0	0	0	0	0	0	0	0	0	0	0	0	0	0	0	0	378.3188406	0	565.2173913	0	0	0	0	0	0	0
121.16	76704.40365	82547.57797	78994.04586	94561.94494	97319.52292	107047.9541	54441.77981	103802.055	114648.8991	112865.1835	153196.6146	161626.8715	177388.4312	185382.2568	203092.4679	195902.0091	204789.0825	196883.2844	192676.4954	189665.9541	209788.1192	190019.9174	199992.9724	162413.5596	161149.6697	109145.789	76092.84402	74646.41283	71209.63301	68224.11008	65837.1743	77395.65136	77403.99081	77701.43118	72649.57797	65291.40366	66159.07246	82142.66666	79492.17391	86497.85507	89594.49275	74132.40579	87274.84057	108518.7246	101629.1014	105199.7681	162083.2464	211168.9855	268528.7536
121.32	0	0	0	0	0	0	0	0	0	0	0	0	0	0	0	0	0	0	0	0	0	0	0	0	0	0	0	0	0	0	0	0	0	0	0	0	0	0	0	0	0	0	0	0	0	0	0	0	0
121.46	0	0	1550.211009	1516.853211	1240.72477	1401.027523	1380.642202	1139.72477	575.4220182	1919.926605	2490.715596	993.3211007	2373.036697	0	2011.66055	543.9174311	575.4220182	0	2947.53211	2439.752293	0	1008.146789	494.8073394	0	1421.412844	2733.486238	586.5412843	1354.697247	626.385321	913.6330273	0	720.8990824	0	0	3102.275229	0	0	2207.362319	767.1884058	0	0	2883.362319	1664	1599.188406	0	2434.202898	0	3387.536232	0
121.58	0	0	0	0	0	0	0	0	0	0	0	0	0	0	682.9082567	0	0	0	0	0	0	0	0	0	0	0	0	0	0	0	0	0	0	0	0	0	0	0	0	0	1088.231884	0	0	0	0	0	0	0	516.231884
121.98	0	0	3206.055045	0	0	0	0	1303.733945	0	0	0	0	0	0	0	0	0	0	0	0	0	0	0	0	0	0	0	0	0	0	0	1448.284403	0	2009.807339	0	0	0	0	1214.086956	0	0	0	2165.913043	0	0	0	0	0	0
122.13	8540.522934	4455.119265	2280.376146	5259.412843	6415.816513	3522.954128	3370.06422	4597.816513	4460.678898	6455.660549	9990.660549	12776.9633	16166.48624	15230.61468	15973.75229	21016.33945	14863.6789	20940.35779	15020.27523	14616.27523	16614.9633	15945.95413	17624.03669	18310.65137	10352.0367	5756.073393	6192.504586	5407.669724	4933.247705	1885.642201	4776.651375	3756.458715	7060.733944	1311.146789	4306.862384	6358.366971	2759.768116	4603.130435	1755.942029	5833.797101	4291.884058	4014.550724	1039.246377	8201.681159	4799.826087	8808.347826	11232.75362	19848.17391	26006.02898
122.54	601.3669724	0	0	612.4862384	0	0	0	547.6238531	0	0	0	0	1346.357798	0	689.3944953	2718.66055	2468.477064	0	0	0	5518.862384	1080.422018	0	1132.311926	0	0	0	0	575.4220182	0	1160.110092	1168.449541	0	0	990.5412842	0	389.6231884	0	0	664.6956521	0	746.8405797	0	0	412.9855072	0	2190.782609	1591.652174	1566.782609
122.6	0	0	0	0	0	0	1416.779816	1251.844036	0	0	0	1268.522936	581.9082568	0	0	0	0	0	0	0	0	0	0	0	0	734.798165	544.8440366	0	604.1467889	778.3486237	0	0	2310.027522	0	0	979.4220182	0	575.0144927	0	0	426.5507246	0	0	0	0	0	0	0	0
122.88	0	0	570.7889907	0	0	0	0	0	0	0	0	0	0	0	0	0	0	0	0	0	0	0	0	0	0	0	0	590.2477063	0	0	0	0	0	0	0	704.2201834	0	0	0	0	0	0	644.347826	0	0	0	0	0	0
123.03	0	0	0	0	0	0	0	0	11516.77981	0	0	0	0	0	0	0	0	0	0	0	0	0	0	0	0	0	0	0	0	0	0	0	0	0	0	0	0	0	0	0	0	0	0	0	2398.028985	0	0	0	0
123.12	123821.3669	112117.4128	99734.25686	99452.56879	85921.34861	70836.211	89615.72475	78995.89907	18823.06422	7384.119265	33575.55045	106529.055	169750.422	207937.688	247350.8532	267593.477	286103.3486	275694.7889	296469.2843	316285.6697	313542.9174	321091.0458	318679.0917	263658.1834	249011.3302	157757.3669	131558.5229	125190.8899	124601.5688	133633.1926	147616.5963	138444.1284	145205.5688	136122.055	130746.8165	130232.5504	102930.6087	92400.23188	90097.91304	82392.86956	78604.40579	79342.95652	72124.75362	30976.92753	5175.130434	9479.826086	63415.88405	134445.6232	210199.0725
123.3	0	0	0	0	0	0	0	0	0	0	0	0	0	0	0	0	0	0	0	0	0	0	0	0	0	0	0	0	0	0	0	0	0	0	0	0	0	0	0	0	0	0	0	0	0	1602.956522	0	0	0
123.46	0	658.8165136	1738.311926	640.2844035	1341.72477	2406.394495	0	483.6880733	0	487.3944953	2656.577981	4345.779816	0	1499.247706	0	0	0	0	0	0	0	0	0	0	0	2201.614678	782.0550457	0	1252.770642	2063.550458	770.9357797	927.5321099	0	490.1743118	744.9908255	695.8807338	0	0	0	660.173913	468	1189.971014	786.0289855	397.9130435	0	1043.768116	2083.014493	0	0
123.55	0	0	0	0	0	0	0	0	535.5779815	0	0	0	2076.522935	0	0	0	0	0	674.5688072	0	0	0	0	0	0	0	517.0458715	0	0	0	0	555.0366971	0	0	888.6146787	0	0	0	0	0	0	0	0	0	0	489.1014492	0	0	0
123.8	0	0	0	0	0	0	0	0	561.5229357	0	0	0	0	0	0	0	0	0	0	0	0	0	0	0	0	0	0	0	0	0	0	0	0	0	0	0	0	0	0	0	0	0	0	0	0	0	0	0	0
123.99	0	0	0	0	1070.229358	0	1516.853211	0	0	0	0	0	0	0	0	0	0	0	0	0	0	0	0	0	0	0	0	0	2462.917431	0	2756.651376	0	0	0	0	0	0	0	0	0	0	0	0	0	0	0	0	0	0
124.08	0	0	1971.816513	2519.440366	2245.165137	1262.963303	0	1462.183486	1540.018348	25724.42201	69771.54127	63379.8165	54591.8899	42013.22018	37319.9633	31992.90825	36296.06421	27702.72477	27046.68807	28469.95412	32817.58715	32059.62385	32305.17431	23476.47706	18836.03669	8606.311925	4517.201834	4703.44954	1690.12844	5366.899082	5143.587155	2612.100917	8770.321099	6510.330274	3598.009174	3276.477064	2554.782609	4465.971014	3291.826087	0	3139.594203	4185.623188	455.1884058	1030.956522	5507.478261	52067.82608	61778.26087	41406.31884	48169.33333
124.19	2333.19266	636.5779815	4285.550458	0	0	0	1401.027523	2266.477064	0	4490.330274	0	0	0	0	0	0	0	0	0	0	0	0	0	0	0	0	0	6158.220182	0	0	0	1082.275229	0	0	0	0	3679.188406	0	0	0	0	0	810.1449275	878.7246376	1403.246377	0	0	35273.33333	0
124.32	0	0	0	0	0	0	0	0	0	0	0	0	0	0	0	0	0	0	0	0	0	0	0	0	0	0	0	0	0	0	0	0	0	0	0	0	0	0	0	1419.072464	0	0	0	0	0	0	0	0	0
124.36	0	0	0	0	0	0	0	0	0	0	0	0	0	0	0	0	0	0	0	0	0	0	0	0	0	1104.513761	0	0	0	0	0	0	0	0	0	0	0	0	0	0	0	0	0	0	0	0	0	0	0
124.46	0	0	0	0	0	1125.825688	0	0	0	713.4862384	745.917431	1754.990825	0	0	1160.110092	0	0	0	0	0	0	0	0	0	602.2935779	0	1110.073394	0	0	664.3761467	0	0	0	0	0	0	416.7536232	403.1884058	0	0	0	0	0	0	0	0	0	0	0
124.5	0	625.4587155	0	0	662.5229357	0	0	0	0	0	0	0	5057.412843	0	699.5871558	0	0	0	0	0	0	1824.486238	805.2201833	0	0	598.5871558	0	0	0	0	0	2444.385321	0	0	0	0	0	485.3333333	0	0	0	0	0	0	0	1431.130435	1731.826087	0	0
124.56	0	0	0	0	0	0	0	0	567.0825687	0	2212.733945	0	0	1202.733945	0	0	1229.605504	0	0	0	1121.19266	0	0	0	805.2201833	0	0	0	0	0	0	0	0	0	629.1651375	0	0	0	0	0	0	0	0	0	386.6086956	624.7536232	0	0	0
124.63	477.2018348	0	0	0	0	0	0	0	0	0	0	0	0	0	0	0	0	0	1075.788991	0	0	0	0	0	0	0	921.0458714	0	0	566.1559632	0	0	0	868.2293576	0	0	0	0	0	0	0	0	0	0	0	0	0	0	0
125.02	0	0	0	0	0	0	0	0	0	0	0	0	0	0	0	0	0	0	0	0	0	0	0	0	0	0	0	0	0	0	0	0	0	0	0	0	0	0	0	0	0	0	0	0	0	0	0	0	0
125.09	69162.76145	75406.22934	69814.16512	60436.91742	44901.44953	38320.69724	42441.31192	33753.45871	19165.90825	30577.98165	59570.54127	185541.633	269993.3853	380636.5687	458814.2751	479017.055	482676.2201	465687.8348	469597.1834	494707.266	551048.587	504786.8806	504646.0366	422450.5687	271045.0825	114875.9174	62971.18347	54677.1376	55895.62384	56092.06421	52714.58715	37397.79816	59178.58714	47197.57797	51508.14678	53033.33944	73507.65217	72445.7971	72689.97101	61366.02898	48015.5942	46501.56521	35631.30435	20303.36232	16590.26087	30832.98551	123789.3913	271753.5072	551385.3913
125.21	1489.055046	3190.302752	0	576.3486237	1815.220183	1278.715596	518.8990825	0	560.5963302	2428.633027	1175.862385	3952.899082	0	1789.275229	0	0	0	0	0	0	0	0	0	0	0	0	559.6697247	0	0	870.0825686	0	858.9633026	0	1349.137614	0	671.7889907	1547.942029	510.2028985	0	0	952.5797101	0	1472.57971	0	687.3043478	0	2575.130435	0	0
125.62	0	0	0	0	0	0	0	517.972477	669.0091742	0	768.1559632	0	0	0	0	954.4036695	803.3669723	0	2657.504587	1765.183486	0	1825.412844	0	483.6880733	556.8899081	0	0	0	0	0	0	0	489.2477063	0	0	494.8073394	0	0	0	0	0	0	0	602.8985507	0	1144	0	0	0
125.77	0	0	0	0	0	0	0	0	0	0	0	0	0	0	0	0	0	0	0	0	0	0	0	0	0	0	0	0	0	0	0	1123.972477	0	0	0	0	0	0	0	0	0	0	0	0	0	0	0	0	0
125.89	0	0	0	0	0	0	0	0	0	0	0	0	0	0	0	0	0	0	0	0	0	0	0	0	0	0	0	0	0	0	0	0	0	0	0	0	0	0	975.9420289	0	0	0	0	0	0	0	0	0	0
126.02	0	654.1834861	0	1125.825688	0	0	0	0	0	0	0	0	0	0	0	0	68472.44035	0	0	0	55686.211	37856.46788	38821.99082	27150.46788	14532.88073	0	1284.275229	0	0	2775.183486	2330.412844	0	0	0	0	1075.788991	0	0	0	0	0	1208.057971	1902.898551	0	0	0	81208.6977	0	0
126.1	3234.779816	655.1100916	0	0	623.6055045	0	0	5116.715595	31638.94495	179210.1376	207920.0825	99560.98163	95719.27521	128807.4312	152243.1376	182459.7431	84630.58714	144727.4403	120152.0092	133174.5229	57702.50458	44212.05504	25285.211	17702.79816	20562.30275	9405.972475	0	1208.293578	1114.706422	0	0	0	0	2404.541284	1791.12844	746.8440366	0	2512.57971	4362.724637	1527.594203	1489.913043	2226.956522	0	18897.85507	83540.63768	263025.7971	100629.0435	307981.6811	286612.6956
126.2	0	0	0	0	0	0	0	1312.073394	0	0	0	0	0	0	0	0	0	0	0	0	0	0	0	0	0	0	983.1284402	1596.541284	1252.770642	1331.53211	0	0	2027.412844	0	1301.880734	0	2431.188406	394.1449275	0	0	0	0	0	0	0	0	0	0	0
126.34	0	0	559.6697247	0	0	0	1387.12844	0	0	0	0	0	0	0	0	0	0	0	0	0	0	0	0	0	0	0	0	0	0	0	0	0	0	0	0	0	0	0	0	0	0	0	0	0	0	0	36717.50519	0	0
126.38	0	0	0	0	0	734.798165	0	0	0	0	0	0	0	0	0	0	0	0	0	0	0	0	0	0	0	0	0	0	0	0	0	0	0	0	0	0	0	0	0	0	0	0	707.6521739	0	0	0	0	0	0
126.46	0	0	0	0	0	0	0	481.8348623	471.6422017	1275.009174	0	0	0	0	0	0	0	0	0	0	0	0	0	0	1502.027523	0	0	0	0	0	639.357798	0	0	0	0	0	0	592.3478261	0	935.2463768	0	539.5942029	0	0	860.6376811	1144	0	0	1132.695652
126.56	1070.229358	0	0	696.8073393	0	0	929.3853209	0	0	0	3388.59633	977.5688072	0	0	0	0	0	0	0	0	0	0	0	0	0	1948.651376	0	977.5688072	467.9357797	0	1657.697247	0	0	756.1100916	0	790.3944953	0	0	0	1037.73913	0	486.0869565	0	2422.144927	0	1693.391304	0	0	0
126.6	0	1323.19266	1133.238532	0	0	1280.568807	0	0	0	0	0	0	0	0	0	0	0	0	0	0	0	0	0	0	0	0	0	0	0	515.1926605	0	1179.568807	474.4220183	0	0	588.3944953	0	0	0	0	479.3043478	0	0	0	0	0	0	0	0
126.86	0	0	539.2844036	982.2018347	668.0825687	0	0	0	0	0	0	0	0	0	0	0	0	0	0	0	0	0	0	0	0	0	50827.53574	0	0	0	0	0	0	0	0	25488.98254	481.5652174	0	0	0	420.5217391	0	0	0	0	0	0	0	0
126.9	0	0	0	0	0	0	0	0	0	41593.46788	0	0	0	0	0	0	0	0	0	0	0	0	0	0	0	0	0	0	0	0	0	0	0	0	0	0	0	0	0	0	0	0	0	0	0	0	0	0	0
127.09	179025.7431	193557.6972	180929.9174	163678.3761	131869.8624	127673.266	141984.688	142581.422	106266.8257	32605.39449	137789.0183	393518.2385	761855.0457	1096433.761	1222466.936	1174184.303	1148804.578	1234225.559	1270327.036	1414000	1634184.633	1734090.312	1730483.036	1463136.963	1187778.532	609465.5045	72436.4587	146568.6055	146909.5963	162896.3211	159883.9266	134053.8715	138357.0275	135616.1284	126317.6422	67315.11008	200184.9275	172044.6377	182905.1014	172362.6667	154092.5797	156737.0435	133314.4348	98206.89855	58224.92753	81219.47826	318653.7391	629157.7971	801054.7246
127.3	0	0	0	0	0	0	0	0	0	0	0	0	0	0	0	0	0	0	0	0	0	0	0	0	0	0	54640.55599	0	0	0	0	0	0	0	0	41268.31103	0	0	0	0	0	0	0	0	0	0	0	0	0
127.48	488.3211008	833.944954	0	2745.53211	1899.541284	671.7889907	0	600.4403669	2654.72477	539.2844036	0	0	0	0	0	0	0	0	0	0	0	0	0	0	0	0	0	0	728.3119265	3558.165137	1295.394495	611.5596329	2927.146788	605.9999999	1682.715596	483.6880733	667.7101449	1276.637681	727.2463768	639.0724637	477.0434782	2236	1711.478261	0	1100.289855	0	1009.101449	0	0
127.56	0	0	0	0	0	0	716.2660549	0	0	0	0	994.2477062	0	0	0	0	0	0	0	0	0	0	0	0	0	0	1325.045871	0	0	0	0	0	0	0	0	0	0	669.2173913	0	0	0	0	0	0	0	776.9855072	0	0	1798.144927
127.8	0	0	0	0	0	0	0	0	0	0	0	0	0	0	0	0	0	0	0	0	0	0	0	0	0	0	0	0	0	0	0	0	0	0	0	0	0	0	0	0	0	0	0	0	0	0	0	0	0
127.99	0	0	0	7193.238531	0	4189.183485	0	5800.550458	0	0	0	0	0	0	0	0	0	0	0	0	0	0	0	0	0	0	0	4659.899082	0	2790.009174	0	0	0	0	4261.458715	4040.926605	0	0	0	0	0	0	0	0	0	0	0	0	44185.68116
128.09	0	18084.55963	18237.44954	9949.889906	12747.31192	7794.605503	10471.56881	4319.834862	10208.41284	4570.018348	17443.34862	51555.40366	85309.78897	120533.7706	124705.3486	145563.2385	130056.4954	149044.4954	152322.8257	148822.1101	171143.1101	187511.5963	176555.4128	134536.633	102515.9266	54196.22935	13343.11926	5529.055045	14847.9266	4410.642201	10005.48624	12807.54128	5380.798164	8907.458714	7806.651375	4148.412843	17068.81159	22278.60869	17618.2029	20796.98551	14290.95652	12248.63768	11393.27536	6652.985507	8437.565217	14828.28985	37405.33333	73908.57971	47535.53623
128.21	17406.2844	0	0	0	0	0	0	0	0	0	0	0	0	0	0	0	0	0	0	0	0	0	0	0	0	0	0	0	0	0	0	0	4191.036696	0	0	0	0	0	0	0	0	0	0	0	0	0	0	0	0
128.56	1855.990825	1353.770642	0	1161.036697	1082.275229	4232.733944	1632.678899	1831.899082	1502.954128	0	597.6605503	2593.568807	0	0	0	0	0	0	0	1986.642201	0	0	7452.688072	0	0	3917.688073	527.238532	4267.018348	907.1467888	1185.12844	1832.825688	3198.642201	730.1651375	2896.568807	896.9541283	2841.899082	4175.072464	4511.188406	3861.565217	0	3392.811594	1761.217391	950.3188405	1065.623188	436.3478261	2304.57971	1017.391304	0	0
128.9	0	0	46508.17538	0	0	0	0	0	0	0	0	0	0	0	0	0	0	0	0	0	0	0	0	0	0	0	0	31856.29388	42803.07128	0	26714.82831	0	34404.11525	0	0	0	0	0	0	0	0	0	26034.32726	0	0	0	0	0	0
129.1	164240.8257	162360.7431	67632.00916	142887.2018	118941.8624	101209.4128	112030.3119	91264.15595	57312.40366	26110.81651	97926.44952	439568.6788	1025280.651	1616243.697	1408802.669	950421.1191	720360.7246	648718.3668	607062.8164	674760.6145	776802.1191	784449.3943	718927.2659	544073.1008	445174.6421	215627.5871	144302.1284	67456.88072	64926.32109	129481.0734	71470.93577	126639.1743	71553.40366	132549.9908	131519.6055	128259.8073	138774.4348	136936.3478	123964.2319	122631.0725	113433.1014	110003.3623	48935.01449	62921.50724	26473.27536	27927.01449	328727.4203	1042135.014	1160874.377
129.28	0	0	33797.01727	0	0	0	0	0	0	0	0	0	0	0	0	0	0	0	0	0	0	0	0	0	0	0	0	43821.43088	29277.57091	0	38820.27259	0	32606.14162	0	0	0	0	0	0	0	0	0	24305.44086	0	0	0	0	0	0
129.46	1077.642202	0	0	0	1587.275229	499.4403669	1915.293578	738.504587	580.9816513	530.944954	1677.155963	0	0	0	0	0	3900.082568	0	0	0	0	0	0	0	0	0	0	0	0	914.5596329	0	0	0	0	481.8348623	0	0	0	914.1449275	474.0289855	0	1601.449275	0	0	0	0	0	0	0
129.52	0	0	0	0	0	0	0	0	0	0	0	0	0	0	0	0	0	0	0	0	0	0	0	0	0	1928.266055	0	0	1939.385321	0	732.0183485	0	0	0	692.1743118	0	0	2015.942029	749.8550724	1624.057971	0	0	896.057971	0	0	0	0	0	0
129.64	0	0	0	0	0	0	0	0	0	0	0	0	0	0	0	0	0	0	0	0	0	2337.825688	0	0	0	0	503.1467889	0	0	0	0	0	0	0	0	0	0	0	0	0	0	0	0	0	0	0	0	0	0
129.7	0	0	0	0	0	0	0	0	0	0	0	0	0	0	0	0	0	0	0	0	0	0	0	0	0	0	0	0	0	0	0	0	0	0	0	0	0	0	0	0	0	0	0	0	0	0	0	0	0
129.83	0	0	0	2086.715596	0	0	0	0	0	0	0	0	0	0	0	0	0	0	0	0	0	0	0	0	0	0	0	0	0	0	0	0	0	0	0	0	0	0	0	0	0	0	0	0	0	0	0	0	0
129.99	0	0	0	3555.38532	0	0	0	0	1718.853211	7297.018347	0	0	0	0	0	0	0	0	0	0	0	0	0	0	0	0	0	0	0	3396.009174	1182.348624	4166.944953	2416.587155	0	0	0	0	3977.623188	0	0	0	0	3274.492753	2985.101449	0	1483.884058	0	0	35733.06672
130.09	10639.2844	7306.284402	9189.146787	0	1068.376147	1149.917431	4746.073394	1867.110091	0	0	8981.587154	33732.14678	87431.71558	128379.3394	115735.8073	90864.78897	66770.26604	61462.66971	57403.211	61761.03669	60984.54127	72007.44035	64652.04586	45431.46788	33923.95412	8567.394494	6650.247705	6770.706421	5087.064219	2164.550458	4050.19266	0	6051.660549	0	3902.862385	5796.844036	10566.55072	4167.536232	10687.13043	3567.652174	8235.594202	5201.507246	2002.376811	0	3879.652174	0	28412.34782	105348.2319	58496.23188
130.2	0	0	0	0	2226.633027	2174.743119	0	1599.321101	962.7431191	0	0	0	0	0	0	0	0	0	0	0	0	0	0	0	0	6729.009173	0	0	1256.477064	0	0	3059.651376	0	3963.091742	4382.844036	0	0	0	0	0	0	0	0	0	0	1656.463768	0	0	27040.73038
130.54	1282.422018	0	664.3761467	0	762.5963301	0	1037.798165	940.504587	0	0	0	2096.908256	1693.834862	4761.825687	5006.44954	4145.633027	1729.972477	2092.275229	2863.211009	2856.72477	2028.339449	2110.807339	1892.12844	1936.605504	1273.155963	705.1467889	1140.651376	0	0	590.2477063	1479.788991	637.504587	1551.137614	1143.431192	0	0	841.7971014	1052.057971	1033.217391	2058.898551	510.2028985	659.4202898	471.0144927	929.9710144	0	880.9855072	1827.536232	2352.057971	1657.217391
130.87	0	0	0	0	0	1076.715596	0	0	0	0	0	0	0	0	0	0	0	0	0	483.6880733	0	0	0	0	0	0	0	0	0	0	0	0	0	0	552.2568806	0	0	0	0	0	0	0	415.2463768	0	0	0	0	0	0
131	0	0	0	0	0	0	0	12132.04587	0	0	9149.302751	0	0	0	0	39302.85482	0	0	0	0	0	0	0	0	0	0	0	0	0	0	0	0	0	17697.23853	0	0	0	0	0	0	0	0	0	0	2531.42029	2921.797101	0	0	0
131.08	46561.9266	46399.77063	37195.79816	42676.66972	28791.48623	22012.44036	19072.3211	15201.88991	5195.477063	1704.027523	4128.027522	33435.63302	67308.62384	107107.2569	140045.3027	73020.22017	129655.2752	129578.3669	125924.7614	109753.6422	108673.2202	86416.15595	68696.67889	60673.20182	47202.211	35228.61467	28895.26605	36527.71559	36582.38531	24368.79816	27923.25688	35412.08256	33115.02752	14266.94495	30552.9633	28106.72477	41964	37053.3913	34494.08695	30987.47826	31708.69565	26783.76811	23349.50725	16022.78261	0	4818.666666	24615.5942	49852.92753	61935.01449
131.18	0	0	0	0	0	0	0	0	1406.587156	3143.045871	0	0	0	0	0	0	0	0	0	0	0	0	0	0	0	0	0	0	0	0	0	0	0	0	0	0	0	0	0	0	0	0	0	0	1532.869565	0	0	0	0
131.46	0	0	0	0	0	0	0	0	0	0	0	0	0	0	1173.082569	29467.9525	1713.293578	673.6422017	0	913.6330273	1046.137614	542.9908256	0	573.5688072	0	0	0	0	588.3944953	0	0	560.5963302	0	0	506.8532109	0	431.8260869	509.4492753	1122.898551	0	0	0	0	0	1314.318841	0	431.0724637	0	541.8550724
131.84	0	0	0	0	0	0	0	0	0	0	0	0	0	0	0	0	1591.908257	0	0	0	0	471.6422017	0	0	1044.284403	517.972477	0	0	0	0	0	0	0	0	0	0	0	0	0	0	0	0	0	0	393.3913043	0	0	0	0
131.92	0	0	0	0	0	0	0	0	0	0	1586.348624	0	0	0	0	0	0	1855.06422	0	0	0	0	0	0	0	0	0	0	515.1926605	0	0	0	0	0	0	0	474.7826087	0	0	0	891.5362318	0	903.5942028	0	0	0	0	0	941.2753623
131.96	532.798165	0	0	0	0	0	0	0	0	0	0	906.2201833	710.7064219	2310.027522	0	0	0	0	0	0	0	0	3529.440366	2393.422018	0	0	0	0	0	0	587.4678898	0	0	0	0	0	0	0	0	0	0	0	0	978.9565217	0	0	1034.724638	0	0
132.04	0	1226.825688	0	0	0	0	0	487.3944953	582.8348623	464.2293577	0	1124.899082	0	0	615.2660549	0	0	0	0	0	0	0	2359.137614	0	0	0	0	0	0	0	0	0	0	0	0	0	0	0	0	0	0	1959.42029	0	0	382.0869565	504.173913	0	0	0
132.09	0	0	0	0	0	0	0	0	0	0	0	0	0	0	4755.339449	4738.66055	0	4283.697247	5319.642201	2549.091743	4298.522935	2827.999999	0	0	2282.229357	0	0	1148.06422	0	0	0	0	517.972477	0	0	0	0	380.5797101	0	419.0144927	0	0	0	0	0	1318.086956	0	1544.173913	454.4347826
132.14	1055.40367	0	1320.412844	0	0	2562.06422	0	0	0	0	0	0	599.5137614	0	0	1821.706422	1908.807339	0	0	0	2310.027522	0	0	2603.761467	0	1659.550458	0	0	1149.917431	0	0	0	0	492.9541283	470.7155962	550.4036696	0	0	2937.623188	0	789.7971014	844.8115942	377.5652174	0	0	0	0	0	0
132.26	0	0	0	0	1070.229358	0	520.7522935	476.2752293	0	0	0	0	0	0	0	0	0	0	0	1315.779816	0	0	0	0	0	0	555.0366971	0	0	0	467.0091742	1050.770642	960.8899081	0	770.0091742	0	416	0	0	391.1304348	0	0	0	535.0724637	0	0	0	655.6521739	0
132.56	0	0	479.0550458	0	513.3394494	631.944954	0	0	1334.311926	904.3669723	1174.93578	1140.651376	3180.110091	0	1599.321101	0	0	1211.073394	0	3682.330275	1362.110091	1839.311926	1502.954128	1244.431192	836.7247705	0	487.3944953	0	620.825688	1562.25688	1475.155963	1253.697247	0	0	2230.339449	0	508.6956521	0	0	2271.42029	1671.536232	394.1449275	0	1667.014493	0	0	1069.391304	515.4782608	1339.188406
132.64	0	548.5504586	485.5412843	0	0	0	0	681.9816512	0	0	0	0	0	0	0	492.9541283	0	0	1027.605504	0	0	0	1131.385321	0	0	0	0	0	0	0	0	0	0	0	0	0	0	0	0	0	0	0	0	0	0	0	0	929.9710144	0
132.99	0	0	0	0	0	0	0	0	0	0	0	0	0	0	0	0	0	0	0	0	0	0	0	0	0	0	0	0	0	0	0	0	0	0	0	0	0	0	0	0	0	0	0	0	0	0	0	0	0
133.09	36869.63302	43507.83485	40694.66054	37144.83486	35715.08256	36935.42201	29091.70642	27929.74311	39063.83485	40807.70641	58249.20182	74222.02751	68929.25687	67699.65136	65352.55962	84203.422	84849.26604	107890.2385	110890.5871	119858.2752	59843.8899	104924.1743	98979.99998	76386.57797	66417.22935	40744.69724	37028.08256	40367.5688	18676.66055	29922.87155	36162.63302	29530.91743	33804.42201	38866.46788	39210.23852	30582.61467	47771.42029	34399.13043	35890.55072	33755.53623	37354.84058	30574.49275	33781.15942	36713.50724	33098.37681	38207.94203	52987.24637	53575.07246	49736.11594
133.19	0	0	0	0	0	0	0	0	0	0	0	0	0	0	0	0	0	0	0	0	59577.02751	0	0	0	0	0	0	0	13782.33027	0	0	0	0	0	0	0	0	0	0	0	0	0	0	0	0	0	0	0	0
133.47	792.2477063	0	486.4678898	0	0	0	0	0	555.0366971	0	1967.183486	1442.72477	0	0	1109.146789	3326.513761	2576.889908	1558.550458	0	0	849.6972475	0	0	0	0	0	0	549.4770641	0	1290.761468	0	490.1743118	0	0	0	0	0	948.057971	0	676	676.7536231	391.8840579	593.1014492	565.2173913	0	475.5362319	402.4347826	449.1594203	680.5217391
133.56	0	0	0	0	0	0	0	0	0	0	0	0	0	0	487.3944953	0	0	0	475.3486238	614.3394494	1174.93578	1611.366972	0	565.2293577	0	510.5596329	0	0	0	0	0	0	493.8807338	0	0	528.1651375	0	393.3913043	0	0	0	0	0	0	0	0	0	0	0
133.69	0	0	0	0	0	0	0	0	0	0	0	0	0	0	0	0	0	0	0	0	0	0	0	0	0	0	0	0	0	0	0	0	0	0	0	0	0	0	0	0	0	0	385.8550724	0	0	0	0	0	0
133.78	0	0	0	0	0	0	0	0	0	0	0	0	0	0	0	0	0	0	0	0	0	0	0	0	574.4954127	0	0	0	0	0	0	0	0	0	0	0	0	0	0	0	0	0	0	0	0	0	0	0	0
133.87	0	0	0	0	0	0	0	0	0	0	0	0	0	0	0	0	0	0	0	0	0	0	0	0	0	0	0	0	0	0	0	0	0	0	0	0	0	0	0	0	0	0	0	0	0	0	0	0	0
134.02	0	0	0	0	0	1734.605504	0	1667.889908	2194.201834	0	0	0	0	0	0	3645.266054	0	1666.036697	0	0	0	0	640.2844035	0	0	1144.357798	0	0	0	0	992.3944952	0	1153.623853	1851.357798	0	0	0	0	0	0	0	0	0	0	0	0	0	0	0
134.1	0	0	0	0	0	0	0	0	0	0	0	0	0	0	0	0	0	4660.825687	0	0	0	0	0	2014.440367	0	0	0	0	0	0	0	0	0	0	0	604.1467889	604.4057971	0	0	0	0	0	1174.144927	1955.652174	1745.391304	0	0	0	0
134.14	0	0	0	0	0	0	0	0	0	0	6736.422017	0	5176.944953	0	8147.6422	4519.055045	3151.38532	0	0	9219.724769	5437.3211	5425.275228	0	0	0	0	0	0	0	0	0	0	0	659.7431191	0	0	0	464.9855072	0	0	0	1568.289855	0	0	2050.608696	0	6037.275362	3282.028985	0
134.2	0	0	0	0	1166.59633	1671.59633	0	0	0	4637.66055	0	0	0	5479.944953	5983.091742	0	0	0	6045.174311	0	3215.3211	0	0	0	0	0	0	632.8715595	0	0	0	0	0	0	0	0	0	0	0	0	0	0	0	451.4202898	0	1409.275362	0	2308.347826	0
134.24	0	0	1052.623853	0	0	0	556.8899081	569.8623852	1023.899082	4210.495412	0	11093.3211	3277.403669	4846.146788	0	0	4086.330274	0	0	0	0	0	1786.495412	0	2964.211009	0	0	0	0	0	0	0	0	0	0	0	0	0	0	908.115942	3967.826087	443.8840579	0	0	0	2112.405797	0	0	8225.043478
134.46	523.53211	0	495.7339449	0	0	691.2477063	0	0	0	1864.330275	884.9082567	0	8759.201833	0	0	0	2482.376146	0	0	0	0	2534.266055	0	480.9082568	0	0	0	0	0	494.8073394	0	0	556.8899081	0	0	0	0	459.7101449	0	0	0	0	0	0	556.9275362	483.8260869	0	6188	4576
134.5	0	0	0	0	0	492.0275228	0	0	534.651376	0	0	0	0	0	0	2215.513761	0	0	2104.321101	2764.990825	0	0	0	0	1096.174312	0	0	0	0	0	0	0	0	0	0	0	960.115942	0	0	659.4202898	0	0	0	486.8405797	0	2346.028985	0	0	0
134.56	645.8440366	995.1743117	0	2071.889908	0	0	2439.752293	550.4036696	2400.834862	0	0	0	0	0	4323.541284	0	0	4209.568807	0	0	0	1257.403669	0	0	2083.009174	1732.752293	1802.247706	1805.954128	1406.587156	1004.440367	2997.568807	472.5688072	0	703.2935778	0	700.5137613	0	492.8695652	0	789.0434782	744.5797101	1021.15942	581.0434782	0	1390.434783	0	0	0	0
134.82	0	559.6697247	0	0	0	0	0	744.9908255	0	0	3495.155963	0	0	0	0	0	0	0	0	0	0	0	2218.293578	1603.954128	0	0	0	0	671.7889907	0	0	518.8990825	1176.788991	0	0	622.678899	0	0	462.7246377	0	0	0	0	0	0	0	0	0	0
134.87	0	0	0	0	0	0	0	0	46403.89522	0	0	0	0	0	0	0	0	0	0	0	0	0	0	0	0	0	0	0	0	0	22626.75858	0	0	0	0	0	24901.45898	0	22484.21142	0	0	0	0	29437.57997	0	0	0	0	0
135.13	103165.477	95412.56879	114045.6789	109774.9541	108275.7064	103124.7064	91942.43117	100084.5137	182910.0734	810863.2109	1032952.018	1615869.348	2152002.367	1931940.972	1557626.633	843598.3301	554798.5595	470528.4219	398943.5137	387405.4219	426800.055	426968.6972	395801.3944	364151.3302	315906.688	188537.3486	97231.49539	100483.8807	87813.47705	91434.65136	47225.37614	101735.7248	99237.59631	92752.28439	100258.7156	89883.51374	44273.10145	100314.029	40313.56522	95874.43478	100644.1159	92045.27536	87711.1884	55105.68116	389655.5942	708020.6956	764113.6231	1415137.797	1367028
135.28	0	0	0	0	0	0	0	2084.862385	34273.79284	0	0	0	0	0	0	0	0	0	0	0	0	0	0	0	0	0	0	0	0	0	26903.08545	0	0	596.7339448	0	0	23132.9758	0	32580.02046	0	0	0	0	45627.81133	0	0	0	0	0
135.54	2736.266055	1987.568807	0	1979.229357	4266.091742	2739.972477	506.8532109	0	2109.880734	0	0	0	0	0	0	0	0	0	0	0	1292.614679	3034.633027	0	2865.990825	1919	6367.633026	3219.027522	3668.431192	3812.055045	0	0	938.651376	6370.412843	521.678899	2331.339449	1000.733945	0	7300.347826	1572.811594	1042.26087	911.1304347	4018.31884	1540.405797	4033.391304	0	0	0	0	0
136.09	35524.20183	38418.91742	30906.9266	35188.77064	40629.79816	39322.35779	37984.33944	50228.50458	50499.07338	102795.7614	131806.8532	204983.6697	246183.3302	233291.4678	211268.8348	112987.4954	97042.46787	88040.4954	79524.0642	80222.72476	86757.14677	81658.03668	83367.62384	77617.11008	63679.11008	46682.38531	36357.22018	39158.34862	30487.17431	23750.75229	38709.87155	32382.08256	35907.81651	29279.80733	35616.86238	36898.35779	34763.88406	34696.05797	33968.05797	33737.44927	31401.97101	37494.26087	30910.60869	36422.60869	71978.55072	101708.2319	104477.7971	176601.0435	162396
136.52	5985.871558	2959.577981	3536.85321	5113.935779	1047.990825	0	0	0	1618.779816	585.6146788	1179.568807	7128.376145	0	9052.009173	4255.899082	1343.577981	0	0	1311.146789	1226.825688	0	1078.568807	0	643.0642201	5534.614678	0	0	0	0	0	1220.339449	0	2398.055045	1625.266055	632.8715595	0	445.3913043	743.0724637	0	0	1171.130435	0	0	1520.057971	1740.869565	0	820.6956521	1153.797101	1511.768116
136.56	0	0	3632.293577	0	0	780.2018347	1950.504587	0	0	0	0	643.0642201	0	0	0	0	2713.100917	0	0	0	0	0	1774.449541	3068.917431	0	0	778.3486237	728.3119265	0	476.2752293	0	1354.697247	563.3761467	0	1796.688073	2100.614678	0	0	663.1884058	2452.289855	0	0	0	0	0	1607.478261	4319.768116	0	0
136.87	0	0	0	0	0	0	0	0	0	0	0	0	0	0	0	0	0	0	0	0	0	0	0	0	0	604.1467889	0	0	0	0	0	0	0	0	0	0	0	0	0	0	0	0	626.2608695	0	599.8840579	0	0	0	0
137.04	0	0	0	0	0	0	0	0	0	0	18726.69724	0	0	0	0	0	0	0	0	0	0	0	0	0	0	0	29068.54128	0	0	0	0	0	0	0	0	0	0	0	0	0	0	0	0	0	0	0	0	0	0
137.13	1315943.825	1536922.559	1524854.449	1076383.871	354069.8623	75800.03668	37952.83486	47264.29357	36946.54128	28963.83486	49719.79816	157521.0825	237500.11	334309.0733	413804.4128	451406.0641	429343.5871	437380.0366	471180.7522	505253.8898	509676.5779	482485.3394	412719.3577	315780.6697	236239.9266	115408.7156	30140.62385	54248.11926	48248.34861	53900.64219	44324.1743	56567.41283	54245.33944	53334.48623	50561.15595	50232.211	149812	160725.971	130019.5942	49276.40579	58232.46376	44885.7971	34573.97101	39659.42029	19877.56522	30636.28985	106753.7391	281368.9855	482329.3913
137.21	0	0	0	0	783.9082567	0	590.2477063	0	2356.357798	0	1482.568807	0	0	0	0	0	473.4954128	0	0	2175.669724	0	0	0	1760.550458	0	4059.458715	0	707.9266054	485.5412843	0	659.7431191	0	0	0	0	509.6330274	654.1449275	1245.73913	1141.73913	45611.53623	1875.014493	1448.463768	0	1166.608696	0	1476.347826	1614.260869	0	0
137.57	0	0	0	0	0	0	0	0	0	703.2935778	0	783.9082567	0	0	0	837.651376	0	0	0	0	999.8073393	0	0	0	1903.247706	0	0	1577.082569	0	0	0	0	0	0	0	0	0	0	0	0	0	0	421.2753623	918.6666666	0	0	0	0	0
137.94	0	0	0	0	0	0	555.9633026	0	477.2018348	0	0	0	0	0	0	0	0	0	0	0	0	0	0	0	0	0	0	0	0	0	0	0	1971.816513	0	0	0	0	0	0	1209.565217	823.7101449	0	380.5797101	0	1211.826087	0	0	0	0
138.11	119420.9174	136893.9174	144439.266	103376.7431	22611.02752	0	2406.394495	0	0	4510.715595	9190.073393	11525.11926	28643.22935	28544.08256	45598.25687	48906.23852	42920.36696	60730.65136	53024.99999	56833.34861	51027.23852	43568.06421	43880.33027	32976.03669	24242.77981	10918.19266	1141.577981	504.9999999	5370.605504	1922.706422	2266.477064	2909.541284	0	1840.238532	1606.733945	2313.733945	6593.449275	11819.07246	4118.550724	2348.289855	0	1834.31884	828.9855072	2968.521739	3193.855072	7102.89855	14208.81159	26052	44352.9855
138.2	0	0	0	0	0	2194.201834	0	1357.477064	2691.78899	0	0	0	0	0	0	0	0	0	0	0	0	0	0	0	0	0	0	0	0	0	732.944954	0	745.917431	0	476.2752293	0	0	0	3415.42029	0	2700.985507	0	0	0	0	3836.695652	0	0	0
138.35	0	0	0	0	0	553.1834861	0	0	0	0	0	0	0	0	0	0	0	0	0	0	0	0	0	0	0	0	0	0	0	470.7155962	0	0	0	0	0	0	0	0	0	0	0	0	0	0	0	0	0	0	0
138.46	0	2030.19266	0	2477.743119	659.7431191	686.6146788	0	0	0	0	0	646.7706421	0	572.6422017	0	0	1226.825688	0	0	0	0	0	0	0	0	481.8348623	0	0	0	0	0	0	472.5688072	0	0	0	1094.26087	0	0	0	0	0	0	538.0869565	505.6811594	0	2754.492753	2459.826087	0
138.57	600.4403669	1394.541284	0	468.8623852	771.8623852	0	0	1011.853211	0	0	1401.027523	997.9541282	1596.541284	0	0	0	681.0550457	0	0	0	0	0	0	0	2301.688073	0	0	0	0	0	0	540.2110091	0	0	706.0733944	788.5412843	0	1584.115942	2090.550725	0	454.4347826	0	0	0	0	2844.927536	538.0869565	0	0
138.63	0	0	0	0	0	0	0	0	0	0	0	0	0	0	1931.972477	0	0	0	0	0	0	0	0	0	0	0	1474.229358	0	886.7614677	0	771.8623852	0	651.4036696	0	0	0	0	0	0	952.5797101	0	0	0	0	0	0	0	1581.101449	0
138.88	0	0	0	0	0	0	0	0	0	0	0	0	0	0	0	0	0	0	0	0	0	0	0	0	0	0	0	0	0	0	0	0	0	0	0	0	0	0	0	0	0	0	0	0	0	0	0	0	0
139.1	77662.51375	71582.12843	74694.59632	63855.16513	54232.36696	52206.80733	46798.211	19948.8899	39952.44953	80632.28439	164446.5321	245400.3486	362510.3119	533680.2935	546547.1375	651407.376	622871.6329	627604.7338	624744.3026	683923.8164	699759.5045	606780.2017	513294.0458	369193.9174	267498.9633	133303.3211	77432.71558	73916.24769	70586.95411	67938.71558	66302.33026	66754.51375	70549.88989	56537.76146	60034.77063	55071.87155	71888.86956	75018.66666	78528.28985	67340	55912.81159	47405.91304	50164.17391	39032.40579	48485.10145	81578.95652	203459.4203	430878.029	772264.0579
139.19	0	0	0	0	0	0	0	16627.00917	0	0	0	0	0	0	0	0	0	0	0	0	0	0	0	0	0	0	0	0	0	0	0	0	0	0	0	0	0	0	0	0	0	0	0	0	0	0	0	0	0
139.46	0	0	0	0	1605.807339	0	0	656.0366971	492.0275228	963.6697246	661.5963301	0	1508.513761	0	0	0	0	0	0	0	0	0	0	901.5871558	924.7522934	0	0	0	992.3944952	542.0642201	0	0	520.7522935	0	1797.614679	966.4495411	0	0	689.5652174	0	1079.188406	0	0	0	0	748.347826	0	0	0
139.54	0	0	1441.798165	0	0	0	754.2568806	0	0	0	0	0	0	0	0	0	0	0	1339.871559	0	1085.055046	0	1380.642202	0	0	1711.440367	1183.275229	0	1038.72477	0	513.3394494	505.9266054	0	0	0	0	0	0	0	0	0	405.4492753	0	1517.043478	0	403.1884058	437.1014493	0	0
139.64	0	0	0	0	0	0	0	0	0	0	0	0	0	0	0	0	0	0	0	0	0	0	0	0	0	0	0	0	0	0	0	0	0	0	0	0	0	0	0	0	0	0	0	0	0	0	0	0	0
139.74	0	0	0	0	0	0	0	0	0	0	0	0	0	0	0	0	0	0	0	0	0	0	0	0	0	0	0	0	0	0	0	0	0	0	0	0	0	0	0	0	0	0	0	0	0	0	0	0	0
139.8	0	0	0	0	0	0	0	0	0	0	0	0	0	0	0	0	0	0	0	0	0	0	0	0	0	0	0	0	0	0	0	0	0	0	0	0	0	0	0	0	0	0	0	0	0	0	0	0	0
139.97	0	0	0	0	0	0	0	0	0	0	0	0	0	0	0	0	0	0	0	0	0	0	0	0	0	4281.844036	0	0	0	0	633.798165	0	0	770.0091742	2306.3211	0	0	1850.898551	0	0	0	0	0	895.3043478	0	0	0	0	0
140.11	1231.458715	1974.59633	1086.908257	0	1299.100917	0	1507.587156	0	0	3564.651375	22156.99082	36839.98164	51568.37614	79590.7798	79436.96329	81858.18347	79681.58714	85319.98163	91505.99998	88986.55962	84725.1009	93056.21099	81713.63301	52342.09173	30433.43119	4767.38532	0	2394.348623	3909.348623	2702.908256	2061.697247	0	2197.908256	957.1834861	0	2752.018348	2612.057971	1575.826087	3211.942029	1485.391304	1305.275362	1047.536232	826.7246376	0	818.4347826	7621.391304	19568.57971	60153.44927	102663.8261
140.26	553.1834861	2098.761467	0	2363.770642	0	479.9816513	0	1479.788991	0	0	0	0	0	0	0	0	0	0	0	0	0	0	0	0	0	0	1029.458715	1098.027523	0	1709.587156	0	1216.633027	0	0	500.3669724	0	496.6376811	0	0	453.6811594	0	0	0	0	0	0	0	0	0
140.48	0	0	0	0	0	0	0	0	0	0	0	0	2054.284403	0	0	0	0	0	0	0	4441.220183	0	0	587.4678898	0	0	0	0	0	0	0	0	0	0	0	511.4862384	0	0	0	0	0	1073.15942	409.9710145	0	0	0	2119.188406	0	1092
140.56	2323	0	494.8073394	0	0	0	632.8715595	0	0	0	0	0	2326.706422	1620.633027	3342.266054	0	904.3669723	983.1284402	2403.614678	862.6697246	0	892.3211007	4080.770641	1111	1403.807339	0	1451.990825	0	0	709.7798164	2068.183486	0	1428.825688	0	0	881.2018347	0	0	752.115942	848.5797101	849.3333333	822.2028985	902.0869565	0	963.1304347	1003.072464	1000.057971	5449.449275	0
140.62	0	0	0	0	0	0	0	516.119266	0	0	0	1416.779816	0	0	0	0	0	0	0	0	0	0	0	0	0	1276.862385	0	0	0	0	0	734.798165	0	477.2018348	2177.522935	0	0	0	0	798.0869565	0	0	0	0	0	0	0	0	1036.985507
141.03	0	0	0	0	0	0	0	0	0	0	0	0	0	0	0	0	0	0	0	0	0	0	0	0	0	0	0	0	0	0	0	0	0	0	0	0	0	0	0	0	0	0	0	0	0	0	0	0	0
141.12	101099.1468	93530.63301	86843.32108	32012.36697	62757.1376	59718.79815	54409.34861	57468.99999	23396.78899	15055.48624	30921.75229	98550.98163	194602.9082	279111.1834	335498.8348	376091.5687	378522.055	342700.4128	370095.5045	366158.3577	380050.9541	338373.1651	306303.3486	216129.8073	161026.4312	102982.9358	92832.89906	85231.02751	85488.62384	42773.03669	51547.99082	95740.58714	97640.12842	85693.40365	45485.211	82452.1376	84340.9855	82976.17391	39600.63768	57282.14492	59371.94203	59412.63768	49718.02898	31912.17391	26449.91304	50064.69565	99663.65217	252147.2464	447674.7826
141.2	0	0	0	31088.54128	0	0	0	0	0	0	0	0	0	0	0	0	0	0	0	0	0	0	0	0	0	0	0	0	0	45803.96329	41853.84403	0	0	0	36078.31192	0	0	0	41167.42029	0	0	0	0	0	0	0	0	0	0
141.46	2158.990825	3025.366972	880.2752292	1774.449541	1302.807339	0	1758.697247	1063.743119	0	0	2537.045871	0	0	2360.06422	605.0733944	0	0	0	0	0	1040.577981	0	0	482.7614678	3594.302752	1117.486238	2294.275229	2493.495412	3062.431192	517.0458715	1490.908257	1159.183486	486.4678898	0	465.1559632	0	513.2173913	1004.57971	2913.507246	840.289855	1127.42029	1257.043478	0	0	0	478.5507246	764.9275362	0	0
141.59	0	0	0	0	0	0	0	0	0	0	0	0	1312.073394	542.0642201	0	0	0	0	0	0	817.2660549	0	866.3761466	0	0	0	0	0	0	0	0	0	0	0	643.0642201	531.8715595	1281.15942	0	0	0	0	0	0	0	0	0	0	0	0
141.79	0	0	0	0	0	0	0	0	0	0	0	0	0	0	0	0	0	0	0	0	0	0	0	0	0	0	0	0	0	0	0	0	0	0	0	0	0	0	0	0	0	0	0	0	0	0	0	0	0
141.88	0	0	4144.706421	0	0	0	0	0	0	0	0	0	0	0	0	0	0	0	0	0	0	0	0	0	0	0	0	0	0	0	0	0	0	0	0	0	467.2463768	0	0	0	0	0	0	0	0	0	0	0	0
142.02	0	0	0	0	1784.642201	0	0	0	0	0	0	0	0	0	0	0	0	0	0	0	0	0	0	0	0	0	0	0	0	0	0	989.6146787	0	0	0	0	0	0	0	0	890.0289855	1954.898551	0	533.5652174	0	0	0	0	0
142.13	5980.311925	6644.688072	6256.440366	565.2293577	0	942.357798	2707.541284	3287.59633	0	2681.59633	1998.688073	7896.532109	26444.39449	42876.81651	53448.45871	46804.69724	52385.64219	36362.77981	52851.72476	44149.04586	47269.8532	43543.04586	29873.76146	15412.22935	14064.94495	5592.990825	5619.862384	1088.761468	3487.743119	0	5314.082568	2718.66055	3750.899082	5610.596329	0	2627.853211	1745.391304	2224.695652	917.1594202	2688.927536	0	0	1137.217391	0	2126.724638	8772.927536	15168.17391	59054.66666	65304.46376
142.26	0	768.1559632	0	1241.651376	1334.311926	1469.59633	0	791.3211008	0	1262.036697	2141.385321	0	0	0	0	0	0	2180.302752	0	0	0	0	0	0	0	0	0	1383.422018	2224.779816	1638.238532	0	0	0	0	4993.477063	1363.036697	0	530.5507246	2223.942029	0	384.3478261	0	0	0	1618.782609	0	0	0	0
142.56	649.5504586	0	1721.633027	479.9816513	1211.073394	2016.293578	486.4678898	741.2844035	0	0	0	1981.082568	0	687.5412843	0	0	1820.779816	0	626.385321	1472.376147	0	2583.376146	618.0458714	1485.348624	0	473.4954128	0	0	0	1811.513761	0	595.8073393	561.5229357	0	0	629.1651375	377.5652174	1673.043478	0	816.9275362	0	1396.463768	2562.31884	0	440.115942	2754.492753	1372.347826	0	1184.695652
142.92	0	0	0	0	0	28094.72528	0	0	0	0	0	0	0	0	0	0	0	0	0	0	0	0	0	0	0	0	0	0	0	0	0	0	0	0	0	0	0	0	0	0	0	0	0	0	0	0	0	0	0
143.13	134024.2202	125636.5871	113637.0458	54329.66054	57584.82568	45008.93577	116894.9908	100120.6514	83696.56879	183592.055	84287.7431	178972	429099.8898	738064.4494	724974.2934	527468.3302	480320.7889	455217.1926	480194.7705	559456.6054	668665.4035	658747.9448	595006.7522	418809.0091	314583.4954	169916.2844	110273.4679	104648.0459	95569.16512	105838.7339	112752.1376	96623.64218	104780.5504	100202.1926	103032.9725	108072.7798	102515.3623	94143.36231	47203.1884	87379.5942	102131.7681	104945.7971	103282.5507	86710.37681	135507.4783	98465.3913	204271.0725	455708.4058	456788.3478
143.23	0	0	0	56866.70641	52420.8532	30288.83434	0	0	0	0	0	0	0	0	0	0	0	0	0	0	0	0	0	0	0	0	0	0	0	0	0	0	0	0	0	0	0	0	47607.13043	0	0	0	0	0	0	0	0	0	0
143.46	1338.018348	2213.66055	1167.522936	992.3944952	0	0	2550.018348	1441.798165	3868.577981	0	0	1143.431192	0	0	0	0	0	0	0	0	0	0	0	1951.431192	0	661.5963301	1601.174312	0	1118.412844	1314.853211	0	2495.348623	1915.293578	0	1212	773.7155962	2823.826087	0	576.5217391	522.2608695	790.5507246	657.1594203	0	954.8405797	0	0	0	0	0
143.52	0	1369.522936	0	0	0	0	0	0	0	0	0	1198.100917	959.0366971	0	0	0	0	0	0	0	0	0	0	644.9174311	0	0	0	761.6697246	0	1969.963302	700.5137613	0	0	1354.697247	0	537.4311926	457.4492753	0	0	926.2028985	0	0	0	0	0	1014.376812	1133.449275	0	0
143.64	0	0	0	0	0	0	0	1208.293578	0	0	0	0	0	0	0	0	0	0	0	0	0	0	0	0	0	0	0	0	0	0	0	0	0	0	0	0	0	0	0	0	0	0	0	0	0	0	0	0	0
143.76	0	1295.394495	0	0	0	0	0	0	0	0	0	0	0	0	0	0	0	0	0	0	0	0	0	0	0	0	0	0	0	0	0	0	0	0	0	0	0	0	0	0	0	0	0	0	0	0	0	0	0
143.96	0	0	0	0	0	0	0	0	0	0	0	0	0	0	0	0	0	0	0	0	0	0	0	0	0	0	0	0	0	0	0	0	0	0	1533.53211	0	0	0	0	0	0	1035.478261	0	0	0	0	0	0	0
144.11	4414.348623	1952.357798	2449.944954	4687.697247	5128.761467	4479.211008	4835.027522	1525.19266	3872.284403	11479.71559	10375.20183	14079.77064	37072.55963	84845.55962	80835.21099	59045.15595	59319.43118	59324.06421	65221.90824	63263.06421	76496.84402	83712.32108	80383.02751	56772.19265	39154.64219	13562.72477	3269.06422	5571.678898	4560.752293	2565.770642	505.9266054	3080.963302	3900.082568	7456.394494	4413.422017	7398.944953	3366.434782	5617.507246	2820.057971	1935.304348	3568.405797	2664.811594	7023.768116	2568.347826	6101.333333	11944.92754	21545.33333	44824	60734.49275
144.56	0	0	0	539.2844036	0	0	1007.220183	0	0	0	0	585.6146788	3390.449541	1255.550458	498.5137614	4948.999999	0	3427.513761	475.3486238	1588.201835	3086.522935	5052.779816	5172.311926	2570.403669	2599.12844	1507.587156	0	0	467.0091742	0	619.8990824	610.6330274	0	0	0	0	0	0	0	0	962.3768115	414.4927536	0	0	0	1153.797101	0	1937.565217	397.9130435
144.62	0	0	0	0	677.3486237	0	0	0	0	0	0	0	0	0	0	0	485.5412843	0	0	1085.981651	685.6880733	0	0	0	0	0	0	0	0	0	0	0	0	0	0	0	0	0	0	0	0	0	423.5362319	0	0	0	1741.623188	0	666.2028985
144.86	0	0	0	0	0	0	0	0	0	0	0	0	0	32174.8357	0	0	0	0	0	0	0	0	0	0	0	0	0	0	0	0	0	0	0	0	0	0	0	0	0	0	0	0	0	0	0	0	0	0	0
145.05	0	0	0	0	0	0	0	0	0	0	0	0	0	0	0	0	0	0	0	0	0	0	0	0	0	0	0	0	0	0	0	0	0	0	0	0	0	0	0	0	0	0	0	2174.956522	0	0	0	0	0
145.15	10884.83486	6533.495412	10819.97247	5578.165137	2842.825688	12137.6055	10653.18348	8815.724769	6831.862384	6618.743118	31874.30275	23590.44954	98488.89906	58403.01834	184909.688	207007.3761	207810.7431	186856.4862	193009.1468	186501.5963	202712.5596	170936.477	141294.3669	103348.0183	66993.57797	32646.16513	5824.642201	22580.44954	20484.46789	19611.6055	22835.26605	21727.97247	15479.87156	9058.495411	23137.33945	17275.63302	20550.55072	13850.08696	10981.04348	6604.753623	12563.65217	0	5328.115942	3615.884058	10392.46377	21643.30435	54298.55072	119501.2754	150897.971
145.22	4554.266054	5936.761467	0	4150.266054	4277.211008	0	0	0	0	1887.495412	0	27151.39449	0	47388.14594	0	0	0	0	0	0	0	0	0	0	0	0	9077.954127	0	0	0	0	0	0	10604.07339	0	0	0	0	0	3469.681159	0	13715.18841	3713.855072	0	0	0	0	0	0
145.46	876.5688072	0	0	0	0	0	0	584.6880733	615.2660549	0	0	1903.247706	2627.853211	0	1077.642202	0	0	0	0	893.2477062	3087.449541	0	1321.339449	0	568.0091742	0	470.7155962	0	0	0	499.4403669	0	0	0	0	0	0	0	465.7391304	0	436.3478261	421.2753623	0	0	0	0	0	634.5507246	0
145.55	0	0	0	0	0	0	0	0	0	0	0	0	0	603.2201834	0	0	0	0	0	0	0	0	0	0	515.1926605	0	0	0	0	0	0	0	0	0	0	0	0	0	0	0	0	0	0	391.1304348	0	891.5362318	430.3188406	0	0
145.68	0	0	0	0	0	0	0	0	0	0	0	0	0	0	0	0	0	0	0	0	0	0	0	0	0	0	0	0	0	0	0	0	0	0	0	0	0	0	0	0	0	0	0	0	0	0	0	0	0
145.75	0	0	0	0	0	0	697.7339448	0	0	0	0	0	0	0	0	0	0	0	0	0	0	0	0	0	0	0	0	0	0	0	0	0	0	0	0	0	0	0	0	0	0	0	0	0	0	0	0	0	0
145.83	0	0	0	0	0	0	0	0	0	0	0	0	0	0	0	0	0	0	0	0	0	0	0	0	0	0	0	0	0	0	0	0	0	0	0	0	0	0	0	0	0	0	0	0	0	0	0	0	0
146.04	0	0	0	0	0	0	0	0	536.5045871	0	0	0	0	0	0	0	0	0	0	0	0	0	0	0	0	0	506.8532109	0	0	0	0	704.2201834	948.8440365	0	0	0	0	0	0	0	0	0	0	0	0	0	0	0	5028.173913
146.17	0	0	0	579.1284403	0	0	0	752.4036696	0	0	0	11925.41284	13963.94495	30721.6055	25675.31192	20939.43119	14012.12844	19515.23853	16123.86238	16640.90825	20137.91743	20424.23853	14297.52293	12133.89908	5179.72477	1056.330275	509.6330274	497.5871559	553.1834861	0	0	0	0	0	0	0	0	0	0	2404.057971	0	0	0	0	0	4129.101449	0	7743.47826	8090.89855
146.25	0	0	0	509.6330274	0	0	0	0	1945.871559	0	15220.42202	0	10330.72477	0	0	0	0	0	0	0	0	0	0	0	0	1016.486238	0	0	0	0	0	0	0	0	0	1204.587156	0	0	0	463.4782608	421.2753623	0	0	0	379.8260869	3802.028985	7156.405797	0	0
146.36	0	0	0	0	738.504587	0	0	0	0	4014.055045	0	0	0	0	0	0	0	0	0	0	0	0	0	0	0	0	0	0	0	0	0	0	0	0	0	0	0	0	0	0	0	0	825.9710144	0	0	0	0	0	0
146.46	0	0	0	0	0	0	0	0	1547.431192	0	0	0	2167.330275	0	1214.779816	0	0	0	822.8256879	0	0	0	0	0	0	0	0	0	0	526.3119265	0	0	0	0	0	0	0	0	385.8550724	487.5942029	0	0	0	0	1947.362319	541.8550724	1525.333333	0	0
146.51	0	0	0	0	0	0	0	0	0	4662.678898	0	0	1259.25688	1690.12844	0	0	515.1926605	0	0	0	854.3302751	0	573.5688072	507.7798164	0	0	0	0	0	0	0	0	0	0	0	537.4311926	0	0	0	0	444.6376811	0	0	1471.826087	0	0	0	0	0
146.56	0	0	0	0	0	0	0	0	606.9266054	0	0	0	0	0	0	898.8073393	608.7798164	667.1559632	2182.155963	0	0	2745.53211	0	726.4587155	889.5412842	0	0	0	0	0	0	0	0	0	0	475.3486238	0	0	0	0	0	0	0	0	1963.188406	0	0	0	1183.188406
146.64	0	0	0	0	0	0	0	0	0	0	0	0	0	0	0	0	0	0	0	0	549.4770641	0	0	0	0	0	0	466.0825687	0	0	0	0	0	0	0	0	0	0	0	0	0	0	0	0	0	0	0	0	0
147.04	0	0	0	0	0	0	0	0	0	0	0	0	0	0	0	0	0	0	0	0	0	0	0	0	0	0	0	0	0	0	0	0	0	0	0	0	0	0	0	0	0	0	0	0	0	0	0	0	0
147.18	15010.08257	16393.50458	30407.48623	56612.8165	82176.00916	130414.1651	101348.4037	167079.9449	794050.8806	1474004.192	2973301.009	1559787.477	668637.6054	364496.9541	263108.7064	164206.5413	138574.7798	125106.5688	121532.6514	106448.4403	120823.7981	114845.3394	100236.477	83098.90824	68850.4954	33864.65137	13664.65137	10284.39449	12118.14679	9243.816512	13191.15596	8067.027521	17875.14679	11607.58715	13594.22936	10463.22936	22311.01449	23844.63768	38505.62319	61321.56521	62354.02898	50921.56521	107586.4927	329069.5652	999435.4782	1722812	2097760.638	776249.2173	205118.8985
147.24	0	0	0	0	0	0	0	0	0	0	0	0	0	0	0	0	0	0	0	0	0	0	0	0	0	0	0	0	0	6367.633026	0	0	0	0	0	0	0	0	0	0	0	0	0	0	0	0	0	0	0
147.46	0	760.7431191	0	618.0458714	2149.72477	1802.247706	2076.522935	1300.954128	0	0	0	0	0	0	0	2133.972477	990.5412842	0	1967.183486	550.4036696	1934.752293	602.2935779	1542.798165	613.4128439	466.0825687	734.798165	0	647.6972476	590.2477063	0	0	486.4678898	0	0	1607.66055	0	436.3478261	0	4389.101449	1070.144927	400.173913	1740.115942	413.7391304	0	0	0	0	0	0
147.98	0	0	0	0	0	0	0	0	0	0	0	0	0	0	0	0	0	0	0	0	0	0	0	0	0	0	1224.972477	0	0	0	0	471.6422017	0	0	633.798165	0	0	0	0	954.0869565	0	0	0	0	0	0	0	0	0
148.21	991.4678897	10052.74312	22868.62385	35972.67889	94774.1376	114431.1468	56103.18348	119533.9633	348053.4128	461637.6421	510961.7797	240365.1743	99965.90824	40489.88073	30047.9633	21387.90825	17776.9266	11286.05504	13546.97247	11250.84403	9254.935778	19445.74312	15577.16513	6123.935779	7461.027521	1643.798165	0	0	934.0183484	0	1622.486238	0	2285.009174	532.798165	0	493.8807338	12593.04348	15974.55072	33879.13043	46622.89855	58001.85507	23323.13043	49499.47826	219339.7681	359154.9565	377193.6811	314344.5217	106802.7246	25435.53623
148.46	2871.550458	5753.293577	6831.862384	10175.98165	22346.94495	16645.54128	5923.78899	5580.944953	0	0	0	0	0	2190.495412	0	788.5412843	0	1005.366972	0	2136.752293	522.6055045	1135.091743	0	0	0	482.7614678	0	0	0	0	0	0	0	0	0	0	2958.724638	9253.73913	19377.91304	22690.08696	0	17568.46377	5388.405797	0	0	0	0	0	0
148.56	0	0	0	0	0	0	0	0	0	0	0	0	0	0	715.3394494	0	0	0	0	0	0	1215.706422	0	0	1651.211009	0	0	0	0	0	0	0	0	0	0	1737.385321	0	0	0	0	0	0	0	0	0	0	0	0	0
148.6	0	0	0	0	0	0	0	0	0	0	0	0	0	0	0	0	1859.697247	0	857.1100916	0	0	0	0	1276.862385	536.5045871	734.798165	0	0	0	0	0	1300.954128	0	0	548.5504586	0	0	0	0	0	0	0	0	0	0	0	0	0	0
149.19	2098620.623	3272651.109	6093375.402	12159314.94	20148604.9	22955279.07	12601759.8	21565902.68	65291360.11	85088478.52	62807101.1	26986027.84	11133158.65	2870982.449	1241539.257	504989.8072	397309.9082	364157.8164	351243.7155	377477.7706	421847.3485	380938.6421	366972.844	299233.3486	250095.4587	125362.3119	72093.61467	68174.99999	60006.97247	60448.96329	61369.08256	60826.09173	61199.51375	50632.50458	61035.50458	62848.87155	3647570.145	6538584	11288041.68	14989360.98	13568219.83	7892568.289	12522123.77	41205732.23	67136552.63	65320572.46	31612496.4	9765365.623	981310.0869
149.24	0	0	0	0	0	0	0	0	0	0	0	0	0	0	0	0	0	0	0	1094.321101	2335.972477	0	0	0	0	719.0458714	513.3394494	962.7431191	0	472.5688072	598.5871558	0	0	728.3119265	479.0550458	0	0	0	0	0	0	0	0	0	0	0	0	0	0
149.59	0	0	0	0	0	0	0	0	0	0	0	0	0	0	0	0	0	0	0	0	0	0	0	0	0	0	0	0	0	0	0	0	0	0	0	0	0	0	0	0	0	0	0	0	0	0	0	0	0
149.79	0	0	0	0	0	0	0	0	0	0	0	0	0	0	0	0	0	0	0	0	0	0	0	0	0	0	0	0	0	0	0	0	0	0	0	0	0	0	0	0	0	0	0	0	0	0	0	0	0
150.04	0	0	0	0	0	0	0	0	0	0	0	0	0	0	0	0	0	0	0	0	0	0	0	0	0	0	2104.321101	0	2172.889908	0	0	0	496.6605504	0	2424.926605	0	0	0	0	0	0	0	0	0	0	0	0	0	0
150.2	240035.3027	432396.7522	813087.9907	1695574.101	2764237.495	3165704.155	1745827.624	2899371.788	8043414.833	10560572.97	7708995.494	3528598.082	1563949.789	415890.2018	165993.9633	70679.61467	47899.94494	45055.26605	40834.57797	42939.82568	51620.26605	47949.98164	42241.16513	31385.98165	25778.16513	8015.137613	2852.091743	3272.770642	2189.568807	3792.59633	3477.550458	1847.651376	2606.541284	1671.59633	0	2184.935779	475451.0724	854161.0434	1478928.232	1999118.145	1841708.116	1070641.565	1778987.072	5281624.174	8200022.434	7910582.898	4095118.319	1376054.145	146707.0725
150.28	0	0	0	0	0	0	0	0	0	0	0	0	0	0	0	0	0	0	0	0	0	0	0	0	0	0	0	0	0	0	0	0	0	0	1851.357798	0	0	0	0	0	0	0	0	0	0	0	0	0	0
150.42	0	0	0	0	0	0	0	0	0	0	0	0	0	0	0	0	0	0	0	0	0	0	0	0	0	0	0	0	0	0	0	0	0	0	0	0	0	0	0	0	0	0	0	0	0	0	0	0	0
150.46	2453.651376	0	0	0	0	0	0	0	0	0	0	0	0	0	1904.174312	2379.522935	2285.009174	3772.211008	0	0	0	0	0	2468.477064	546.6972476	469.7889907	0	0	0	0	0	0	0	0	0	0	0	0	0	0	0	0	0	0	0	0	0	0	1143.246377
150.52	0	0	0	0	0	0	0	0	0	0	0	0	0	0	0	2540.752293	0	0	593.9541283	0	1441.798165	2600.055045	1807.807339	739.4311925	834.8715595	0	544.8440366	467.9357797	0	494.8073394	0	660.6697246	0	0	505.9266054	0	0	0	0	0	0	0	0	0	0	0	0	0	0
151.16	71463.52292	115515.2752	197999.844	418412.4219	719337.7522	1115330.027	849821.4127	1565200.706	2900369.743	1778472.862	2292483.174	3070536.21	1941346.018	1231727.431	849145.9173	601335.4678	544074.0274	531777.9724	510730.1283	562469.9265	628235.7522	550455.5595	501658.6605	382020.9174	302183.6605	127306.3303	49866.20183	47888.82568	43044.5321	38408.72476	38746.93577	37104.06421	38682.07339	40133.13761	43785.81651	37322.74311	100146.7246	169756.6377	315084.5797	461301.7971	499185.6811	430759.7101	978801.2753	2289346.725	1977693.391	1325023.304	2373636.464	1597206.377	655664.9855
151.46	0	1761.477064	0	0	0	0	0	0	0	0	0	0	0	0	0	0	0	0	0	0	0	0	0	0	0	0	0	0	1734.605504	766.3027521	0	0	695.8807338	0	582.8348623	1090.614679	592.3478261	0	0	0	0	0	0	0	0	0	0	0	0
151.53	574.4954127	0	0	0	0	0	0	0	0	0	0	0	0	0	0	0	0	0	0	0	1058.183486	0	0	0	0	1334.311926	0	536.5045871	0	0	467.9357797	0	0	579.1284403	0	0	0	0	0	0	0	0	0	0	0	0	0	0	0
151.84	0	0	0	0	0	0	0	0	0	0	0	0	0	0	0	0	0	0	0	0	0	0	0	0	0	0	0	0	0	0	0	0	0	0	0	0	0	0	0	0	0	0	0	0	0	0	0	0	0
152.01	0	0	0	0	0	0	0	0	0	0	0	0	0	0	0	0	0	0	0	0	0	0	0	0	0	0	0	0	0	0	0	0	0	3200.495412	1603.954128	0	0	0	0	0	0	0	0	0	0	0	0	0	0
152.16	9179.880732	10767.15596	14949.85321	40887.39449	77345.61466	111049.9633	95042.85319	147154.2202	299440.9082	211668.2018	276108.055	379564.4862	259805.3577	157540.5413	122964.2569	85786.99081	73725.36696	64891.11008	74108.05503	78855.98164	84057.01833	78660.46787	75041.14677	62373.52292	47724.8165	17843.6422	7302.57798	9052.009173	8004.944953	7298.871558	8675.807338	5369.678898	4144.706421	3171.770642	2868.770642	6578.899081	10182.95652	23962.95652	32300.28985	51546.31884	53924	45811.24637	99990.72463	236721.3333	211622.6667	152107.5362	242944.7536	209346.7246	96632.5797
152.46	1133.238532	0	0	0	820.0458714	0	0	0	0	0	0	0	0	0	0	0	0	0	0	0	0	0	0	0	0	0	0	0	0	0	0	0	0	0	0	0	0	0	0	0	1135.710145	0	0	0	0	0	0	0	0
152.5	568.9357797	0	0	506.8532109	2793.715596	2677.889908	0	728.3119265	0	808.9266053	0	0	0	0	1613.220183	0	2114.513761	0	0	0	0	0	0	0	1557.623853	0	0	1174.009174	0	0	0	0	0	0	0	0	770.9565217	935.9999999	0	0	1001.565217	1201.275362	0	0	594.6086956	0	0	0	0
152.56	0	0	736.651376	0	0	945.1376145	0	1803.174312	0	0	957.1834861	0	0	1212.926605	1369.522936	0	0	0	0	0	0	0	0	0	0	981.2752292	0	0	0	0	0	0	0	0	581.9082568	0	0	1110.84058	0	1896.869565	0	0	0	0	0	0	0	0	0
152.62	0	0	0	0	0	0	0	0	0	0	0	0	0	0	0	0	0	0	0	0	0	0	0	0	903.4403668	0	0	0	479.0550458	0	0	0	0	0	0	476.2752293	456.6956521	0	0	0	0	449.1594203	0	0	0	0	0	0	0
153.15	72190.90824	81600.58714	70300.63301	66192.99081	66079.01834	58824.62384	69543.59632	67566.22017	68186.11925	65516.56879	100252.2293	193853.2844	305766.844	442516.2109	541481.3852	615907.2659	627129.3852	636217.532	677174.4219	700962.2384	765734.743	705675.8806	586601.5136	438701.3761	348586.2109	157576.6789	77202.91742	71520.04586	71241.1376	48014.84403	61255.11008	62565.33026	56238.46788	52238.31192	52780.37614	59883.73393	70126.14492	66578.84058	67861.50724	61362.26087	63436.9855	61041.21739	56621.21739	55935.42029	49483.65217	61451.1884	159334.029	335973.5072	510351.3623
153.46	0	0	0	0	1895.834862	0	1096.174312	0	0	0	0	0	826.5321099	0	0	0	0	3687.889908	0	0	0	0	0	0	0	0	0	0	0	0	1544.651376	0	602.2935779	1016.486238	0	0	0	550.1449275	0	852.347826	0	0	0	0	0	1250.260869	1098.782609	0	0
153.51	3602.642201	2521.293577	0	3209.761467	0	0	0	525.385321	1585.422018	0	0	0	0	0	0	0	0	0	0	0	0	0	0	0	0	650.4770641	2743.678899	571.7155962	0	1499.247706	0	0	927.5321099	0	1756.844036	796.8807338	0	0	0	0	402.4347826	0	0	0	0	0	0	0	0
153.56	4989.770641	0	1762.403669	0	0	0	0	0	0	631.944954	500.3669724	2031.119266	0	0	0	0	0	0	0	0	0	0	0	0	2578.743119	621.7522935	481.8348623	0	0	0	517.972477	483.6880733	0	504.0733944	0	643.9908256	0	0	0	0	0	0	880.9855072	839.5362318	0	0	0	0	0
153.63	0	0	0	0	0	0	0	0	0	0	0	0	0	0	0	0	0	0	0	0	0	0	0	0	0	0	0	0	0	0	0	0	0	0	0	0	0	0	0	0	413.7391304	0	0	0	0	0	0	0	0
153.99	0	0	0	0	0	0	0	560.5963302	0	0	0	0	0	0	0	0	0	0	0	0	0	0	0	0	0	0	0	0	0	0	0	0	0	0	2914.174311	0	0	0	0	0	0	0	0	0	0	0	0	0	0
154.09	0	0	0	0	21013.55963	5973.825687	2807.614678	0	1143.431192	9839.623851	0	0	0	0	0	0	0	0	0	0	0	292709.1192	226156.6055	0	79262.76145	42259.69724	4861.899082	1907.880734	5817.229357	6583.532109	6100.770641	6572.412843	6959.733944	3235.706421	3114.3211	0	0	0	0	0	0	3415.42029	2244.289855	2222.434782	4934.724637	9747.362318	0	0	0
154.15	123814.8807	136364.8257	148753.5413	115342.9266	9034.403668	0	2380.449541	2208.100917	2816.880733	0	34381.69724	128647.1284	222638.2844	305513.8807	357682.6972	385038.8715	408819.2752	477170.3302	503685.1467	566639.6513	655693.8531	313301.9999	266861.4587	295177.5963	129106.7247	15444.66055	5532.761467	7120.963301	0	0	2921.587155	0	0	0	0	5905.25688	17172.81159	19796.17391	15633.91304	12204.17391	6719.304347	0	0	2551.768116	0	0	96634.08695	168033.8551	214194.7826
154.29	0	0	0	0	0	0	0	0	0	0	0	0	0	0	0	0	0	0	0	0	0	0	0	0	0	0	0	0	3878.770641	0	0	1578.93578	0	825.6055044	0	0	0	0	0	0	0	0	0	0	0	0	0	0	0
154.46	0	0	807.9999998	0	1041.504587	0	0	0	0	0	646.7706421	0	0	0	0	0	0	0	0	0	0	0	0	0	1540.018348	0	0	641.2110091	0	0	0	0	861.7431191	499.4403669	0	0	0	689.5652174	0	0	0	0	0	0	0	0	419.7681159	1345.971014	0
154.54	2886.376146	2845.605504	3732.366972	1750.357798	921.9724769	692.1743118	0	0	567.0825687	749.6238531	1479.788991	0	0	0	0	0	0	0	0	0	3347.825687	0	0	0	1652.137614	1239.798165	483.6880733	0	0	0	0	0	0	935.8715595	0	771.8623852	1133.449275	1213.333333	1026.434783	0	583.3043478	0	0	0	0	0	1468.057971	1651.188406	0
154.6	0	0	0	0	0	543.9174311	0	0	0	0	0	1229.605504	1083.201835	0	0	0	0	0	0	0	0	0	0	0	0	0	0	0	0	0	0	0	0	0	0	0	1397.971014	0	388.8695652	1906.666667	0	547.1304348	0	0	0	0	0	0	0
155.13	262414.6788	285242.5321	264810.8807	214902.055	134731.2202	98943.86237	110377.2477	69297.17497	55943.80733	44834.73394	60259.93577	211757.1559	344124.6054	517809.3944	579260.0182	521442.6146	487861.5045	511176.7522	513870.3944	513247.7155	599853.8256	584080.2201	497635.3394	334427.6788	263763.8165	162921.3394	81680.25761	109322.7706	119376.4403	102552.9908	109466.3945	116193.5504	114622.9541	116768.0458	95293.03668	116363.1192	154724.8696	152167.8261	125225.0435	113100	100656.1739	100167.8261	91253.97101	69073.33333	46212.17391	42181.7971	120260.1739	209427.3623	254368.1739
155.21	0	0	0	0	972.0091741	0	0	29032.34795	0	599.5137614	18076.22018	0	0	0	0	0	0	0	0	0	0	0	0	966.4495411	0	0	35232.3387	590.2477063	1052.623853	0	2356.357798	506.8532109	0	0	866.3761466	695.8807338	0	0	0	2208.115942	483.8260869	0	731.0144927	1038.492754	388.8695652	0	1915.710145	0	0
155.56	746.8440366	0	0	0	0	0	0	0	0	0	0	0	0	0	0	0	0	1550.211009	0	0	0	1271.302752	0	0	0	530.944954	0	507.7798164	0	0	836.7247705	0	1305.587156	0	0	0	1758.202898	0	1225.391304	0	0	0	0	645.8550724	0	0	0	610.4347826	0
156	0	0	0	0	0	0	0	0	0	0	0	0	0	0	0	0	0	0	0	0	0	0	0	0	0	8641.522934	0	0	0	0	0	0	0	0	0	0	0	0	0	0	0	1295.478261	0	0	0	0	0	0	0
156.12	28287.41284	22753.72477	23015.95412	21783.5688	12751.01835	5636.541283	3730.513761	5308.522935	5315.009173	5463.266054	21962.40367	119609.9449	252152.5229	368392.4036	372148.8623	233117.266	225037.266	234118	244053.9908	257429.5412	267500.8165	231303.899	125879.3578	49892.14678	34545.70642	5800.550458	11684.49541	11642.79816	7892.825687	6689.165136	4913.78899	6127.642201	6811.477063	3982.550458	3494.229357	5604.110091	14880.28985	15428.92754	12035.36232	8967.362318	10619.30435	4684.521739	5230.144927	3996.463768	2188.521739	7047.130434	137065.971	314419.884	291417.7971
156.51	677.3486237	0	1330.605504	0	0	0	685.6880733	0	598.5871558	0	505.9266054	842.2844035	0	0	0	0	1477.009174	0	1648.431192	0	0	0	3358.944953	0	2136.752293	0	0	0	0	0	0	0	0	0	538.3577981	826.5321099	1514.782609	0	658.6666666	389.6231884	606.6666666	945.0434782	0	0	0	0	1561.507246	0	0
156.56	0	0	0	0	0	0	707.9266054	0	0	0	0	0	0	0	0	2185.862385	784.8348622	0	0	0	0	0	0	0	0	0	0	0	530.0183485	0	0	0	1876.376146	0	0	0	0	940.5217391	0	0	0	0	0	0	0	0	0	0	0
156.6	0	2283.155963	0	0	0	0	0	691.2477063	860.8165136	0	0	0	0	0	0	0	0	0	0	0	0	2004.247706	0	503.1467889	0	0	820.0458714	546.6972476	0	0	0	0	0	0	0	0	0	0	861.3913043	0	0	0	0	0	0	411.4782608	0	0	0
157.13	115770.0917	111069.422	92381.64218	86297.55044	63268.62384	54616.90825	59994.92659	29959.00917	24227.02752	6308.330274	18394.97247	76882.31191	133056.844	167499.6972	186616.4954	183870.0367	158476.4128	160510.3119	168260.4403	172000.2202	197605.1101	194218.3669	167528.422	148174.4128	122611.2202	101878.422	96139.0275	82619.8532	84479.55044	88852.20182	87637.422	89575.88072	88715.0642	84476.77063	71207.7798	78141.56879	93737.91304	96412.52173	41618.84058	76228.9855	38889.97101	52565.21739	51498.84058	32778.84058	14553.97101	6067.42029	49300.52174	97381.68115	103024.058
157.22	0	0	2381.376146	0	0	0	0	24491.11009	0	8986.220182	0	0	0	0	0	0	0	0	1033.165137	0	0	0	0	0	0	0	0	0	0	0	0	0	0	0	0	694.0275228	0	0	40387.42029	0	37953.21739	0	0	0	768.6956521	0	0	0	0
157.5	1517.779816	1810.587156	2669.550458	1474.229358	2958.651376	1642.871559	4597.816513	815.4128439	0	0	0	1539.091743	517.972477	0	0	0	0	0	0	2291.495412	970.1559631	4410.642201	572.6422017	1293.541284	843.211009	0	841.357798	1842.091743	1600.247706	0	0	645.8440366	1425.119266	0	2966.06422	0	3239.826087	0	0	439.3623188	848.5797101	0	0	1000.057971	0	1172.637681	1201.275362	438.6086956	0
157.56	2008.880734	0	0	0	0	884.9082567	0	478.1284403	633.798165	0	1241.651376	0	895.1009173	3353.38532	0	0	2493.495412	0	0	0	0	0	2506.467889	820.9724769	0	0	0	823.7522934	2310.027522	1694.761468	0	909.9266053	1236.091743	4000.155963	0	0	0	419.7681159	0	0	498.8985507	1653.449275	1207.304348	0	0	0	461.9710145	0	442.3768116
158.18	111804.2202	86218.06642	96492.99081	92097.17429	84208.98164	71499.66054	66230.05503	58596.67889	63341.82568	75288.55044	67558.80733	79404.53209	87537.34861	111202.8532	102741.0917	90859.22934	102364.8899	94356.23851	89035.66971	93937.41283	92194.46787	93710.39448	83007.1743	94993.7431	88051.61466	73515.95411	75383.99081	81764.59631	75272.79815	65636.1009	74598.22934	63603.12843	59722.50458	55874.31192	59958.78898	69762.27522	105499.7101	106988.8696	96020.63768	87408.23188	82903.07246	58903.94203	70617.50724	62879.30434	72631.94202	63085.04347	64439.30434	78981.21739	78953.33333
158.5	1508.513761	31710.08952	1917.146789	0	1727.19266	1003.513761	670.8623852	3156.944954	2112.66055	0	3776.844036	1513.146789	1364.889908	2032.972477	3272.770642	8580.366971	0	4233.66055	1655.844036	3348.752293	6893.018347	4503.302751	1986.642201	3012.394495	1534.458715	1627.119266	1244.431192	830.238532	2097.834862	4240.146788	996.1009172	2199.761467	2497.201834	591.1743118	5852.440366	0	2345.275362	2168.927536	1397.217391	1320.347826	3506.608695	3423.710145	2129.73913	1262.318841	2372.405797	3119.246377	1134.202898	1864.463768	0
159.02	0	0	0	0	0	0	0	0	3201.422018	0	7488.825687	0	0	0	0	0	0	0	0	0	0	0	0	0	0	0	0	0	0	0	0	0	0	0	0	0	0	0	0	0	0	0	0	0	0	0	0	24319.74725	0
159.12	46488.72476	35008.08256	33002.90825	33609.83486	22822.29357	27286.67889	27668.44036	16602.91743	6005.330274	11498.2477	21176.6422	65074.57797	131005.3394	220074.3669	308045.3669	291955.7889	248511.8899	241340.8899	216392.0367	189633.5229	155192.5229	139024.1835	121081.3945	107725.3027	93113.66053	60621.31191	49634.55045	53051.87155	47434.78898	41357.18348	29635.62385	46584.16513	44294.52293	55739.95412	47273.55962	45697.40366	37409.85507	35919.1884	30410.95652	27749.15942	22081.15942	21879.1884	32006.37681	8937.217391	8809.855072	4182.608695	48698.37681	57554.2029	108429.0435
159.24	595.8073393	0	1691.055046	2679.743119	0	0	1384.348624	0	0	0	0	501.2935779	520.7522935	0	1783.715596	0	0	0	0	0	0	2045.018348	0	0	0	0	706.9999999	0	0	0	23218.88073	0	0	0	493.8807338	0	0	570.4927536	1059.594203	0	0	1216.347826	0	0	0	4301.681159	0	23210.51362	1050.550725
159.55	0	0	0	0	0	0	0	0	588.3944953	978.4954127	0	0	0	0	0	792.2477063	0	0	1025.752293	907.1467888	0	0	504.9999999	0	0	0	0	0	0	0	0	0	609.7064219	0	0	564.3027522	0	0	406.9565217	0	0	0	0	0	0	0	0	818.4347826	0
159.8	0	0	0	0	0	0	0	0	0	0	0	0	0	0	0	0	0	0	0	0	0	0	0	0	0	0	0	0	0	675.4954127	0	0	0	0	0	0	0	0	0	0	0	0	0	0	0	0	0	0	0
160.01	0	0	0	0	504.9999999	0	0	1151.770642	0	1089.688073	0	0	6355.587155	0	0	0	0	0	0	9501.412842	0	0	0	0	4748.85321	0	0	0	0	0	0	0	1329.678899	0	0	0	0	0	0	0	0	0	901.3333333	0	0	0	0	6394.492753	0
160.12	0	2483.302752	567.0825687	0	0	1498.321101	1578.009174	1350.990825	1841.165137	0	1116.559633	5668.04587	6072.972476	30450.11009	35426.90825	18208.72477	15654.07339	24843.22018	13649.82569	10016.6055	32481.22935	28207.72477	14364.23853	7615.770641	0	9101.119264	1495.541284	1279.642202	1549.284403	0	1812.440367	0	1518.706422	565.2293577	542.9908256	488.3211008	388.8695652	2003.130435	4568.463768	0	0	388.115942	0	0	1697.15942	0	6236.231884	0	8372
160.18	1629.899082	0	1699.394495	1082.275229	653.2568806	0	0	0	0	0	2710.3211	0	0	0	0	18392.19266	12766.77064	0	8567.394494	0	0	0	17415.55046	6484.38532	4390.25688	0	0	2335.972477	1054.477064	0	0	1493.688073	0	0	542.0642201	0	587.8260869	0	0	584.8115942	536.5797101	626.2608695	0	1328.637681	2361.101449	1452.985507	0	5841.333333	7766.840579
160.56	0	1101.733945	0	0	0	511.4862384	0	0	0	0	0	588.3944953	1549.284403	1313	1781.862385	660.6697246	0	3257.018348	1953.284403	1050.770642	0	1282.422018	0	0	1915.293578	0	0	0	521.678899	973.8623851	0	704.2201834	871.0091741	1039.651376	0	1511.293578	0	0	0	0	0	0	752.8695652	0	875.7101449	0	0	2857.73913	0
160.61	0	0	0	0	0	0	0	0	531.8715595	544.8440366	0	698.6605503	0	0	750.5504586	957.1834861	1300.954128	0	476.2752293	0	0	0	681.9816512	1096.174312	0	1362.110091	813.5596329	655.1100916	0	0	0	0	0	0	0	674.5688072	0	0	0	1030.202898	0	0	0	394.1449275	0	0	1317.333333	0	1613.507246
161.01	0	0	18922.21101	0	0	0	0	0	0	0	0	0	0	0	0	0	0	0	0	0	0	0	0	0	0	0	0	0	0	0	0	0	0	0	0	0	0	0	0	0	0	0	0	0	0	0	0	0	0
161.12	89240.44952	68468.73393	25285.211	28218.84403	24030.58715	28147.49541	27987.19266	29401.19265	55844.66054	120263.2018	245950.7522	217743.9541	178569.8532	168998.0183	182014.0458	167541.3945	167950.0275	173097.3211	182796.1009	206783.1376	229999.2385	245338.266	235331.8532	184742.899	160059.9816	75851.92659	33188.22935	40772.4954	35558.48623	36853.88073	37639.64219	37770.29357	37316.25687	38482.8532	43467.06421	38950.78898	51495.82608	34644.81159	16559.36232	29985.15942	27484.63768	21485.7971	22682.55072	30868.4058	80288.75362	64473.97101	159574.4348	52020.34782	96625.7971
161.19	0	0	0	0	0	0	0	0	0	0	0	0	0	0	0	0	0	0	0	0	0	0	0	0	0	0	0	0	0	0	0	0	0	0	0	0	0	0	14234.43478	0	0	0	0	0	0	74720.23188	0	68069.50724	0
161.46	645.8440366	1924.559633	2385.082568	0	499.4403669	712.5596329	0	0	0	3970.504586	0	1803.174312	0	1347.284403	0	0	0	0	0	0	0	0	0	0	0	0	0	0	0	599.5137614	0	0	0	0	0	0	0	0	0	0	0	483.0724637	0	0	1044.521739	0	2444	1433.391304	635.3043478
161.52	0	0	0	0	471.6422017	0	0	0	1065.59633	0	794.1009173	1258.330275	3941.779816	0	3459.944953	2420.293578	799.6605503	909.9266053	0	1016.486238	524.4587155	0	2436.972477	873.7889907	0	0	0	0	0	0	0	0	0	0	690.3211008	483.6880733	0	0	0	0	0	0	0	0	0	0	0	0	0
161.64	0	0	0	0	0	0	0	0	0	0	0	0	0	0	0	0	0	0	0	620.825688	0	0	0	0	0	0	0	0	0	0	0	0	0	0	0	0	0	0	0	0	0	0	0	0	0	0	0	0	0
161.93	0	0	0	0	0	0	0	0	0	0	0	0	0	0	0	0	0	0	0	0	0	0	0	0	0	0	0	0	0	0	0	0	0	467.9357797	0	0	0	0	0	0	0	0	0	0	0	0	0	0	0
162.05	6936.568806	0	0	0	0	0	12237.6789	0	0	0	0	28104.87155	0	0	0	18436.66972	0	0	0	0	0	0	0	0	0	0	0	0	521.678899	1644.72477	0	0	0	0	0	3105.981651	0	0	0	0	0	0	0	0	0	0	0	0	0
162.13	0	4490.330274	3131.926605	9033.477062	16407.40367	19470.76146	0	16105.33027	44777.2844	58599.4587	71870.30274	24051.89908	44341.77981	39180.58715	35938.39449	18255.05504	44403.86238	46008.74311	49528.91742	50515.75228	45381.43118	55070.94494	53882.11008	35274.94495	20857.8899	5027.761467	0	0	2574.110091	1060.036697	1617.853211	800.5871558	479.9816513	620.825688	1510.366972	596.7339448	1592.405797	3818.608695	2003.884058	6365.855072	10746.66667	3272.231884	8730.724637	35712.69565	30646.84058	43067.30435	52434.08695	30336.34782	19727.5942
162.5	0	0	0	0	1567.816513	576.3486237	0	0	0	987.7614677	0	0	0	1189.761468	0	0	2398.055045	0	0	0	2176.59633	1104.513761	0	2018.146789	1743.871559	0	1803.174312	0	0	0	0	0	0	0	0	0	902.8405797	0	0	0	0	0	1188.463768	0	0	1216.347826	0	0	983.4782608
162.56	0	0	0	2099.688073	0	1363.963302	1116.559633	827.4587154	0	0	0	0	0	0	0	1830.045871	0	0	1325.045871	0	0	0	564.3027522	1924.559633	1001.66055	2793.715596	0	0	0	2379.522935	2869.697247	563.3761467	0	593.0275228	0	0	1147.014493	2257.101449	0	1426.608696	1723.536232	0	594.6086956	1118.376812	1250.260869	0	0	1168.115942	0
162.62	0	0	0	1821.706422	0	0	0	0	0	0	0	0	0	0	2370.25688	0	0	1160.110092	0	0	0	0	0	0	0	0	0	0	0	0	0	0	0	0	0	548.5504586	0	0	0	0	0	521.5072463	0	0	0	0	0	0	0
162.89	0	0	0	0	0	0	0	0	0	0	0	0	0	0	0	0	0	0	0	0	0	0	0	0	0	27995.38106	0	0	0	0	0	0	0	0	0	31503.17716	0	0	0	0	0	0	0	0	0	0	0	0	0
163.13	303850.6238	206612.6422	154934.9266	160260.1284	215037.3394	236515.1284	192056.5963	246824.5412	572510.6237	657361.743	1109985.367	1398730.468	801059.7246	565013.4586	438194.5229	383044.8164	392914.0917	376658.6513	384533.8715	414893.1742	434090.5871	434353.743	368871.4586	304329.6788	252402.7064	91626.4587	118382.1926	114732.2936	118823.2569	117677.9725	123337.6789	122012.633	113986.3761	112940.2385	119834.1835	60879.83485	145774.0869	136123.1884	145063.4203	164160.9855	157649.6812	149148.8116	157540.4058	332982.3768	496916.5217	525142.7246	1044879.71	661196.5797	288272.9275
163.46	0	0	1730.899082	879.3486237	0	0	0	2701.981651	0	0	0	0	0	0	0	0	0	0	0	0	0	0	0	0	0	46400.84828	609.7064219	0	0	1511.293578	0	0	0	0	0	34400.71273	580.289855	847.8260869	0	0	797.3333333	485.3333333	0	0	0	0	0	0	0
163.52	540.2110091	583.7614678	0	0	1045.211009	511.4862384	0	0	0	0	0	0	0	0	865.4495411	0	0	0	578.2018348	0	1123.972477	0	0	0	0	0	0	0	0	0	0	0	0	0	0	0	0	0	473.2753623	1451.478261	0	0	0	0	0	0	0	0	0
163.61	0	1337.091743	0	0	0	0	0	0	0	0	0	0	0	0	0	687.5412843	0	0	0	0	0	0	0	0	0	0	558.7431192	0	0	0	1107.293578	0	0	0	0	0	0	0	0	0	611.1884058	566.7246376	0	0	0	1700.173913	0	0	1144
163.68	0	0	0	0	0	0	0	0	0	0	0	0	0	0	0	0	0	0	0	0	0	0	0	0	0	0	0	0	0	0	0	0	0	0	0	0	0	0	0	0	0	0	0	0	0	0	0	0	0
163.74	0	0	0	0	0	0	0	0	0	0	0	0	0	0	0	0	0	0	0	0	0	0	0	0	0	0	0	0	0	0	0	0	0	0	0	0	0	0	0	0	0	0	0	0	0	0	0	0	0
164.01	0	4519.055045	0	0	0	0	0	0	0	0	0	0	0	0	0	0	0	0	0	0	0	0	0	0	0	0	0	0	0	2348.018348	2282.229357	0	0	0	0	0	0	0	0	0	0	0	0	0	0	0	0	0	0
164.17	22239.45871	11854.06422	5901.550458	15052.70642	18042.86238	33637.63302	18897.19266	33305.90825	164225.0734	402761.1284	448842.1467	230849.8623	127625.0825	65415.56879	56950.10091	61249.55045	44774.50458	59208.23852	52244.79816	53639.33944	62930.41283	45649.22017	54541.8532	34996.03669	26478.67889	12139.45871	9310.532108	5951.587155	4826.688072	3685.110091	2726.999999	8182.853209	6350.954127	6333.348623	7797.38532	4638.587155	11636.69565	5596.405797	10436.92754	13547.88406	20203.88406	16276.75362	14386.66667	66281.15942	257294.4927	384248.3478	221989.5072	97303.30434	41652
164.48	0	0	0	487.3944953	479.9816513	0	0	541.1376146	1679.935779	0	0	0	0	4375.431192	0	0	0	0	1374.155963	0	1182.348624	0	798.7339448	0	0	0	0	0	0	0	0	0	0	0	0	0	0	0	0	0	753.6231884	0	0	0	0	0	1497.449275	0	0
164.52	0	0	0	0	0	525.385321	2314.66055	0	0	0	0	0	2779.816513	0	0	0	0	0	0	2240.53211	0	2712.174311	0	3213.467889	2479.59633	626.385321	0	0	1017.412844	0	0	0	0	2545.385321	0	0	0	710.6666666	2726.608695	788.289855	0	1695.652174	1643.652174	1730.31884	0	0	3028.057971	0	0
165.08	0	0	0	0	0	0	0	0	0	0	0	0	0	0	0	0	0	0	0	0	0	0	0	0	0	0	0	0	0	0	0	0	0	0	8888.926604	8474.733943	0	0	0	0	0	0	0	0	0	0	0	0	0
165.17	53213.10091	57060.36696	65233.95412	123690.7156	198629.9357	449982.7981	498518.3944	897759.3485	1219439.715	1883596.257	1592141.761	1320347.981	907518.3576	751045.2659	753247.8072	842300.1558	842178.7705	863388.7705	870242.8714	819885.5686	776551.9356	622926.3026	512111.6971	316683.1834	254752.5779	93946.67888	29854.30275	21881.78899	27864.88073	16701.13761	19168.68807	22409.02752	18351.42201	20049.8899	7755.688072	10194.51376	42441.04348	63020.23188	88360.81159	123414.8406	137740.4638	194079.8261	555300.4637	910449.913	1261009.797	1381705.565	847068.6956	584172.5217	586052.0579
165.26	0	0	0	0	0	0	0	0	0	0	0	0	0	0	0	0	0	0	0	0	0	0	0	0	0	0	0	0	0	0	0	0	0	0	0	0	0	0	0	0	0	0	0	0	0	0	0	0	0
165.48	843.211009	2196.055045	5717.155962	4596.889907	2444.385321	5214.935779	0	0	0	0	0	0	0	0	0	4671.944953	4912.862384	0	0	0	3370.990825	3871.357797	0	3157.871559	0	1607.66055	469.7889907	1622.486238	1104.513761	998.8807338	0	0	0	529.091743	0	0	0	3489.275362	4109.507246	7875.362318	4634.782608	0	0	0	0	0	0	0	0
165.56	782.9816512	0	0	0	1358.403669	0	0	0	0	0	0	0	0	0	0	0	0	0	0	0	0	0	1243.504587	0	0	0	0	0	0	0	0	0	0	0	0	0	1878.028985	0	0	0	0	0	0	0	0	0	0	0	0
165.75	0	0	0	0	0	0	0	0	0	0	0	0	0	0	0	0	0	0	0	0	0	0	0	0	0	0	0	0	0	0	0	0	0	0	0	0	0	0	0	0	0	0	0	0	0	0	0	0	0
165.89	0	0	0	0	0	0	0	0	0	0	0	0	0	0	0	0	0	0	0	0	0	0	0	0	0	0	0	0	0	0	0	0	496.6605504	0	0	0	0	0	0	0	0	0	0	0	0	0	0	0	0
166.04	0	0	0	0	0	0	0	0	0	0	0	0	0	0	0	0	0	0	0	0	0	0	0	0	0	6750.3211	0	0	0	0	1041.504587	0	0	0	621.7522935	0	0	0	0	0	0	0	0	0	0	0	0	0	0
166.13	18753.5688	0	0	151991.1009	0	0	0	0	0	0	0	0	0	136615.0091	90797.14677	96174.23851	90558.08255	47105.84403	97299.1376	97211.11007	82826.48622	79678.80732	57677.48623	37485.82568	29202.89908	0	0	0	0	1430.678899	0	1061.889908	0	0	0	1560.403669	0	0	0	0	0	0	0	0	0	0	0	65919.42029	79100.28985
166.21	18788.77981	59507.5321	121469.6422	108032.0092	475293.0274	598188.7155	359398.7706	767999.3668	3954316.788	10450562.66	5217996.357	1036262.78	404199.2201	0	0	0	0	53003.68806	0	0	0	0	0	0	0	0	607.8532109	1199.027523	2288.715596	1413.073394	0	0	0	522.6055045	0	584.6880733	76755.01449	137724.6377	248508.7536	353920.2898	331286.7246	203471.4782	399343.4203	1680838.203	5702794.029	6449193.739	1168180	214149.5652	0
166.34	0	0	0	0	0	0	0	0	0	0	0	0	0	0	0	0	0	0	0	0	0	0	0	0	0	0	1139.72477	723.6788989	0	0	0	0	0	0	0	0	0	0	0	0	0	0	0	0	0	0	0	0	0
166.48	0	769.0825687	3839.85321	3008.688073	2619.513761	0	0	0	0	0	0	0	0	2492.568807	0	0	0	0	0	0	0	0	0	0	0	559.6697247	0	0	0	0	0	0	0	0	0	0	0	1670.782609	0	0	6753.971014	0	862.8985507	0	0	0	0	0	0
166.52	1442.72477	0	1432.53211	0	0	0	0	0	0	0	0	7614.844035	0	0	0	0	0	0	0	0	0	0	0	841.357798	1466.816513	542.0642201	0	0	0	0	0	0	0	0	0	0	3124.521739	0	0	0	0	987.2463768	0	0	0	0	0	0	0
166.88	0	0	0	0	2192.348623	0	0	0	0	0	0	0	0	0	0	0	0	0	0	0	0	0	1828.19266	0	0	0	0	0	0	0	0	0	0	0	0	0	0	0	0	0	0	0	0	0	0	0	0	0	0
167.04	0	0	0	0	0	0	0	0	0	0	0	0	0	0	0	0	0	0	0	0	0	0	0	0	0	0	0	27040.20183	0	0	0	0	0	0	0	0	0	0	0	0	0	0	0	0	0	0	0	0	0
167.16	33885.03669	51008.70641	58657.83485	87428.00916	142886.2752	165436.1468	100327.2844	169682.7798	689086.8623	1611094.55	1094388.743	762277.5778	1152512.853	1450485.091	1624885.22	1738289.688	1593801.312	1538274.477	1464726.091	1470029.055	1339066.339	996333.4952	691040.1467	405610.4403	250358.6146	107417.6697	44432.58715	22913.10091	44907.00917	36734.34862	35562.19265	32063.33027	38023.25687	27866.73394	34025.88073	27042.05504	40489.91304	63926.84058	84848.92753	106046.087	102227.4783	74057.7971	107987.4203	340351.3043	900144.8695	1115628.348	797529.2753	1861039.304	2938532.058
167.26	0	0	0	0	0	0	0	0	0	0	0	0	0	0	0	0	0	0	0	0	0	0	0	0	0	0	0	0	0	0	0	0	0	0	0	0	0	0	0	0	0	0	0	0	0	0	0	0	0
167.48	0	0	956.2568805	985.9082567	2928.999999	1965.330275	0	1346.357798	0	0	0	0	0	0	0	0	0	0	0	0	0	0	0	0	796.8807338	852.4770641	0	624.53211	691.2477063	0	528.1651375	1410.293578	0	0	465.1559632	0	1107.072464	889.2753623	1504.985507	0	784.5217391	425.0434782	2505.797101	1502.724638	0	0	0	0	0
167.56	0	0	0	0	0	0	641.2110091	0	0	0	0	0	0	0	0	0	0	0	0	0	1813.366972	0	0	0	593.0275228	0	0	0	0	0	0	558.7431192	0	0	0	0	0	0	0	0	0	885.5072463	0	0	0	0	0	0	0
167.7	0	0	0	0	0	0	0	0	0	0	0	0	0	0	0	0	0	0	0	0	0	0	0	0	0	0	0	0	0	0	0	0	0	0	0	0	0	0	0	0	0	0	0	0	0	0	0	0	0
167.9	0	0	0	0	0	0	0	0	0	0	0	0	0	0	0	0	0	0	0	0	0	0	0	0	0	0	0	0	0	0	0	0	0	0	0	0	0	0	0	0	0	0	0	0	0	0	0	0	0
168.06	0	1203.66055	570.7889907	0	0	4056.678898	0	4361.532109	0	0	0	0	0	0	0	0	0	0	0	0	0	0	0	0	0	0	1956.06422	0	0	0	0	0	0	1128.605504	0	0	0	1936.057971	1753.681159	0	0	0	0	0	0	0	0	0	0
168.17	2237.752293	2262.770642	2454.577981	4482.91743	10099.07339	9004.752292	7719.550457	17763.95413	92737.4587	181047.5963	140253.789	112943.9449	166658.3394	227940.3211	261094.266	244424.633	254612.6605	216032.5137	240246.5688	224587.8623	180840.9633	142233.0183	112685.422	50758.52293	39710.6055	11666.88991	2110.807339	616.1926604	1138.798165	1238.871559	0	0	0	525.385321	591.1743118	1126.752293	433.3333333	2242.782609	2850.956522	7137.565217	4303.188406	1444.695652	12237.33333	46193.33333	90002.20289	114572.5797	114202.5507	272137.8551	444024.2319
168.5	0	0	1133.238532	1421.412844	577.2752292	1836.53211	1391.761468	526.3119265	3566.504586	1898.614679	2751.091743	3524.807339	4999.963302	6323.155962	0	0	3499.78899	0	0	2232.19266	1710.513761	0	2113.587156	1859.697247	2681.59633	725.53211	742.211009	0	2040.385321	482.7614678	509.6330274	1159.183486	0	0	2521.293577	546.6972476	434.0869565	0	439.3623188	1690.376811	419.7681159	493.6231884	591.5942029	3584.231884	4888.753623	4991.246377	1705.449275	1636.115942	0
169.16	85324.61466	36480.45871	68682.7798	55275.72476	44842.14678	44648.48623	38835.8899	34700.44953	45800.25687	60834.43118	112642.7981	242784.5412	530780.0182	766148.9356	1055457.413	1097665.22	1095577.578	1068985.853	1079529.697	1090290.367	1102023.972	922757.3117	757529.6512	490955.4403	336787.7431	151813.1926	71117.89907	64012.68806	59916.16513	65894.62384	58239.93577	54755.89907	61024.38531	60915.97247	56248.66054	62244.72476	64061.73913	65651.88405	58640.17391	52843.30434	46962.78261	46496.28985	43670.2029	36611.01449	42191.5942	78955.5942	228685.4493	610335.3043	1010760.927
169.26	781.1284402	35181.35779	2449.018348	0	487.3944953	544.8440366	1573.376146	1467.743119	1533.53211	1187.908257	558.7431192	3076.330275	1970.889908	0	0	0	0	0	0	0	0	0	0	0	0	3382.110091	1819.853211	1656.770642	1079.495413	0	0	1080.422018	618.9724769	3234.779816	1175.862385	1052.623853	1603.710145	2884.115942	1373.855072	2918.028985	0	955.5942028	1816.985507	0	0	945.7971014	3317.449275	0	0
169.62	0	0	0	0	0	0	0	0	0	0	0	0	0	0	0	2320.220183	0	0	0	0	0	0	0	0	0	0	0	0	0	0	732.944954	0	0	0	0	0	1245.73913	0	0	0	0	0	0	0	0	0	0	0	0
170.01	0	0	0	0	0	0	0	0	0	0	0	0	0	0	0	0	0	0	0	0	0	0	0	0	0	0	0	0	0	0	0	0	0	0	0	0	0	0	0	0	4042.434782	0	0	0	0	0	0	0	0
170.13	12359.06422	11675.22936	10653.18348	5996.064219	4721.98165	6414.889907	2901.201834	6307.403669	5673.605503	21690.90825	22120.85321	50597.29357	94035.63301	129120.6238	178682.899	187246.5871	184451.0183	164521.5871	167461.7064	177350.4403	174272.2568	137420.2293	115382.7706	77239.05503	51821.33944	25112.86238	7833.522934	5946.954127	8895.412842	6366.706421	8227.330274	6897.651375	9168.761466	6552.954127	5025.908256	8358.908255	17276.05797	8002.724637	12235.07246	12787.47826	4646.086956	7153.391304	7960.521739	7974.086956	12624.69565	29958.02898	42174.26087	91290.89855	113050.2609
170.46	0	650.4770641	0	0	0	0	571.7155962	725.53211	0	0	672.7155962	1798.541284	2355.431192	0	2018.146789	4142.85321	0	0	0	0	0	0	671.7889907	1779.082568	536.5045871	0	0	2142.311926	1292.614679	713.4862384	0	616.1926604	0	0	0	887.6880732	1237.449275	842.5507246	0	0	0	0	0	656.4057971	0	0	0	0	0
170.54	2381.376146	0	2826.146788	0	2536.119266	0	0	0	0	0	0	0	0	2143.238532	1315.779816	0	0	5281.651375	2521.293577	2210.880734	0	0	1055.40367	0	0	0	0	0	0	0	0	534.651376	0	1961.623853	0	0	0	1020.405797	893.0434782	1474.84058	1241.217391	1079.942029	0	1553.217391	0	0	0	0	0
170.6	0	1115.633027	0	0	0	0	0	0	0	0	0	0	2877.110091	820.0458714	0	0	2486.082568	0	0	0	0	1482.568807	0	0	0	571.7155962	0	0	0	0	1213.853211	0	494.8073394	0	586.5412843	0	0	0	0	0	1355.014493	0	0	0	0	0	0	0	0
171.12	106400.2569	0	0	75343.22017	50975.34861	55028.32109	44366.79816	58538.30274	13182.81651	11460.25688	49444.59632	72182.0731	151487.9541	217983.0183	239099.4311	292793.4403	256812.422	238700.0642	232188.8073	233209.9266	215694.3027	110706.1926	177305.9633	137611.1101	120442.0367	91914.63301	73122.14677	85514.56879	66104.96329	74855.82567	65304.37613	61008.63302	61673.00916	30556.66972	60940.99081	61910.22017	127588.4058	110004.8696	98379.47826	79192.23188	38831.1884	50119.71014	29756.05797	432976.1159	1396209.043	1748195.536	3232339.594	5977848.405	5987858.029
171.22	2536.119266	101845.9908	86164.11925	2570.403669	0	0	2044.091743	1746.651376	12817.73394	20281.54128	1051.697248	23373.19294	0	3832.440366	0	0	2317.440367	673.6422017	6352.807338	0	0	93873.47705	5222.348623	4664.532109	648.6238531	2714.027522	946.06422	1374.155963	3336.706421	480.9082568	2403.614678	798.7339448	555.0366971	34365.94495	2826.146788	1398.247706	3378.492753	3156.927536	608.173913	1260.057971	31784.05797	4511.188406	21926.66667	0	0	0	0	0	0
171.6	0	0	0	0	1140.651376	0	0	0	0	0	517.0458715	0	0	0	0	0	1052.623853	0	0	0	952.5504585	2280.376146	0	0	0	0	0	0	0	0	0	0	0	0	546.6972476	0	0	0	0	0	0	0	0	0	0	2315.884058	0	0	0
171.79	0	0	0	0	0	0	0	0	0	0	0	0	0	0	0	0	0	0	0	0	0	0	0	0	0	0	0	0	0	0	0	0	0	599.5137614	0	0	0	0	0	0	0	0	0	0	0	0	0	0	0
171.85	0	0	0	0	0	0	0	0	0	0	0	0	0	0	0	0	0	0	0	0	0	0	0	0	0	0	0	0	0	0	0	0	0	0	0	674.5688072	0	0	0	0	0	0	0	0	0	0	0	0	0
171.92	0	0	0	0	0	0	0	0	0	0	0	0	0	0	0	0	0	0	0	0	0	0	0	0	0	0	0	0	0	0	0	0	0	0	0	0	0	0	0	0	0	0	0	0	0	0	0	0	0
172.03	0	0	0	0	0	0	604.1467889	0	0	0	0	0	0	0	0	0	0	0	0	0	0	0	0	0	0	0	0	0	0	0	0	2370.25688	0	0	2240.53211	0	0	0	0	0	0	0	0	0	0	0	0	0	0
172.11	0	5386.357797	4595.036696	1791.12844	2449.018348	2866.917431	0	4817.422017	2249.798165	9597.779815	24773.72477	111799.5871	202832.0917	317268.7981	390128.7155	409476.2385	368220.9816	330535.0091	311194.899	282680.4678	219544.3486	137671.3394	73227.7798	25820.78899	16494.50458	10405.77981	3900.082568	4518.128439	3418.247706	1474.229358	10136.13761	5416.935779	2045.018348	5367.825687	1221.266055	4834.100916	11592.23188	4974.666666	10265.10145	4380.811594	1370.086956	4341.623188	1648.927536	37739.94203	126377.3333	166533.3913	396264.8695	793006.7826	831464.1739
172.22	6549.247705	2345.238532	0	0	553.1834861	0	0	0	0	0	6730.862384	0	0	0	0	0	0	0	0	0	0	0	0	0	0	0	5646.733944	5076.871559	0	2763.137614	0	0	1206.440367	0	0	0	0	2707.768116	0	0	0	0	2179.478261	0	0	0	0	0	0
172.36	0	0	0	833.0183485	0	0	2474.963302	0	0	0	0	0	0	0	0	0	0	0	0	0	0	0	0	0	0	0	0	0	0	0	0	0	0	0	0	0	0	0	0	0	0	0	0	0	0	0	0	0	0
172.5	501.2935779	2004.247706	519.825688	0	689.3944953	0	0	0	0	0	1227.752293	0	1476.082569	0	0	0	0	0	0	0	0	0	0	3468.284403	2802.055045	504.0733944	0	0	0	837.651376	0	0	0	0	0	0	529.7971014	0	446.8985507	0	446.8985507	0	0	1086.724638	1092	0	0	0	0
172.54	0	0	0	557.8165137	997.0275227	0	0	0	0	763.5229356	0	694.9541283	897.8807338	0	0	0	0	0	3008.688073	2282.229357	2239.605504	1997.761468	3323.733944	1843.018348	0	772.7889907	628.238532	1682.715596	0	0	0	0	490.1743118	0	547.6238531	0	0	0	0	485.3333333	0	0	0	0	0	628.5217391	0	0	0
173.06	0	0	0	0	0	0	0	0	1717	3745.339449	0	0	0	0	0	0	0	0	0	0	0	0	0	0	0	0	0	0	0	0	0	0	0	0	0	0	0	8423.246376	0	0	0	0	0	0	0	0	0	0	0
173.13	23159.57798	9061.275228	19801.55963	0	11000.66055	6869.85321	13844.41284	5584.651375	0	9602.412842	25675.31192	58354.83485	115222.4679	143348.6513	202136.211	205038.3394	205734.2201	209502.7247	210005.8715	202845.9908	187114.0825	154529.0734	66043.80733	94075.47705	87181.53209	49462.20183	29776.46788	27850.98165	16186.87156	22515.58715	25321.34862	28733.11009	27374.70642	22859.35779	15056.41284	13220.80734	22745.10145	9580.811594	20714.08696	12008.23188	15724.34783	5769.73913	10084.98551	13584.81159	21705.85507	40309.04348	112044.1739	201790.8985	226956.6377
173.22	0	12884.44954	0	7841.862384	0	4892.477063	0	2061.697247	5602.25688	0	0	0	0	0	0	0	0	0	0	0	0	0	73878.25687	0	0	0	0	0	16727.08257	0	0	0	0	0	13913.90825	11211	0	0	0	0	0	2892.405797	0	0	0	0	0	0	0
173.48	0	0	0	0	585.6146788	1035.018348	586.5412843	0	0	0	0	0	668.0825687	0	0	789.4678898	1013.706422	608.7798164	0	0	0	931.2385319	2215.513761	1115.633027	0	729.238532	0	1210.146789	639.357798	1098.027523	472.5688072	532.798165	1000.733945	0	0	530.944954	456.6956521	440.8695652	0	0	657.1594203	431.8260869	0	0	0	0	533.5652174	862.8985507	0
173.56	0	0	0	0	0	0	0	0	497.5871559	0	0	0	0	0	870.0825686	0	0	0	0	0	0	0	0	0	0	0	0	0	0	0	0	0	0	0	915.4862384	0	0	0	0	0	0	0	0	454.4347826	0	0	0	0	0
173.74	0	0	0	0	0	0	0	0	0	0	0	0	0	0	0	0	0	0	0	0	0	0	0	0	0	0	0	0	0	0	0	0	0	0	723.6788989	0	0	0	0	0	0	0	0	0	0	0	0	0	0
174	0	0	0	2102.46789	0	0	0	0	0	1094.321101	0	0	0	0	0	0	0	0	0	0	0	0	0	0	0	0	0	0	0	0	2064.477064	2084.862385	0	0	0	0	0	0	0	0	0	0	1202.782609	0	0	2792.173913	0	0	0
174.13	2886.376146	1620.633027	0	1307.440367	568.9357797	1547.431192	2068.183486	0	1440.871559	0	3797.229357	14990.62385	18142.93578	27253.3211	33970.2844	31649.13761	31708.44036	33683.03669	29769.98165	28055.76146	34859.82568	37778.63302	29531.84403	19914.6055	14511.5688	9089.073393	3458.091742	2762.211009	3153.238532	4309.642201	0	694.0275228	2341.53211	2887.302752	2665.844036	2643.605504	409.9710145	2735.652174	3150.898551	926.2028985	0	0	398.6666666	2618.84058	406.9565217	0	10109.10145	24241.7971	23986.31884
174.28	1348.211009	0	517.0458715	0	0	0	0	469.7889907	0	2696.422018	1676.229357	0	0	0	0	0	0	0	0	0	0	0	0	0	0	0	0	0	0	487.3944953	1197.174312	0	2551.871559	0	0	0	0	523.0144927	0	1713.73913	0	1001.565217	0	0	734.0289855	0	477.0434782	0	1232.173913
174.54	0	0	517.0458715	0	0	676.4220182	849.6972475	0	0	0	1092.46789	0	1541.871559	0	5743.100916	2234.045871	1450.137614	1641.018348	1455.697247	0	765.3761466	3131.926605	2045.018348	1573.376146	1252.770642	1122.119266	0	0	695.8807338	0	1462.183486	0	0	0	0	0	393.3913043	706.1449275	0	0	708.4057971	0	0	0	0	1238.956522	0	3184.811594	446.1449275
174.62	0	0	509.6330274	0	609.7064219	0	0	0	0	0	0	1136.944954	0	1158.256881	0	0	1366.743119	0	0	1331.53211	0	0	0	0	0	0	0	0	0	0	0	0	0	0	0	0	0	0	0	0	0	0	0	0	0	0	0	0	0
175.02	0	0	0	0	0	0	0	0	0	0	0	0	0	0	0	0	0	0	0	0	0	0	0	0	0	0	0	0	0	0	0	0	0	0	0	0	0	0	0	0	0	0	0	0	0	0	0	0	0
175.16	17236.71559	17708.35779	10133.3578	19587.51376	13705.42202	10873.71559	17080.11926	14105.71559	11449.13761	44778.211	70845.47705	93415.73393	94800.08255	101101	111087.0275	144468.9174	158570.9266	171364.5688	207671.7523	234426.5596	258331.1284	300439.7889	306396.9357	263695.2477	220391.266	104321.8807	34726.39449	34541.99999	33719.17431	28786.85321	29726.43119	29065.76146	38420.77063	32766.62385	15523.42202	25105.44954	20430.72464	16029.56522	12406.14493	9864.927536	9505.449275	8927.420289	13731.01449	13453.68116	23525.10145	54034.02898	94462.14492	95681.50724	101543.942
175.24	0	0	7795.532109	0	0	0	0	0	0	0	0	0	0	0	0	0	0	0	0	0	0	0	0	0	0	0	0	0	0	0	0	0	0	0	15718.00917	0	0	0	0	0	0	0	0	0	0	0	0	0	0
175.47	642.1376146	0	557.8165137	0	0	0	0	0	0	547.6238531	0	1857.844036	0	0	1889.348623	0	1618.779816	1523.339449	2250.72477	1042.431192	2752.944954	0	0	0	0	0	0	0	0	541.1376146	471.6422017	0	0	0	608.7798164	0	0	0	0	0	513.9710145	0	0	441.6231884	558.4347826	1143.246377	989.5072463	1425.101449	1145.507246
175.56	534.651376	550.4036696	0	0	0	0	0	0	0	0	3658.238531	0	855.2568806	479.0550458	0	527.238532	0	0	0	0	0	531.8715595	0	612.4862384	0	0	0	0	0	0	0	0	0	0	0	0	0	0	0	0	0	425.0434782	0	0	0	0	0	0	0
175.76	0	0	0	0	0	0	0	0	0	0	0	0	0	0	0	0	0	0	0	0	0	0	0	0	0	0	0	0	0	0	0	0	0	0	0	0	0	0	0	0	0	0	0	0	0	0	0	0	0
175.92	0	0	0	0	0	0	0	0	0	0	0	0	0	0	0	0	0	0	0	0	0	0	0	0	0	0	0	0	0	0	0	0	0	0	0	0	0	0	0	0	0	0	0	426.5507246	0	0	0	0	0
176.08	0	0	0	516.119266	0	0	0	616.1926604	0	0	6639.128439	0	0	0	0	0	0	0	0	0	0	0	0	0	0	0	0	1031.311926	0	0	0	0	0	0	0	0	1283.42029	0	0	0	0	0	0	0	0	0	0	0	0
176.15	0	0	1261.110092	0	0	467.9357797	626.385321	589.3211008	0	23759.09174	7928.036696	15002.66972	19632.91743	32266.25687	41879.78898	49045.22935	43327.14678	54009.05504	49443.66972	56091.1376	45398.11008	53529.99999	41614.77981	41809.36696	32153.211	8449.715595	2934.559632	1039.651376	3270.917431	1102.66055	766.3027521	837.651376	1463.110091	3058.72477	2519.440366	2421.220183	0	0	0	0	450.6666666	771.7101449	0	0	10348.75362	18268.57971	16906.02898	23895.88406	20941.68116
176.3	0	0	0	0	0	0	0	0	2799.275229	0	0	0	0	0	0	0	0	0	0	0	0	0	0	0	0	0	0	0	0	951.623853	0	0	0	608.7798164	0	0	0	0	0	1329.391304	0	0	0	0	0	0	0	0	0
176.48	0	0	0	0	0	0	0	0	0	3550.752293	1178.642202	0	0	0	0	0	0	0	0	0	0	2216.440367	1801.321101	0	1057.256881	1941.238532	0	0	473.4954128	0	0	0	0	0	0	0	0	0	0	0	0	0	0	0	0	0	0	0	0
176.54	0	574.4954127	517.972477	0	0	0	0	0	500.3669724	0	862.6697246	0	4919.348623	2043.165137	0	3039.266054	2026.486238	4747.926605	3020.733944	2819.66055	1599.321101	0	0	0	742.211009	0	0	0	0	468.8623852	0	0	488.3211008	0	0	0	0	0	0	0	0	0	0	1049.043478	0	1404.753623	2905.217391	3121.507246	2078.492754
177.17	33789.59632	23307.83486	22702.76146	17604.57798	14550.48624	10558.66972	11365.74312	18678.51376	43559.72476	168469.8532	237903.1834	269832.1559	235181.7431	247222.9816	267293.2568	285359.2843	275352.8715	290867.9541	315346.0917	378178.2843	393953.743	387435.0733	348693.6972	259373.5596	202825.6055	90082.73393	22513.73394	23478.33027	22891.78899	23146.6055	24646.77981	12762.13761	22326.55963	13053.09174	19147.37614	15381.65137	17043.1884	16156.92754	12877.15942	12706.84058	16530.72464	10091.76812	11910.26087	22025.3913	68734.95652	164604.1159	186502.8985	219607.3043	239532.3478
177.46	1893.981651	0	0	0	0	0	0	0	763.5229356	1799.46789	0	0	610.6330274	0	1717	0	0	0	0	0	0	0	0	0	0	854.3302751	675.4954127	0	0	529.091743	0	977.5688072	0	0	623.6055045	481.8348623	0	0	0	0	0	0	0	0	1139.478261	1187.710145	0	0	0
177.54	0	0	0	1091.541284	618.0458714	0	0	0	0	0	0	0	0	0	1073.009174	0	0	0	0	0	0	0	498.5137614	0	505.9266054	0	0	0	0	0	0	0	0	0	0	0	0	0	0	0	639.8260869	0	0	0	1529.855072	0	1087.478261	0	0
177.64	0	0	0	0	0	0	0	0	0	0	0	0	0	0	0	0	977.5688072	0	0	0	0	0	0	890.4678897	0	0	0	0	0	0	0	0	0	0	0	0	0	0	0	0	0	0	0	0	0	0	0	0	0
177.72	0	0	0	0	0	0	0	0	0	0	0	0	0	0	0	0	0	0	0	0	0	0	0	0	0	0	0	0	0	0	0	0	0	0	0	0	0	0	0	0	0	0	0	0	0	0	0	0	0
177.85	0	0	0	0	0	0	0	0	0	0	0	0	0	0	0	0	0	0	0	0	0	0	0	0	0	0	0	0	0	0	480.9082568	0	0	0	0	0	0	0	0	0	0	0	0	0	0	0	0	0	0
177.92	0	0	0	0	0	464.2293577	0	0	0	0	0	0	0	0	0	0	0	0	0	0	0	0	0	0	0	0	0	0	0	0	0	0	0	0	0	0	0	0	0	0	0	0	0	0	0	0	0	0	0
178.09	0	0	0	0	0	0	0	0	0	0	0	0	0	0	0	0	15836.61468	0	0	0	0	0	0	0	0	5213.082568	0	1018.339449	0	501.2935779	0	0	0	0	0	0	0	392.6376811	506.4347826	0	0	0	1451.478261	0	0	0	0	0	19280.69565
178.2	0	1698.46789	2432.339449	0	1637.311926	1084.12844	1308.366972	1867.110091	46847.32109	273573.7889	161418.3853	49755.00916	38470.80733	40569.5688	47224.44953	42694.27522	11152.62385	44716.12843	46433.12843	53870.06421	54965.31192	52205.88072	53939.55962	32448.79816	19256.71559	1647.504587	0	1383.422018	493.8807338	0	0	2581.522935	1517.779816	0	562.4495412	0	377.5652174	382.0869565	1686.608696	1151.536232	475.5362319	0	0	11318.66667	112010.2609	208357.2174	49711.24637	39349.68116	19010.14493
178.3	0	0	0	896.0275228	0	0	0	0	0	0	0	0	0	0	0	0	0	0	0	0	0	0	0	0	0	0	0	0	0	0	0	0	0	488.3211008	0	0	0	0	0	394.8985507	885.5072463	401.6811594	0	0	0	0	0	0	0
178.48	624.53211	0	0	0	0	529.091743	0	542.0642201	2805.761467	2436.045871	4709.009173	0	0	0	0	0	589.3211008	0	1578.93578	0	0	1969.963302	1438.091743	1843.018348	0	821.8990824	0	0	0	0	0	0	0	0	0	0	785.2753623	0	0	0	0	0	0	445.3913043	3805.043478	0	2545.73913	0	0
178.56	0	0	0	0	467.0091742	0	0	1645.651376	0	0	0	0	0	0	0	0	0	0	0	0	0	0	0	0	561.5229357	0	0	0	0	0	0	0	0	0	0	0	0	0	0	1338.434783	0	0	0	0	1741.623188	0	0	1313.565217	0
179.02	0	0	0	0	0	0	0	0	0	0	1137.871559	0	0	0	0	0	0	0	0	0	0	0	0	0	0	0	0	0	0	560.5963302	0	0	0	0	0	0	0	0	0	0	526.7826087	0	0	0	0	0	0	0	0
179.17	65143.14678	62667.25687	53116.73393	53676.40366	73862.50457	95019.68806	68370.51375	100984.2477	419548.4403	640845.9265	689692.8623	640011.9815	788366.1558	1158734.082	1445829.825	1445166.376	1205349.752	1091098.367	1010301.147	960610.9998	867047.9356	664443.7889	525499.2935	315498.9816	247511.1559	85791.62384	28071.51376	22799.12844	23575.62385	16958.73394	13789.74312	14304.93578	15660.55963	8837.036696	15519.71559	14129.80734	28805.73913	34596.57971	40853.91304	60084.11594	50570.37681	33422.43478	52198.2029	207852.2898	430431.1304	464922.2029	524395.884	811263.3043	1127787.304
179.46	0	0	0	0	1843.944954	517.972477	2047.798165	0	0	0	0	0	0	0	0	0	0	0	0	0	0	0	0	0	0	0	0	0	0	0	0	0	0	0	0	0	1260.057971	632.289855	1426.608696	1449.217391	880.231884	0	0	0	2499.014493	0	0	0	0
179.54	1059.110092	0	0	0	0	4017.761467	1199.027523	1972.743119	1718.853211	0	0	0	0	0	0	0	0	0	0	0	0	0	0	0	0	0	0	0	0	1502.027523	0	0	0	0	0	0	0	0	0	0	0	0	1897.623188	664.6956521	0	0	0	0	0
179.64	0	0	0	0	0	0	0	0	0	0	0	0	0	0	0	0	3530.366972	0	0	0	0	0	0	0	0	0	0	0	0	0	0	0	0	0	0	0	0	0	0	0	588.5797101	477.0434782	0	0	0	0	0	0	0
179.72	0	0	0	0	0	0	0	0	0	0	0	0	0	0	0	0	0	0	0	0	0	0	0	0	0	0	0	0	0	0	0	525.385321	0	0	0	0	0	0	0	0	0	0	0	0	0	0	0	0	0
179.8	0	0	0	0	0	0	0	0	0	0	0	0	0	0	0	0	0	0	0	0	0	0	0	0	0	0	0	0	0	0	0	0	0	0	0	0	0	0	0	0	0	0	0	0	0	0	0	0	0
179.85	0	0	0	0	0	0	0	0	0	0	0	0	0	0	0	0	0	0	0	0	0	0	0	0	0	0	0	0	0	0	0	0	0	0	0	0	0	0	0	0	0	0	0	0	0	0	0	0	0
179.9	0	0	0	0	0	0	0	0	0	0	0	0	0	0	0	0	0	0	0	0	0	0	0	0	0	0	0	0	0	0	0	0	0	0	0	0	0	0	0	0	0	0	0	0	0	0	0	0	0
180.07	0	0	0	0	0	0	0	0	0	0	0	0	0	0	0	0	0	0	0	0	0	0	0	0	0	4411.568806	2629.706422	0	2628.779816	1060.963303	0	0	0	0	1130.458715	1706.807339	6180.463768	0	0	0	0	0	0	0	0	0	0	0	0
180.19	7498.091742	5706.036696	16877.19266	35587.211	74630.66054	90245.8165	41914.07339	93715.95411	408425.4678	517010.6605	544547.5228	240065.8807	180202.5321	174827.2935	173410.5137	194958.7247	164717.1009	152746.2844	146793.7706	141715.0458	121108.266	96677.3853	76806.33026	44500.22935	31299.80733	7440.6422	0	1962.550458	0	1502.027523	2152.504587	2617.66055	1548.357798	4451.412843	0	0	0	8457.913043	22803.13043	38208.69565	49137.73913	20968.05797	49592.17391	202148.8696	451860.4058	466186.029	252258.7826	174013.1014	175055.3623
180.46	0	0	0	0	0	0	0	0	0	0	0	0	0	0	0	0	0	0	0	0	0	0	0	0	0	0	0	0	0	0	0	0	681.9816512	0	483.6880733	986.8348622	0	0	0	1210.318841	0	0	0	726.4927536	0	0	0	0	0
180.5	1868.036697	1207.366972	485.5412843	1183.275229	0	1347.284403	770.9357797	542.0642201	3154.165137	0	0	1911.587156	708.8532109	2380.449541	0	1667.889908	7420.256879	2093.201834	3221.807339	0	3846.339449	4285.550458	2515.733944	3190.302752	4861.899082	0	0	0	0	504.0733944	0	470.7155962	0	0	0	0	0	0	0	861.3913043	0	0	0	0	0	0	2676.869565	0	0
180.58	0	0	0	0	0	466.0825687	548.5504586	0	0	0	0	0	0	0	1394.541284	944.211009	0	0	0	0	0	0	0	0	0	0	0	637.504587	0	0	516.119266	0	0	0	0	0	0	0	0	0	2921.797101	0	0	0	0	0	0	0	0
180.91	0	0	0	0	0	0	0	0	0	0	0	0	0	0	0	0	0	0	0	0	0	0	0	0	0	0	0	0	0	0	0	0	0	0	0	0	0	0	0	0	0	0	0	0	0	0	0	0	0
181.08	0	0	0	0	0	0	0	0	0	0	0	0	0	0	0	0	0	0	0	0	0	0	0	0	0	0	0	0	7086.678898	0	0	0	0	0	0	0	0	0	0	0	0	0	0	0	0	0	0	0	0
181.17	25343.58715	27356.17431	35294.40366	51905.66054	74405.4954	89596.26604	64189.66971	73654.01833	352186.9999	932369.9173	786856.7154	391294.3852	389204.8898	451049.321	497748.3852	520666.1192	512573.1467	483880.8072	449052.4862	477061.9173	442354.9816	374469.0825	308342.8073	217320.4954	141975.422	65724.12843	28219.77064	26948.46788	10377.05504	29100.97247	18962.98165	21794.68807	18596.97247	16685.38532	22399.76146	18726.69724	32149.56522	39561.44927	48861.91304	53041.50724	52674.49275	40599.94203	47007.24637	152882.2609	500981.5652	713961.5072	399560.4637	533459.7101	917578.4347
181.25	0	0	0	0	0	0	0	0	0	0	0	0	0	0	0	0	0	0	0	0	0	0	0	0	0	0	0	0	0	0	0	0	0	0	0	0	0	0	0	0	0	0	0	0	0	0	0	0	0
181.46	0	2058.917431	541.1376146	1162.889908	592.1009173	0	0	574.4954127	1206.440367	0	0	0	0	0	0	0	0	0	0	0	0	0	0	0	959.0366971	668.0825687	0	0	0	0	1050.770642	0	0	585.6146788	678.2752292	669.9357797	0	848.5797101	1526.086956	0	0	393.3913043	458.9565217	0	0	0	0	0	0
181.56	0	0	0	0	0	0	0	0	0	0	0	0	0	0	0	0	0	0	0	0	0	0	0	529.091743	0	0	0	0	826.5321099	0	0	0	1511.293578	0	0	617.1192659	0	0	0	0	0	0	0	0	0	0	0	0	0
182.17	6779.972476	7148.761467	5549.440366	8591.486237	15981.16513	19155.71559	16776.19266	26003.33027	96863.63301	215602.5688	148475.5596	88854.05503	78125.8165	86591.28439	94891.8165	100908.266	93857.72475	94033.7798	93765.0642	95081.77062	99701.82567	76469.97246	61771.22935	42311.58715	34219.54128	30780.90825	15822.71559	21295.2477	28092.82568	19436.47706	17492.45871	40172.98164	37708.211	34403.00917	42364.40366	47796.16513	8005.73913	8283.826086	6384.695652	16488.52174	12323.24638	6539.942029	12193.62319	33949.21739	117454.4348	135934.029	78154.49275	92737.10144	156434.8406
182.5	1305.587156	0	582.8348623	0	0	1168.449541	470.7155962	0	2948.458715	0	0	2628.779816	0	2884.522935	0	0	0	0	0	0	0	0	0	1458.477064	486.4678898	0	0	855.2568806	1754.06422	0	2118.220183	4122.467889	4598.743118	0	0	0	390.3768116	0	397.1594203	902.8405797	0	0	0	403.1884058	0	654.1449275	1432.637681	0	0
182.54	1882.862385	1033.165137	1284.275229	0	0	0	0	767.2293577	2273.889908	0	1994.055045	0	0	0	0	0	0	0	0	0	0	0	0	0	0	1590.981651	1828.19266	581.9082568	0	1792.981651	0	0	0	1573.376146	3547.045871	0	0	889.2753623	0	930.7246376	418.2608695	440.8695652	931.4782608	0	0	1364.057971	0	0	0
183.18	116678.1651	116225.9816	127302.6238	78232.37613	62242.87155	48668.10091	41776.93577	53000.90825	93765.99081	110024.211	189677.0734	515086.1008	1638050.431	2777190.513	3552965.953	3933357.898	4059124.21	3827043.816	3699937.632	3551728.935	3116556.073	2277609.302	1647496.247	1045699.33	674506.7246	223633.4587	62152.99081	55488.84403	62957.28439	57627.44953	59277.73393	59311.09173	61039.211	59403.75228	55771.4587	62185.42201	72304.86956	58377.91304	55291.07246	52024.11594	41016.69565	40382.14493	36365.33333	64213.97101	80496	131033.971	481862.8985	2048764.58	3858569.565
183.26	643.9908256	768.1559632	3173.623853	3604.495412	624.53211	2120.073394	564.3027522	755.1834861	549.4770641	2650.091743	1305.587156	0	0	0	0	0	0	0	0	0	0	0	0	0	0	0	1127.678899	473.4954128	1738.311926	1352.844036	0	1059.110092	0	601.3669724	1470.522935	0	2229.217391	995.5362318	1794.376811	1834.31884	452.173913	2158.376811	1639.130435	447.6521739	1257.043478	0	0	0	0
183.59	0	0	0	0	0	0	0	0	0	0	946.9908255	0	0	0	0	0	0	0	0	0	0	0	0	0	0	1497.394495	0	643.0642201	0	0	525.385321	0	0	0	0	0	0	0	0	0	0	0	0	0	0	0	0	0	0
183.78	0	0	0	0	0	0	0	0	0	0	0	0	0	0	0	0	0	0	0	0	0	0	0	0	0	0	0	0	0	0	0	0	0	0	0	0	0	0	0	0	0	0	0	0	0	0	0	0	0
183.93	0	0	0	0	0	0	466.0825687	0	0	0	0	0	0	0	0	0	0	0	0	0	0	0	0	0	0	0	0	2209.954128	2774.25688	0	0	0	0	2045.944954	0	0	0	0	0	0	0	0	0	0	0	0	0	0	0
184.1	0	4802.596329	5133.394494	1214.779816	2133.972477	2680.669724	0	522.6055045	0	0	0	0	0	0	0	0	0	0	0	0	0	0	0	0	40553.81651	0	2247.018348	0	2039.458715	0	0	6967.146788	2589.862385	0	2517.587155	2701.055045	0	0	3762.840579	0	0	0	962.3768115	4019.072464	0	0	47218.26087	0	0
184.2	6782.752292	8805.532108	5774.605503	3958.458715	547.6238531	4685.844036	1514.073394	0	10224.16514	68956.12843	52390.27522	70883.46788	247985.5779	371865.321	489260.6788	559335.2201	522765.8072	508842.6329	480849.8806	473271.1742	386887.4495	307184.5504	235851.6789	140724.5046	62725.63302	30127.65137	1653.990825	1921.779816	0	5936.761467	3323.733944	0	1943.091743	2551.871559	1629.899082	2013.513761	2645.971014	1770.260869	3107.942029	5596.405797	4371.768116	1474.84058	2700.231884	0	25694.78261	48816.69565	17956.57971	277652.8695	489791.7681
184.29	0	0	0	0	0	0	0	3711.981651	0	0	0	0	0	0	0	0	0	0	0	0	0	0	0	0	0	0	0	0	0	0	0	0	0	0	0	0	0	758.8985507	0	0	0	0	0	0	0	0	0	0	0
184.48	1081.348624	2145.091743	982.2018347	0	0	0	0	0	484.6146788	0	0	0	0	2133.045871	0	0	1818	3614.688073	0	4802.596329	0	1499.247706	1491.834862	1523.339449	1666.036697	0	480.9082568	0	0	0	0	1541.871559	0	0	0	0	473.2753623	0	0	0	0	0	0	0	729.5072463	0	0	0	3209.681159
184.54	0	0	0	707.9266054	653.2568806	503.1467889	662.5229357	0	0	0	1430.678899	2243.311926	1939.385321	0	0	0	0	0	2020.926605	0	0	0	0	2508.3211	467.9357797	1303.733945	516.119266	1145.284403	501.2935779	0	0	0	0	0	0	0	0	0	414.4927536	0	0	0	830.4927536	394.8985507	0	1908.173913	0	1633.101449	0
185.16	90795.29356	78129.52292	63223.22017	23322.66055	42667.40366	39756.00917	33293.86238	30804.07339	17441.49541	30549.25687	86253.99998	143695.2018	275113.8073	429298.1834	552604.3577	548846.9724	597667.0366	545962.4494	499828.6146	510922.8623	480169.7522	425101.5871	341479.1467	263063.3027	190497.1192	110095.5596	82964.55044	84109.83485	66650.73393	66495.99081	61820.33944	65459.11925	65490.62384	73391.78898	59387.07338	62955.43118	71059.88405	33827.13043	60519.71014	28618.84058	47737.50724	40682.84058	37858.26087	28438.72464	17874.43478	55176.52174	138001.2174	386895.8261	748384.7536
185.25	754.2568806	3978.844036	505.9266054	27419.18348	2240.53211	679.2018347	1477.009174	1915.293578	573.5688072	0	498.5137614	0	0	0	0	0	1477.93578	0	0	0	0	0	0	1488.12844	4494.963302	0	2733.486238	534.651376	1065.59633	1005.366972	2797.422018	705.1467889	560.5963302	1619.706422	485.5412843	1484.422018	5133.681159	36187.47826	776.9855072	24121.21739	639.8260869	2684.405797	501.9130434	440.115942	0	986.4927536	1161.333333	0	0
185.62	0	0	0	0	0	0	0	0	0	0	0	0	0	0	0	0	0	0	0	0	0	0	0	0	0	0	0	0	0	0	0	0	0	0	0	0	0	0	0	0	0	385.1014493	0	0	0	0	0	0	0
185.99	0	0	0	0	0	0	1313	0	0	0	0	0	0	0	0	0	0	0	0	0	0	0	0	0	0	0	0	0	0	0	0	0	0	0	0	0	0	0	0	0	0	0	0	0	561.4492753	0	0	0	0
186.15	11150.77064	3668.431192	6457.51376	4557.045871	2819.66055	1371.376147	3619.3211	2783.522935	565.2293577	6710.477063	7496.238531	20994.10091	51645.28439	80967.71558	92211.14677	111402.0734	104911.2018	103188.6422	103873.4036	113003.2477	99286.7064	83603.90824	72159.40366	43530.07339	35404.66972	10464.15596	5807.036696	7198.798164	7440.6422	546.6972476	5702.330274	4865.605504	4932.3211	4674.72477	3226.440366	3120.807339	5096	5281.391304	4169.797101	1810.202898	4212.753623	0	581.7971014	1905.15942	2018.956522	11816.81159	19246.78261	71235.47826	115747.4783
186.3	0	0	0	579.1284403	0	1166.59633	0	0	0	0	5982.165136	0	0	0	0	0	0	0	0	0	0	0	1399.174312	0	496.6605504	0	0	0	0	1701.247706	0	0	0	0	566.1559632	0	0	0	0	0	0	0	400.173913	0	0	0	0	534.3188405	0
186.54	0	0	0	0	475.3486238	0	0	744.06422	510.5596329	2220.146789	869.1559631	0	1488.12844	1250.917431	1401.027523	5801.477063	2237.752293	5296.477063	0	2719.587155	1000.733945	7991.972476	809.8532109	2946.605504	0	0	479.9816513	0	516.119266	0	492.9541283	1419.559633	0	614.3394494	480.9082568	508.7064219	0	584.057971	420.5217391	377.5652174	404.6956522	992.5217391	454.4347826	468	409.9710145	0	3035.594203	0	853.1014492
187.13	44087.8899	36104.25687	36058.8532	0	30995.88073	31482.34862	11856.84403	16797.50458	25472.38532	81570.93576	176276.5046	141718.7523	109126.3303	118291.3853	131111.8991	125731.1009	103420.7007	153091.9082	151386.0275	178774.633	188699.5046	178590.2385	170409.2385	140069.3945	128884.3394	75566.5321	54657.67889	52141.01834	51030.94494	49772.61467	45201.66972	58615.211	56741.61467	27432.15596	51523.89907	54343.55962	34314.72464	33065.97101	12941.21739	30316.75362	15675.36232	31425.33333	23154.31884	9204.753623	39218.55072	89460.34782	133820.8696	106805.7391	121689.7971
187.23	471.6422017	0	1268.522936	27809.2844	1062.816514	559.6697247	13824.02752	13167.06422	0	3191.229357	744.06422	1737.385321	979.4220182	2580.59633	1114.706422	0	39359.94151	0	1657.697247	839.504587	3451.605504	934.0183484	1954.211009	1792.055046	1950.504587	0	0	708.8532109	0	903.4403668	1900.46789	0	684.7614678	22080.08256	2336.899082	0	506.4347826	1410.028985	11296.81159	0	690.3188405	942.0289855	474.0289855	7267.188405	0	0	0	0	0
187.6	0	0	0	0	0	0	0	0	0	0	0	0	0	0	0	0	0	0	0	0	0	1144.357798	0	0	0	0	0	0	0	0	0	0	0	0	0	0	0	0	0	0	0	0	0	0	0	0	0	0	0
187.78	0	0	0	0	0	0	0	0	0	0	0	0	0	0	0	0	0	0	0	0	0	0	0	0	0	0	0	0	0	0	0	0	0	0	0	0	0	0	0	0	0	0	0	0	0	0	0	0	0
187.88	0	0	0	0	0	0	0	0	0	0	0	0	0	0	0	0	0	0	0	0	0	0	0	0	0	0	0	0	0	0	0	0	0	0	0	0	0	0	0	987.9999999	0	0	0	0	0	0	0	0	0
188.03	0	2700.12844	0	0	0	0	1039.651376	0	0	1212.926605	0	0	0	0	0	0	0	0	0	0	0	0	0	0	0	0	0	1598.394495	0	0	0	0	0	1252.770642	0	4090.963302	0	0	2752.231884	1752.927536	939.0144927	1074.666667	0	0	0	0	0	0	0
188.13	5798.697247	2497.201834	3852.825687	2678.816513	1414	0	0	1353.770642	1813.366972	5209.376146	26304.47706	19034.33027	20458.52293	18815.65137	22789.86238	21366.59633	18762.83486	26918.81651	30099.85321	30172.12843	30689.17431	31333.16513	27570.22018	18144.78899	25060.97247	8172.660549	4156.752293	5785.72477	5254.779816	7075.559632	5531.834861	2839.119266	4507.009173	2963.284403	3222.733944	694.9541283	9411.999999	11684.17391	3155.42029	0	0	952.5797101	1345.217391	210303.8261	2133366.319	3207191.188	1242159.42	1663164.985	1472717.623
188.26	0	0	0	547.6238531	0	1377.862385	0	0	1106.366972	0	0	0	0	0	0	0	0	0	0	0	0	0	0	0	0	1464.036697	0	0	0	0	0	2067.25688	0	0	2304.467889	0	0	0	0	0	1162.086956	0	0	0	0	0	0	0	0
188.41	0	0	0	0	2444.385321	0	0	561.5229357	0	0	0	0	0	0	0	0	0	0	0	0	0	0	0	0	0	0	0	0	0	0	0	0	0	0	0	0	0	0	0	0	0	0	0	0	0	0	0	0	0
188.47	0	0	0	0	0	0	0	0	820.0458714	0	0	0	0	0	2687.155963	0	0	0	841.357798	0	0	0	0	0	0	0	0	0	0	0	0	0	0	0	575.4220182	0	0	0	0	0	0	0	0	0	0	0	0	0	0
188.52	0	618.9724769	0	0	0	0	0	0	0	2299.834862	554.1100916	1758.697247	883.0550457	0	0	2232.19266	1732.752293	577.2752292	0	0	0	0	0	1436.238532	0	0	0	0	479.9816513	0	0	0	0	0	0	486.4678898	0	0	0	440.8695652	0	433.3333333	0	1076.927536	0	0	0	0	0
188.64	0	0	0	0	0	0	0	0	0	0	0	0	0	0	0	0	0	0	0	0	0	0	0	0	0	0	0	0	0	0	0	0	0	0	0	0	0	0	0	0	0	0	0	0	0	0	0	0	0
189.05	0	0	0	0	0	0	0	0	0	0	0	0	0	0	0	0	0	0	0	0	0	0	0	0	0	0	0	0	0	5720.862384	0	0	0	0	6731.78899	0	0	0	0	0	0	0	0	0	0	0	0	0	0
189.13	10689.3211	12881.66972	8824.990824	15188.91743	8219.91743	5269.605504	7671.366971	11752.13761	13783.25688	47538.5688	124742.4128	135529.0275	133082.789	141517.6789	169781	208670.633	264720.0733	355866.5504	479899.1834	718112.7797	965573.8989	1136911.596	1094210.835	887108.0182	646855.8898	237003.4495	37170.77981	23053.94495	23688.66972	7342.422017	23648.82568	19978.54128	18085.48624	18957.42201	5536.467889	9888.733943	16512.63768	12519.94203	14159.82609	7768.347826	10540.17391	5010.086956	8796.289855	32595.71014	234725.7391	367935.4203	231659.2464	294220.5217	328208.1739
189.46	549.4770641	0	0	0	594.8807338	0	0	0	562.4495412	0	2600.981651	0	0	1359.330275	0	0	0	0	0	0	0	0	0	0	2403.614678	0	0	0	0	0	0	0	0	0	0	0	398.6666666	0	0	416	0	1862.202898	0	0	687.3043478	2161.391304	1747.652174	0	0
189.62	0	0	0	0	0	0	0	0	0	0	0	2285.935779	1249.990825	0	0	0	0	0	1482.568807	0	0	3095.78899	0	0	0	0	0	0	0	0	0	0	0	0	0	1177.715596	0	0	0	0	0	0	0	0	0	0	0	0	1599.188406
189.8	0	0	0	0	0	0	0	0	0	0	0	0	0	0	0	0	0	0	0	0	0	0	0	0	0	0	0	0	0	0	0	0	0	0	0	0	0	0	0	0	0	0	0	501.1594203	0	0	0	0	0
189.86	0	0	690.3211008	0	0	0	0	0	0	0	0	0	0	0	0	0	0	0	0	0	0	0	0	0	0	0	0	0	0	0	0	0	0	0	0	0	0	0	0	0	0	0	0	0	0	0	0	0	0
190.01	0	0	0	1186.981651	1213.853211	0	0	0	0	0	0	0	0	0	0	0	0	0	0	0	0	0	0	0	0	0	0	0	0	0	0	0	0	0	0	0	1755.188406	0	0	0	0	0	0	0	0	0	0	0	0
190.11	0	4357.825687	0	0	0	1146.211009	2336.899082	505.9266054	3010.541284	11350.91743	29201.04587	33234.55963	35639.10091	33666.35779	43444.82568	59476.95412	55913.22935	67877.55962	91961.88989	133318.1468	170147.9357	162287.5413	165917.9816	131996.8073	100987.0275	30927.31192	3827.807339	2690.862385	1425.119266	2864.137614	0	1629.899082	1536.311926	2576.889908	1342.651376	2539.825688	395.6521739	883.9999999	927.7101449	661.6811594	2209.623188	0	513.2173913	6084	53581.85507	102105.3913	68123.01449	101637.3913	110010.1449
190.24	2119.146789	0	0	2046.871559	0	0	0	0	0	2992.935779	0	0	0	0	0	0	0	0	0	0	0	0	0	0	0	0	0	476.2752293	1114.706422	0	0	778.3486237	0	0	515.1926605	0	0	0	825.2173913	0	444.6376811	985.7391304	0	0	0	0	0	0	0
190.48	0	0	0	0	0	475.3486238	0	0	0	0	0	644.9174311	0	0	1279.642202	0	0	2105.247706	0	0	0	0	0	1027.605504	726.4587155	483.6880733	0	0	0	0	0	0	0	0	0	0	0	0	0	0	0	595.3623188	0	0	0	0	872.6956521	0	1490.666667
190.56	0	0	0	0	0	731.091743	0	0	0	1182.348624	0	0	893.2477062	1905.100917	1382.495413	522.6055045	0	0	0	1602.100917	0	0	0	0	0	0	663.4495412	539.2844036	0	1154.550458	0	534.651376	0	0	0	0	0	0	0	0	0	427.3043478	0	0	706.1449275	0	483.0724637	0	0
191.15	138370.9266	124319.8807	126039.6605	126053.5596	127467.5596	125689.4036	117046.9541	119031.7431	114203.1168	264549.5779	383795.3669	396321.2201	403198.4862	373314.532	424548.4036	409913.5963	443276.954	468677.9907	494163.3485	559619.688	609683.2568	552133.6421	557313.3669	424588.2476	379970.3394	225610.8348	152563.7431	132084.8348	152538.7247	135206.5688	128452.5413	133360.7706	148147.5413	131398.2202	125351.1926	125532.8073	128482.9565	129155.942	111806.7826	117157.5072	122356.7536	119517.1014	104902.087	110763.0145	153361.5652	258687.1884	298448.3478	329719.942	340685.913
191.48	3201.422018	1944.018348	1537.238532	3443.266054	6298.137613	1315.779816	4926.761467	3585.963302	33789.68135	1518.706422	0	1872.669724	0	0	0	1729.972477	1034.091743	0	1236.091743	0	0	2755.72477	0	0	1199.954128	2457.357798	0	2968.844036	796.8807338	1294.46789	1826.339449	2575.036697	2168.25688	691.2477063	2701.055045	951.623853	748.347826	998.5507246	0	397.1594203	1416.057971	1590.144927	2469.623188	2155.362319	5294.956521	1897.623188	0	899.0724637	0
192.13	9789.587154	8366.321099	8314.431191	9412.458714	0	4753.486238	4354.119265	10063.86238	19861.78899	151138.6238	172190.1743	86110.37613	67975.7798	73801.34861	67643.12843	86198.40365	84148.75228	98111.77062	99833.40365	97327.86237	100120.6514	99010.57796	86237.32108	56056.8532	50853.03669	31982.71559	10807.9266	11117.41284	8962.128439	5336.3211	9228.990824	9930.431191	7393.38532	4890.623852	11199.88073	7667.660549	10946.37681	5518.782608	10152.81159	7698.260869	6286.724637	9310.260869	1426.608696	6423.884058	75794.89855	242761.6232	98015.47826	72827.13043	79395.71014
192.5	1505.733945	0	503.1467889	1146.211009	4683.990825	0	0	0	1107.293578	1458.477064	2950.311926	3320.954128	2727.926605	0	631.0183485	0	0	1111.926605	2271.110091	753.3302751	0	2104.321101	0	2456.431192	1645.651376	571.7155962	603.2201834	0	782.9816512	4557.045871	0	667.1559632	854.3302751	0	0	0	685.0434782	0	0	389.6231884	0	0	4616.695652	1398.724638	4554.89855	2230.724638	4640.057971	0	0
193.03	0	0	0	0	0	715.3394494	0	0	0	0	0	0	0	0	0	0	0	0	0	0	0	0	0	0	2467.550458	0	0	0	0	0	0	0	0	723.6788989	0	0	0	0	0	0	0	0	0	0	0	0	0	0	0
193.13	28071.51376	15904.25688	17520.25688	10889.46789	12731.55963	11491.76147	8917.651374	18733.18348	166518.422	880550.431	755589.3393	340292.1651	509541.2935	640463.2384	765168.587	750749.6788	697724.6788	695673.1742	631578.0182	671496.1834	650900.5228	523022.477	443380.7339	307184.5504	240022.3302	110477.3211	27987.19266	28954.5688	30040.55045	20327.87156	19269.68807	20062.86238	25199.9633	23803.5688	18009.50458	19415.16513	19567.82609	20824.86956	16176.52174	12730.2029	12116.75362	8203.188405	14070.14493	55946.72463	366290.2608	706531.5362	300617.2753	489611.6521	620853.6232
193.22	0	0	0	0	0	0	0	0	0	0	0	0	0	0	0	0	0	0	0	0	0	0	0	0	0	0	0	0	0	0	0	0	0	0	0	0	0	0	0	0	0	0	0	0	0	0	0	0	0
193.33	0	0	0	0	0	0	0	0	0	0	0	0	0	0	0	0	0	0	0	0	0	0	0	0	0	0	0	0	0	0	0	0	0	0	0	0	0	0	0	0	0	0	0	0	0	0	0	0	0
193.46	0	530.944954	0	1067.449541	0	479.0550458	0	0	0	0	0	0	0	0	0	0	0	0	0	0	0	0	1948.651376	0	0	1322.266055	0	0	0	0	610.6330274	610.6330274	0	0	0	0	0	874.2028985	419.7681159	0	0	0	0	610.4347826	0	0	1002.318841	0	0
193.52	0	0	0	0	1060.963303	0	546.6972476	690.3211008	0	0	542.9908256	0	0	0	0	0	0	0	0	0	0	0	0	559.6697247	2033.899082	0	1070.229358	0	1186.981651	565.2293577	0	0	0	0	0	0	0	443.8840579	0	0	0	0	420.5217391	0	805.6231884	0	0	0	0
193.62	0	0	0	0	474.4220183	0	0	0	2540.752293	0	0	0	0	0	0	1464.963302	0	0	0	0	0	0	0	0	0	0	0	0	0	0	0	0	0	0	0	0	0	0	0	0	0	0	0	0	0	0	0	0	0
193.79	0	0	0	0	0	0	0	0	0	0	0	0	0	0	0	0	0	0	0	0	0	0	0	0	0	0	0	0	0	0	0	0	0	0	0	505.9266054	0	0	0	0	0	0	0	0	0	0	0	0	0
193.88	1415.853211	0	0	475.3486238	0	0	0	0	0	0	0	0	0	0	0	0	0	0	0	0	0	0	0	0	0	1289.834862	0	0	741.2844035	0	0	0	0	1492.761468	0	0	0	0	0	0	0	0	0	0	0	0	0	0	0
194.04	0	2061.697247	0	0	1159.183486	0	464.2293577	0	0	0	0	0	0	0	0	0	0	0	0	0	0	0	0	0	0	0	0	0	0	0	542.9908256	497.5871559	0	0	0	608.7798164	0	0	387.3623188	0	0	842.5507246	0	0	0	0	0	0	0
194.14	0	0	645.8440366	1211.073394	1176.788991	1732.752293	0	0	30507.55963	159154.688	143584.9358	73339.89907	96008.37613	150658.6422	174917.1743	173850.6513	155510.3486	159106.5046	152830.6055	160160.055	154202.9082	131665.0825	97856.0275	51056.8899	46941.83485	6672.486237	1026.678899	2657.504587	525.385321	475.3486238	0	0	2259.06422	0	0	0	414.4927536	0	0	0	411.4782608	420.5217391	0	7004.173913	65162.02898	133233.0435	81346.84057	150105.913	234622.4927
194.24	571.7155962	0	2448.091743	0	0	0	510.5596329	2230.339449	0	0	0	0	0	0	0	0	0	0	0	0	0	0	0	0	0	0	1720.706422	0	0	0	1261.110092	541.1376146	1110.073394	0	1221.266055	0	918.6666666	0	0	1385.15942	0	0	0	0	0	0	0	0	0
194.48	0	509.6330274	0	0	0	0	0	528.1651375	0	0	0	0	3463.651375	0	0	0	0	0	1051.697248	0	617.1192659	0	877.4954127	5545.733944	0	0	0	0	0	635.651376	0	0	0	0	0	0	0	500.4057971	0	0	647.3623188	392.6376811	0	0	2646.724638	2697.217391	762.6666666	0	2312.115942
194.54	0	752.4036696	0	0	521.678899	2182.155963	0	0	0	549.4770641	4898.036696	2285.009174	0	0	0	0	3102.275229	0	0	0	0	2536.119266	1084.12844	0	0	541.1376146	0	727.385321	0	0	0	0	0	0	0	0	479.3043478	0	694.0869565	0	0	0	0	2134.260869	0	0	536.5797101	0	0
195.02	0	0	0	0	530.0183485	0	0	0	0	0	0	0	0	0	0	0	0	0	0	0	0	0	0	0	0	0	1391.761468	0	0	0	0	0	0	0	0	0	2237.507246	0	0	0	0	0	454.4347826	665.4492753	0	0	0	0	0
195.11	61810.14678	65254.33944	65637.02751	57463.44036	65889.06421	58601.31192	54549.26604	68126.8165	130704.1926	159191.7523	216133.5137	241511.3853	352286.1467	478633.4403	587395.6146	621903.3302	610822.0549	581505.1834	586271.6421	565233.0641	505450.3302	449222.9816	346890.5229	245651.4587	208457.5137	116819.9358	77653.24769	66420.93577	72332.67889	61855.55045	67950.76145	55558.33944	62463.40366	58182.48623	54433.44036	53514.2477	77992.46376	65986.49275	63118.95652	63217.68116	48179.88406	47436.81159	62114.37681	91170.31884	114938.0869	133899.2464	228665.8551	440648	643962.7246
195.48	0	557.8165137	536.5045871	0	517.972477	0	0	2671.403669	0	0	0	0	0	0	0	0	0	0	1672.522935	0	0	0	0	641.2110091	0	1193.46789	0	0	0	1338.018348	1433.458715	1494.614679	621.7522935	568.0091742	512.4128439	0	2164.405797	1509.507246	1329.391304	770.2028985	471.0144927	518.4927536	0	0	0	1357.275362	0	0	0
195.52	2153.431192	514.2660549	604.1467889	937.7247705	0	620.825688	0	0	1502.027523	915.4862384	1969.963302	5260.339449	0	0	1055.40367	0	0	906.2201833	0	0	0	0	0	896.9541283	0	1363.036697	601.3669724	561.5229357	0	0	0	0	0	1125.825688	663.4495412	515.1926605	470.2608695	403.942029	0	0	0	0	874.9565217	678.2608695	2951.942029	1761.217391	660.173913	0	0
195.94	0	2449.944954	615.2660549	0	0	0	0	0	0	0	0	0	0	0	0	0	0	0	0	0	0	0	0	0	0	0	0	0	0	0	0	0	0	0	0	0	0	0	0	0	0	0	3930.144927	0	0	0	0	0	0
196.12	8350.568806	2361.917431	0	3401.568807	6909.697246	5211.229357	5027.761467	9001.04587	50591.73394	190936.3302	153206.8073	107514.9633	131612.266	166271.9449	219123.6697	205863.9449	186065.1651	170488.9266	179329.6697	184952.3119	143352.3578	122198.8807	77620.8165	49191.63302	32808.32109	13182.81651	4995.330274	6627.082568	7364.660549	3648.972476	4508.862384	5384.504586	6012.743118	6191.57798	10686.54128	3917.688073	6818.028985	2289.507246	6974.028985	8947.768115	4345.391304	6288.231884	0	15216.4058	96267.82608	172757.5652	120343.0725	249909.7391	371568.6377
196.22	0	0	2725.146788	0	0	0	0	0	0	0	0	0	0	0	0	0	0	0	0	0	0	0	0	0	0	0	0	0	0	0	0	0	0	0	0	0	0	3092.115942	0	0	0	0	0	0	0	0	0	0	0
196.36	0	0	0	0	0	0	0	0	0	0	0	0	0	0	0	0	0	0	0	0	0	0	0	0	0	0	0	0	0	0	0	0	0	0	0	0	0	0	0	0	0	0	0	0	0	0	0	0	0
196.48	0	0	0	0	0	0	0	538.3577981	1660.477064	1080.422018	844.1376145	0	0	0	0	0	0	0	0	0	0	0	2150.651376	0	0	914.5596329	0	0	0	1381.568807	0	654.1834861	0	1322.266055	0	0	0	0	0	0	464.231884	0	0	1519.304348	0	0	0	0	0
196.56	0	491.1009173	0	614.3394494	664.3761467	0	0	0	538.3577981	0	0	1183.275229	0	0	0	0	0	0	0	0	0	2160.844036	0	0	4991.623852	1498.321101	3469.211009	0	0	0	0	0	575.4220182	0	1350.06422	0	0	401.6811594	1637.623188	0	0	413.7391304	422.7826087	0	1298.492754	0	1632.347826	1140.231884	0
196.64	0	0	0	0	0	0	0	0	0	0	0	0	0	0	0	0	0	0	0	0	0	0	0	0	0	0	0	468.8623852	0	0	0	0	0	0	0	0	0	0	0	0	0	0	0	0	0	0	0	0	0
197.04	0	0	0	0	0	0	0	0	12207.10092	0	0	0	0	0	0	0	0	0	0	0	0	0	0	0	0	0	0	0	0	0	0	0	0	0	0	0	0	0	0	0	0	0	0	0	0	0	0	0	0
197.14	47310.62384	42053.99082	38241.00917	31918.77981	28740.52293	26286.87155	13556.23853	17988.19266	23604.34862	70036.55045	124714.6147	266723.3944	781386.9632	1479768.605	2017005.211	1891057.284	1532327.523	1317220.688	1189174	1091344.844	917300.5319	687871.1558	516635.3852	302541.3302	204132.1192	92580.86237	45469.45871	42701.68807	30044.25687	34293.66972	33376.33027	28019.62385	40344.40366	33581.11009	26767.77981	30947.69724	43495.36232	42471.94203	35621.50724	24485.97101	19128.46377	21627.47826	17523.24638	23891.36232	50761.7971	79087.47826	202232.5217	878627.4202	1413785.797
197.5	4634.880733	2205.3211	1477.009174	0	1373.229358	504.9999999	577.2752292	475.3486238	1189.761468	1843.944954	2417.513761	1276.862385	0	0	0	0	0	0	0	0	0	0	0	0	2733.486238	0	0	976.6422016	465.1559632	1325.972477	664.3761467	543.9174311	0	0	1187.908257	0	4943.014492	2918.028985	382.0869565	1664	568.9855072	1475.594203	958.6086956	0	401.6811594	1307.536232	0	0	0
198.03	0	0	0	0	0	0	0	0	0	0	0	0	0	0	0	0	0	0	0	0	0	0	0	733.8715595	0	0	0	0	0	0	0	588.3944953	0	0	0	0	0	0	0	0	865.1594202	0	0	0	0	0	0	0	0
198.16	15774.53211	13349.6055	11056.25688	14312.34862	9740.477062	8279.220182	9868.348622	17136.6422	20859.74312	69112.72476	66317.15595	66410.74311	138431.1559	201395.8532	278709.9632	292711.899	238195.9908	210991.7798	183804.2477	191068.8348	150750.3761	126117.4954	95218.90824	55544.44036	52077.08256	25660.48623	20035.06422	19216.87156	22147.72477	19974.83486	26270.19266	17163.51376	21513	15756.9266	26446.2477	11211.9266	14649.68116	9610.202898	16334.02898	11052.63768	10989.33333	14185.44927	8378.028985	15738.66667	29529.97101	59074.26087	63281.73913	146355.884	226008.5797
198.28	1357.477064	0	0	0	0	0	0	0	0	0	0	0	0	0	0	2103.394495	787.6146787	0	0	0	1259.25688	0	0	0	0	0	0	643.9908256	0	0	0	0	0	0	0	13576.62385	0	0	0	427.3043478	0	0	469.5072463	0	0	0	0	0	1669.275362
198.54	552.2568806	1919	506.8532109	618.9724769	0	1313.926605	0	1902.321101	671.7889907	3066.137614	2406.394495	3275.550458	3007.761467	1160.110092	1858.770642	0	1638.238532	5229.761467	3897.302752	677.3486237	3226.440366	8677.660549	2280.376146	4721.98165	6374.119265	1620.633027	3832.440366	1469.59633	1771.669724	1212.926605	2562.990825	2205.3211	2881.743119	2285.935779	1152.697247	747.7706421	385.1014493	731.7681159	846.3188405	1682.84058	3424.463768	2958.724638	0	0	1094.26087	2255.594203	2791.42029	1928.521739	0
198.88	0	0	0	0	0	0	0	0	0	0	0	0	0	0	0	0	0	0	0	0	0	0	0	0	0	0	0	0	0	0	0	0	0	0	0	0	0	0	0	0	0	0	0	0	0	0	0	0	0
199.07	0	0	0	0	0	0	0	0	0	0	0	0	0	0	0	0	0	0	0	0	0	0	83984.7431	0	0	0	0	0	0	0	0	0	0	0	0	0	0	0	0	0	0	0	0	0	0	0	0	0	0
199.15	53727.36696	108830.7431	92115.7064	86643.1743	59203.60549	58583.70641	52378.22935	57850.76146	53789.44953	58978.44036	77142.68806	108558.3211	205210.688	288133.5412	310720.477	310407.2843	308137.1009	275888.4495	254043.7247	239997.3119	251725.3577	214575.8899	102362.1101	170073.8073	136758.633	110791.4403	90551.59631	85939.88072	86630.20182	77402.1376	84475.84402	81882.27521	87455.80732	78548.34861	86834.98163	85134.66053	108082.3768	42513.3913	90532.75362	71447.24637	63605.7971	55237.56521	49827.30434	48897.33333	48936.52174	60789.50724	104556.9275	286990.2609	477944.0579
199.24	60473.98164	0	0	0	0	0	0	0	0	0	0	0	0	0	0	0	0	0	0	0	0	0	0	0	0	0	0	0	0	0	0	0	0	0	0	0	0	40560.75362	0	0	0	0	0	0	0	0	0	0	0
199.5	3932.513761	2134.899082	602.2935779	1205.513761	5827.422017	3220.880733	2895.642201	1546.504587	786.6880732	7412.844035	1464.963302	2953.091743	1677.155963	1769.816513	0	1595.614679	0	3507.201834	3794.449541	0	0	3980.697247	6236.055045	2007.954128	2084.862385	1636.385321	556.8899081	5935.834861	4573.72477	1176.788991	1312.073394	4200.302751	1858.770642	4166.018348	5039.807338	3413.614678	6154.086956	2503.536232	4772.695652	2374.666667	444.6376811	1896.115942	1298.492754	0	3458.376811	3369.449275	915.6521739	0	0
199.6	0	0	0	610.6330274	0	0	0	0	0	0	0	0	0	2493.495412	2562.06422	0	1469.59633	0	0	2068.183486	1486.275229	0	534.651376	0	0	0	0	0	0	0	0	0	1241.651376	0	0	0	0	1660.231884	0	0	0	833.5072463	0	426.5507246	0	0	777.7391304	1029.449275	0
199.84	0	0	0	0	0	0	0	0	0	0	0	0	0	0	0	0	0	0	0	0	0	0	0	0	0	0	0	0	0	0	0	0	0	0	0	0	0	0	0	0	0	0	0	0	0	0	0	0	0
200.01	4222.541284	0	0	0	0	0	1332.458715	0	0	0	0	0	0	0	0	0	0	0	0	0	0	0	0	0	0	0	5150.999999	0	0	0	0	0	0	0	0	0	0	0	0	0	0	0	0	0	0	0	0	0	0
200.14	3801.862385	4223.467889	5232.541283	5271.458715	4204.009174	0	2174.743119	2318.366972	2842.825688	36371.11926	25195.33027	23945.33944	39998.77981	60706.55962	71368.08256	79088.55962	71558.96329	74408.27522	74638.07338	72440.16512	62708.95412	65950.22017	40534.35779	30028.50458	28026.11009	17455.39449	6208.25688	6942.128439	6972.706421	4118.761467	7852.055044	8095.752292	8448.788989	11611.29358	5230.688072	4683.064219	11193.56522	10009.62319	7536.231884	7924.347826	7459.362318	4918.144927	2970.782609	5533.855072	14668.52174	26124.34782	20014.72464	51028.57971	96086.95652
200.26	0	3790.743119	0	0	0	3320.027522	0	1891.201834	4239.220183	0	0	0	0	0	0	0	0	0	0	0	0	0	0	0	0	0	0	0	0	5909.889907	0	0	0	0	0	3029.999999	0	0	0	0	0	0	905.8550724	0	0	0	0	0	0
200.6	0	3035.559632	0	0	0	0	0	498.5137614	0	874.7155962	1176.788991	3986.25688	1825.412844	469.7889907	1304.66055	513.3394494	752.4036696	2217.366972	3585.963302	5996.064219	2161.770642	3324.66055	4227.174311	0	492.0275228	498.5137614	556.8899081	2146.018348	0	0	0	722.7522934	0	0	0	2739.045871	1803.42029	1933.043478	1440.927536	801.1014492	1349.73913	1767.246377	499.6521739	494.3768116	0	0	3755.304348	2655.014493	1255.536232
200.64	0	626.385321	0	0	0	0	1527.972477	0	0	1014.633027	0	0	0	492.0275228	0	0	530.0183485	1198.100917	0	0	0	0	1247.211009	1899.541284	1189.761468	0	0	0	719.9724769	2360.990825	1550.211009	0	0	0	0	0	1706.956522	1521.565217	0	0	0	651.1304347	0	0	514.7246377	0	0	0	816.9275362
200.89	0	0	0	0	0	0	0	0	0	0	0	0	0	0	0	0	0	0	0	0	0	0	0	0	0	0	0	0	0	0	0	0	0	0	0	0	0	0	0	0	0	0	0	0	1615.014493	0	0	20217.29573	0
201.06	0	0	0	0	11493.61468	0	0	0	0	0	0	0	0	0	0	0	0	0	0	0	43997.1313	43070.59374	0	0	0	0	0	0	0	0	0	0	0	0	0	0	0	0	0	0	0	0	0	0	0	0	0	0	0
201.15	53050.01834	48339.15595	40576.05504	39917.23852	15000.81651	12536.97247	28015.91743	32417.29357	15920.00917	27338.5688	98854.90824	131781.8348	131333.3578	122457.4036	122454.6238	124627.5137	128870.4403	123548.9449	144416.1009	161398.9266	87961.73393	71363.44953	156904.8899	137259.9266	116758.7798	67767.29356	49266.68806	49843.96329	49249.08256	46789.87155	47013.18348	51240.35779	50418.45871	41973.37614	55114.4954	53627.29357	39756.63768	44609.21739	33812.81159	25707.5942	29762.08695	34707.36232	21685.50725	14853.15942	5340.173913	36862.72464	78256.23188	55282.02898	126463.2464
201.24	0	0	0	0	0	10264.93578	0	0	0	0	0	0	0	0	0	0	0	0	0	0	0	51345.87413	0	0	0	0	0	0	0	0	0	0	0	0	0	0	0	0	0	0	0	0	0	0	0	0	0	35635.22601	0
201.54	0	1060.036697	0	580.0550458	2068.183486	0	0	0	0	1552.990825	2709.394495	652.3302751	486.4678898	0	2353.577981	3819.467889	1276.862385	0	1007.220183	3821.3211	37931.47418	0	0	636.5779815	4044.633027	1662.330275	0	1638.238532	2549.091743	1726.266055	0	0	0	1334.311926	0	1280.568807	422.7826087	704.6376811	0	0	385.8550724	0	414.4927536	0	2330.956522	415.2463768	0	2184	0
201.62	0	0	0	0	0	0	0	0	538.3577981	0	0	0	0	0	0	0	0	480.9082568	2154.357798	0	0	1089.688073	1144.357798	1401.954128	0	0	536.5045871	0	0	0	0	0	0	0	0	564.3027522	0	0	0	0	0	0	0	0	0	0	444.6376811	0	0
201.75	0	0	0	0	0	0	0	0	0	0	0	0	0	0	0	0	0	0	0	0	0	0	0	0	0	0	0	0	0	0	0	0	0	0	0	0	0	0	0	0	0	0	0	0	0	0	0	0	0
201.79	0	0	0	0	0	0	0	0	0	0	0	0	0	0	0	0	0	0	0	0	0	0	0	0	0	0	0	0	0	0	0	0	0	0	0	0	0	0	0	0	0	0	0	0	0	0	0	0	0
201.94	0	1884.715596	0	0	0	0	0	0	0	0	0	0	0	0	0	0	0	0	0	0	0	0	0	0	0	0	0	1089.688073	992.3944952	0	0	0	0	0	0	0	0	0	0	0	0	0	0	0	0	0	0	0	0
202.04	0	0	0	0	0	1593.761468	0	0	2061.697247	0	0	0	11251.77064	0	0	0	0	0	0	10393.73394	0	0	0	0	0	0	0	0	0	0	0	0	0	0	0	0	0	0	0	0	0	1003.072464	0	0	0	0	0	0	0
202.11	2201.614678	1563.183486	4219.761467	0	1803.174312	0	837.651376	1255.550458	0	0	10022.16514	21122.89908	15177.79816	26652.88073	14859.97247	30748.47706	26321.15596	25134.17431	25478.87155	12051.43119	32102.2477	25478.87155	29563.34862	7250.688072	8901.899081	8938.036696	5156.559632	2059.844036	0	0	0	2610.247706	5807.963302	2660.284403	683.8348623	0	3302.376811	3295.594203	0	1704.695652	0	0	0	0	3474.956522	18654.43478	11993.15942	23556.75362	34769.91304
202.22	690.3211008	0	0	2424	2246.091743	0	0	484.6146788	0	7514.770641	9850.743117	0	0	0	13915.76147	0	0	0	0	0	0	0	0	7974.366971	9309.605503	0	0	0	1407.513761	5456.779815	3546.119265	0	0	811.7064219	2586.155963	1091.541284	0	0	3574.434782	0	1869.73913	392.6376811	0	452.173913	0	0	0	0	0
202.5	0	504.0733944	0	0	0	550.4036696	0	0	0	0	0	0	0	0	1938.458715	0	0	0	0	0	0	0	0	0	0	729.238532	0	0	0	837.651376	0	0	0	0	0	0	0	0	0	0	0	0	679.0144927	0	422.0289855	0	0	0	0
202.58	0	0	0	0	504.0733944	1250.917431	0	0	0	0	0	1741.091743	3396.009174	2582.449541	1052.623853	1031.311926	690.3211008	855.2568806	0	1433.458715	1630.825688	1672.522935	0	1097.100917	4081.697247	2968.844036	618.9724769	0	0	0	732.0183485	0	583.7614678	0	0	743.1376145	0	855.3623188	0	0	0	0	0	0	3021.275362	1429.623188	0	2420.637681	689.5652174
202.93	528.1651375	0	0	0	0	0	0	0	0	0	0	0	0	0	0	0	0	0	0	0	0	0	0	0	0	0	0	790.3944953	0	0	0	0	0	0	0	0	0	0	0	428.8115942	0	0	0	0	0	0	0	0	0
203.06	0	3374.697247	0	0	0	0	0	0	0	0	0	0	0	0	0	0	0	0	0	0	0	0	0	0	0	0	0	0	0	0	0	0	0	0	0	7861.321099	0	0	0	4354.434782	0	0	0	0	0	0	0	0	0
203.16	10491.95413	6085.018347	8428.403668	16404.62385	23305.98165	13358.87156	21339.72477	26093.211	100915.6789	394733.0183	1268733.275	954017.275	525402.9265	326630.2935	318444.6605	332514.2385	372906.8256	402910.3118	439401.8898	536522.1926	540509.376	550809.5228	501237.0549	381280.5596	288645.9541	102733.6789	34283.47706	22773.18348	19403.11926	26942.90825	14240.07339	20490.02752	16829.00917	16694.65137	17585.11926	10225.09174	9702.144927	9765.449275	15441.73913	10387.18841	18126.14493	12670.66667	17057.50725	46891.94203	131407.0145	531775.3623	783882.6666	521423.5942	254122.4927
203.26	0	0	4371.72477	0	0	8357.055044	0	0	0	0	0	0	0	0	0	0	0	0	0	0	0	0	0	0	0	0	0	0	0	0	0	0	0	0	0	0	0	0	0	0	0	0	0	0	0	0	0	0	0
203.52	550.4036696	0	0	638.4311925	969.2293576	761.6697246	957.1834861	518.8990825	4046.486238	0	0	0	0	0	0	0	0	0	0	0	0	0	0	528.1651375	0	0	0	0	1196.247706	494.8073394	572.6422017	623.6055045	0	0	1195.321101	0	0	624	0	499.6521739	1121.391304	0	0	0	0	0	0	0	0
203.6	0	0	698.6605503	0	0	0	0	0	0	0	0	0	0	0	0	0	938.651376	0	0	0	762.5963301	0	0	0	0	1358.403669	0	0	0	0	0	0	0	0	0	0	0	0	0	0	0	0	640.5797101	1065.623188	2885.623188	0	0	0	517.7391304
203.68	0	0	0	0	0	0	0	0	0	0	0	0	0	507.7798164	785.7614677	0	0	0	750.5504586	1136.018348	0	989.6146787	0	0	0	0	0	0	0	0	0	0	0	0	678.2752292	0	0	0	0	0	0	0	0	0	0	0	1303.768116	0	666.9565217
203.94	0	0	0	0	0	0	0	0	0	0	0	0	0	0	0	0	0	0	0	0	0	0	0	0	0	0	1581.715596	0	0	0	0	0	0	0	0	0	0	0	0	0	0	0	0	0	0	0	0	0	0
204.05	0	0	0	0	0	0	1172.155963	1908.807339	0	0	0	0	0	0	0	0	0	0	0	0	0	0	0	0	0	0	0	1128.605504	0	0	1790.201835	0	0	0	1361.183486	954.4036695	0	0	0	0	2340.753623	0	0	1309.043478	0	0	0	0	0
204.12	3304.275229	2072.816513	0	2032.972477	3320.954128	3553.532109	0	2264.623853	9497.70642	54191.59632	171976.1284	135657.8257	85532.1743	60295.14678	50206.26605	73414.02751	61019.75228	77154.73393	80433.0642	85609.08255	78098.94494	103034.8257	74050.60549	61543.28439	43130.70641	16652.95413	2349.871559	2921.587155	1800.394495	3298.715596	1679.935779	3177.330275	0	3528.513761	0	465.1559632	839.5362318	937.5072463	1339.188406	905.8550724	1938.31884	2068.695652	3116.231884	3410.898551	45377.91304	116799.5362	117155.2464	80014.43478	52868.17391
204.3	0	0	659.7431191	970.1559631	830.238532	0	2238.678899	0	0	0	0	0	0	0	0	0	0	0	0	0	0	0	0	0	0	0	0	0	1089.688073	0	0	1102.66055	591.1743118	0	0	0	1959.42029	383.5942029	842.5507246	506.4347826	0	0	0	0	0	0	0	0	0
204.51	0	508.7064219	0	0	571.7155962	0	0	0	0	0	0	0	0	0	0	618.9724769	0	0	0	0	0	0	0	0	0	0	0	0	0	0	0	0	0	0	0	0	445.3913043	0	0	0	0	0	521.5072463	0	0	0	0	0	0
204.56	0	0	0	0	0	0	0	0	1875.449541	0	0	0	0	1719.779816	1488.12844	0	0	0	0	0	2291.495412	0	0	2708.467889	0	0	1443.651376	0	516.119266	0	0	0	0	0	0	0	0	0	0	0	0	0	0	0	1968.463768	0	0	0	2948.173913
204.6	0	0	0	1087.834862	0	0	0	0	0	0	0	0	0	0	0	0	0	4655.266054	0	0	0	0	2315.587156	0	1780.935779	0	666.2293577	2964.211009	0	555.9633026	0	0	1532.605504	0	516.119266	1506.66055	0	0	0	0	0	0	0	1391.942029	0	0	0	0	0
205.09	0	0	664.3761467	0	0	0	0	14811.78899	0	0	0	0	0	0	0	0	0	0	0	0	0	0	0	0	0	0	0	0	1335.238532	0	2421.220183	0	0	0	744.9908255	0	0	0	417.5072464	0	453.6811594	508.6956521	0	0	0	0	0	0	0
205.18	30589.10091	32498.83486	28307.79816	25591.91743	37334.78898	33975.84403	30820.75229	22347.87156	355772.0366	2368196.11	4999459.228	2234527.706	1011137.871	554444.5962	502074.7063	486730.1192	553823.7705	639445.8256	717284.3944	886338.009	958933.8439	809921.7797	715490.4861	501670.7063	477090.6421	205393.2293	65941.88072	62381.86237	57369.8532	53133.41283	50184.95412	57188.23852	57519.96329	66170.75228	61507.14678	60669.4954	33063.71014	29908.28985	15368.63768	24482.2029	30531.53623	27320.34782	27918.72464	74816.69565	832360.2318	2699191.13	2175674.725	1099736.696	575851.7681
205.27	0	2103.394495	1507.587156	474.4220183	1863.403669	1432.53211	556.8899081	732.944954	587.4678898	0	0	0	0	0	0	0	0	0	0	0	0	0	0	3796.302752	0	631.944954	1654.917431	822.8256879	747.7706421	1259.25688	498.5137614	1102.66055	0	1155.477064	0	0	1167.362319	0	17503.65217	0	993.2753623	431.8260869	0	872.6956521	0	0	0	0	0
205.64	0	0	0	0	0	0	0	0	0	0	0	0	0	473.4954128	0	487.3944953	0	0	0	0	0	0	0	0	950.6972475	0	0	0	538.3577981	0	0	0	0	0	0	0	0	0	0	0	0	0	0	0	0	0	0	0	0
205.84	532.798165	0	0	0	0	0	0	0	0	0	0	0	0	0	0	0	0	0	0	0	0	0	0	0	0	0	0	0	0	0	0	0	0	0	0	0	0	0	0	0	0	975.9420289	0	0	0	0	0	0	0
206.04	0	0	0	0	0	1117.486238	0	0	0	0	0	0	0	0	0	0	0	0	0	0	0	0	0	0	0	0	2082.082568	0	0	1574.302752	0	0	0	731.091743	1022.972477	0	0	0	0	0	387.3623188	0	0	7445.797101	0	0	0	0	0
206.2	1918.073394	1222.19266	2386.009174	3126.366972	3540.559632	0	3921.394495	0	45836.39449	375820.9999	742451.9265	341345.7155	167726.7156	98958.68805	80213.4587	82528.11925	92759.69723	92248.21099	128715.6972	133321.8532	165896.6697	132082.055	111888.5413	72612.51375	65464.67889	31266.44954	0	1306.513761	1767.036697	3042.972476	5138.954127	0	567.0825687	0	764.4495411	0	1411.536232	441.6231884	6474.376811	819.1884057	2222.434782	992.5217391	1769.507246	439.3623188	134008.5217	427846.2029	341310.6666	195590.8406	102560.5797
206.27	0	476.2752293	0	2930.85321	0	0	0	1406.587156	0	0	0	0	0	0	0	0	0	0	0	0	0	0	0	0	0	0	0	2545.385321	3114.3211	0	0	2060.770642	1811.513761	1038.72477	0	1022.972477	0	0	0	0	0	0	0	0	0	0	0	0	0
206.38	0	0	0	0	0	0	0	0	0	0	0	0	0	0	0	0	0	0	0	0	0	0	0	0	0	0	671.7889907	0	0	0	0	0	0	0	0	577.2752292	0	0	0	972.9275362	0	0	0	0	0	0	0	0	0
206.52	0	0	513.3394494	0	0	0	0	0	0	0	0	2838.19266	2306.3211	0	2178.449541	1985.715596	0	0	0	0	0	0	0	0	0	1527.045871	0	533.7247705	508.7064219	0	0	535.5779815	0	0	0	0	0	0	0	0	0	0	0	0	1497.449275	0	0	1642.144927	742.3188405
206.56	1234.238532	0	0	0	0	0	0	0	1082.275229	0	0	848.770642	2291.495412	0	0	0	0	0	0	0	0	0	0	0	1808.733945	0	0	0	0	0	0	484.6146788	0	0	0	0	0	412.231884	0	496.6376811	0	0	0	0	2207.362319	0	4311.478261	0	0
206.64	0	602.2935779	0	0	0	0	0	0	0	2354.504587	0	0	0	0	0	0	0	0	0	0	2551.871559	0	0	0	0	0	0	1182.348624	603.2201834	0	0	0	1338.944954	0	467.9357797	859.8899081	0	0	485.3333333	0	0	0	0	0	0	0	0	0	0
207.04	0	0	0	0	0	0	0	0	0	0	0	0	0	0	0	0	0	0	0	0	0	0	2297.055045	671.7889907	0	0	0	0	0	0	0	0	0	0	0	0	0	0	0	0	0	0	0	0	0	0	0	0	0
207.17	31968.81651	24773.72477	17727.81651	6668.779815	11028.45871	14508.78899	11805.88073	14612.5688	44594.74311	204629.7064	405735.532	393555.3027	392528.6238	420733.5687	496067.5228	632211.8164	678814.5136	694149.8347	709993.8622	769103.8806	728813.22	651644.587	503046.7155	333022.9449	316119.8073	138137.422	48710.72476	36044.02752	38681.14678	32133.75229	38686.70641	8833.330274	27988.11926	31764.03669	27867.66055	31535.16513	27654.2029	20867.82609	25150.66667	17312.23188	14113.85507	3431.246377	15156.11594	19985.33333	98080.28985	240621.3333	341796.7536	523786.2029	754297.6811
207.25	0	0	0	11956.91743	0	0	0	0	0	0	0	0	0	0	0	0	0	0	0	0	0	0	0	0	0	0	0	0	0	0	0	12842.75229	0	0	0	0	0	0	0	0	0	4889.507246	0	0	0	0	0	0	0
207.52	0	1092.46789	0	0	0	486.4678898	0	0	2051.504587	0	0	0	0	0	0	0	0	0	0	0	0	0	0	0	0	1729.045871	535.5779815	0	1298.174312	493.8807338	479.9816513	0	741.2844035	0	0	0	387.3623188	556.173913	0	412.231884	0	0	0	0	758.1449275	0	0	0	0
207.58	0	0	497.5871559	0	0	0	0	0	1218.486238	1905.100917	0	722.7522934	0	0	0	0	0	0	0	0	0	0	0	0	0	0	0	0	0	529.091743	0	0	650.4770641	504.9999999	0	1085.981651	0	0	0	0	0	0	414.4927536	0	0	650.3768116	0	0	0
207.68	0	0	492.0275228	0	0	0	0	0	0	0	0	0	0	0	0	1040.577981	0	2424	0	1254.623853	0	0	0	0	0	0	0	0	0	0	0	0	0	0	0	0	0	0	0	0	0	0	0	0	0	0	570.4927536	881.7391304	0
207.81	0	0	0	0	0	0	0	0	0	0	0	0	0	0	0	0	0	0	0	0	0	0	0	0	0	0	0	0	0	0	0	0	0	0	0	0	0	0	0	0	0	0	0	0	0	0	0	0	0
208.02	0	0	0	1800.394495	0	0	0	0	0	0	0	0	0	0	0	0	0	0	0	0	0	0	0	0	0	0	0	0	0	2705.688073	0	0	1036.871559	0	0	0	2043.072464	0	0	0	0	0	0	0	0	0	0	0	0
208.17	0	1267.59633	2050.577981	0	0	557.8165137	0	1705.880734	3575.770642	30897.66054	74981.84402	69573.24769	70281.1743	80463.64219	106319.6422	108180.266	112564.0367	127659.3669	126193.477	126080.4312	130237.1835	116713.3761	96483.72475	52627.48623	34838.51375	15920.00917	5454.926604	1606.733945	2191.422018	815.4128439	3793.522935	3256.091742	0	2757.577981	3264.431192	2368.403669	1297.73913	2889.391304	1112.347826	923.9420289	492.8695652	1297.73913	0	1882.550725	12629.21739	45189.50724	64961.56521	93128.23188	126019.3623
208.51	673.6422017	898.8073393	0	0	0	513.3394494	0	0	488.3211008	0	0	0	0	0	0	0	0	0	0	0	0	0	0	0	531.8715595	493.8807338	0	1239.798165	0	0	0	0	639.357798	0	0	0	0	0	1433.391304	455.1884058	0	0	611.942029	0	0	0	0	960.8695652	0
208.58	0	0	0	0	0	677.3486237	580.9816513	0	0	0	0	3508.12844	0	0	0	0	0	1134.165137	0	5272.38532	1338.944954	2487.935779	0	0	1954.211009	0	0	467.0091742	0	0	0	0	623.6055045	0	0	495.7339449	0	0	1490.666667	0	0	0	0	0	0	913.3913043	1134.956522	0	0
208.62	0	564.3027522	0	0	0	0	0	0	0	0	572.6422017	0	0	0	0	0	0	0	0	0	0	0	0	7060.733944	0	0	0	0	1127.678899	1702.174312	0	0	0	0	0	0	0	0	0	983.4782608	0	429.5652174	0	0	383.5942029	0	0	0	0
208.91	0	0	0	0	0	0	0	0	547.6238531	0	0	0	0	0	0	0	0	0	0	0	0	0	0	0	0	0	0	510.5596329	0	0	0	0	0	0	0	0	0	0	0	0	0	0	0	2200.57971	0	0	0	0	0
209.17	40369.42201	49816.16513	50853.03669	40380.54128	38697.82568	21635.31192	20133.2844	10562.37614	11495.46789	34128.73394	65457.26604	141209.1192	310518.477	525028.5779	794049.954	894117.7888	884663.6329	873098.6696	896564.0274	816856.4953	692587.5778	491409.477	378403.4495	252117.3119	190562.9082	90596.99998	49450.15595	44128.66054	35939.32109	30733.65137	31524.97247	27508.13761	23608.98165	28519.99082	24987.77064	19207.6055	32524.11594	31664.23188	33488	17546.60869	16392.05797	8791.768115	14804.92754	5932.521739	19109.62319	41704.75362	117989.5072	321445.1594	655952.1159
209.25	0	0	0	0	0	0	0	0	0	0	0	0	0	0	0	0	0	0	0	0	0	0	0	0	0	0	0	0	0	0	0	0	0	0	0	0	0	0	0	0	0	0	0	0	0	0	0	0	0
209.52	0	0	554.1100916	1475.155963	0	0	471.6422017	1046.137614	0	0	1609.513761	2708.467889	0	0	0	0	0	0	0	0	0	0	0	0	3002.201834	927.5321099	0	0	0	479.0550458	0	0	0	0	0	0	541.8550724	0	0	0	0	0	0	813.1594202	0	3067.246377	825.9710144	0	0
209.6	0	0	0	0	0	0	0	0	0	3622.100917	6826.302751	0	0	0	0	0	0	0	0	0	0	2975.330275	0	0	0	0	493.8807338	0	0	0	0	0	0	0	0	0	597.6231884	0	0	0	0	0	0	0	532.8115942	0	0	0	0
209.66	0	0	0	0	0	0	0	0	0	0	0	0	0	0	0	0	0	0	0	0	0	0	0	653.2568806	0	0	0	477.2018348	0	0	0	0	0	0	0	0	0	0	0	0	0	0	0	0	1575.072464	0	0	0	0
209.73	0	0	0	0	0	753.3302751	0	0	0	0	0	0	0	0	0	0	0	0	0	0	0	0	0	0	0	0	0	0	0	0	0	0	0	0	0	0	0	0	0	0	0	0	0	0	0	0	0	0	0
209.77	0	0	0	0	0	0	0	0	0	0	0	0	0	0	0	0	0	0	0	0	0	0	0	0	0	0	0	0	0	0	0	0	0	0	0	0	0	0	0	0	0	0	0	0	0	0	0	0	0
209.84	0	0	0	0	0	0	0	0	0	0	0	0	0	0	0	0	0	0	0	0	0	0	0	0	0	0	0	0	0	0	0	0	0	0	0	0	0	0	0	0	0	0	0	0	0	0	0	0	0
209.91	0	0	0	0	0	0	0	0	0	36441.16358	0	0	0	0	0	0	0	0	0	0	0	0	0	0	0	0	0	0	0	0	0	0	0	0	0	0	0	0	0	0	0	0	0	0	0	0	0	0	0
210.09	0	2560.211009	0	527.238532	0	0	0	0	0	0	0	0	0	0	0	0	0	0	0	0	0	0	0	0	0	9899.853209	0	0	0	0	3917.688073	0	0	5439.174311	0	1574.302752	1408.521739	0	3269.971014	0	0	0	807.8840579	0	0	0	0	0	0
210.19	2644.53211	2990.155963	5328.908256	0	1706.807339	0	3494.229357	0	14190.9633	29730.13761	218449.1009	519303.0825	1434294.513	2378576.871	3251151.082	3096801.77	2484955.816	2106871.119	1826021.624	1489652.706	1002101.614	599114.3944	271877.1743	83873.55044	56093.91742	5886.72477	3945.486238	7297.018347	3581.330275	1706.807339	1216.633027	1699.394495	4654.339449	528.1651375	2050.577981	1314.853211	1768	981.2173912	0	1016.637681	1983.536232	0	0	0	49770.02898	173991.2464	814066.0289	3929220.985	6533478.956
210.3	2702.908256	0	0	0	1824.486238	0	0	604.1467889	0	29641.56118	0	0	0	0	0	0	0	0	0	0	0	0	0	0	0	0	3429.366972	0	0	0	0	763.5229356	0	0	0	0	0	0	0	1058.086956	0	0	523.0144927	3811.826087	0	0	0	0	0
210.52	0	0	0	0	0	0	0	0	498.5137614	502.2201834	0	0	0	0	0	0	0	0	0	0	0	0	2092.275229	3530.366972	2823.366972	752.4036696	0	0	0	598.5871558	0	548.5504586	0	0	0	0	0	0	0	0	0	0	0	1441.681159	0	0	0	0	0
210.56	0	0	1320.412844	0	0	0	0	0	0	0	0	0	0	0	0	0	0	0	0	0	0	0	0	0	0	0	1053.550459	0	0	0	873.7889907	0	0	0	0	780.2018347	440.115942	2008.405797	0	0	0	0	0	0	548.6376811	0	0	0	0
210.6	0	0	0	0	0	0	0	0	0	0	0	2250.72477	0	0	0	0	0	0	0	0	0	0	0	3138.412843	0	1226.825688	0	0	1218.486238	0	0	0	0	0	0	0	0	0	0	0	0	607.4202898	0	0	0	780.7536231	0	0	0
210.65	0	0	0	0	0	0	0	0	0	0	1434.385321	0	0	0	0	0	0	0	0	0	0	0	0	0	0	0	0	0	0	0	0	0	0	0	0	0	0	0	0	0	0	0	0	0	0	550.8985507	0	0	0
211.06	0	0	0	0	0	0	0	0	0	0	0	0	0	0	0	0	0	0	0	0	0	0	0	0	0	0	0	0	0	0	0	0	0	0	0	0	0	0	0	0	0	0	0	0	0	0	0	0	0
211.16	36045.88073	32084.6422	24031.51376	18731.33027	11454.69725	10427.09174	5120.422017	10840.3578	6590.018347	29487.36697	75645.29356	239837.0091	606795.0274	981191.8347	1322242.89	1300949.495	1068989.559	965972.3393	882984.6237	802129.0274	598944.8256	437981.4036	310600.9449	174932.9266	118884.4128	58873.73393	29912.67889	18702.6055	21374.93578	30355.59632	19368.83486	24659.75229	20490.02752	23490.37614	21158.11009	19754.30275	34685.50724	31126.89855	16184.81159	13922.43478	11565.10145	7316.173913	7959.768115	3450.84058	12448.34783	51371.47826	273928.4638	1089178.435	1769842.609
211.52	503.1467889	542.9908256	851.5504586	0	1411.220183	564.3027522	0	0	0	1510.366972	3716.614678	469.7889907	0	0	0	0	0	0	0	0	0	0	0	763.5229356	0	1236.091743	0	0	0	0	613.4128439	0	534.651376	0	495.7339449	0	837.2753623	452.173913	588.5797101	381.3333333	1103.304348	0	0	3406.376811	2162.144927	3893.217391	1298.492754	0	0
211.68	0	0	0	0	0	0	0	0	0	0	0	0	0	0	0	0	0	0	0	0	0	0	0	0	0	0	677.3486237	0	0	973.8623851	0	0	0	0	0	0	0	0	0	0	0	0	0	0	0	0	0	0	0
211.76	0	0	0	0	0	0	0	0	0	0	0	0	0	0	0	0	0	0	0	0	0	0	0	0	0	0	0	0	0	0	0	0	0	0	0	504.0733944	0	0	0	0	0	0	0	0	0	0	0	0	0
211.84	0	0	0	0	0	0	0	0	0	0	0	0	0	0	0	0	0	0	0	0	0	0	0	0	0	0	0	0	0	0	0	0	0	0	0	0	0	0	0	0	0	0	0	0	0	0	0	0	0
211.88	0	0	0	0	0	0	0	0	0	0	0	0	0	0	0	0	0	0	0	0	0	0	0	0	0	0	0	0	0	0	0	0	0	0	0	0	0	0	0	0	0	0	0	0	0	0	0	0	0
212.05	0	0	1188.834862	0	0	0	0	0	0	0	0	0	0	0	0	0	0	0	0	0	0	29456.16604	0	0	0	0	0	0	0	0	0	0	0	0	1384.348624	0	0	0	0	0	0	2933.855072	1561.507246	0	0	0	0	0	0
212.19	3176.403669	0	634.7247705	1399.174312	1020.19266	591.1743118	0	2891.935779	10714.33945	86312.37613	128320.9633	126886.578	220784.1467	337365.9449	414553.11	446769.3302	366309.3944	359793.5045	324608.4403	314612.2201	254687.7155	86346.66053	101677.3486	57162.29357	33403.20183	20780.05504	6780.899081	3116.174311	6585.38532	1968.110091	3165.284403	4459.752293	3534.999999	1518.706422	0	0	3014.492753	1675.304348	2270.666667	3452.347826	2265.391304	0	0	5799.884058	52440.86956	131204.2898	173780.2319	440227.4782	732071.826
212.27	0	1510.366972	0	0	1249.06422	0	464.2293577	0	0	0	0	0	0	0	0	0	0	0	0	0	0	38829.1	0	0	0	0	0	4061.311926	0	2046.871559	0	0	0	0	1073.009174	0	0	0	0	0	0	0	0	0	0	0	0	0	0
212.38	0	0	0	0	0	0	0	0	0	0	0	0	0	0	0	0	0	0	0	0	0	0	0	0	0	0	0	0	0	0	0	0	0	0	0	1940.311926	0	0	0	0	0	0	548.6376811	0	0	0	0	0	0
212.5	0	0	0	0	0	0	0	0	0	0	0	0	0	0	0	0	2136.752293	0	0	0	0	0	0	0	0	0	729.238532	0	520.7522935	0	0	0	0	0	0	0	0	0	0	0	489.1014492	0	0	0	0	0	1158.318841	0	0
212.56	0	0	0	0	0	0	0	0	0	0	843.211009	0	1986.642201	0	0	0	0	3219.954128	0	0	3278.330275	4385.623852	475.3486238	0	979.4220182	603.2201834	0	0	0	0	1605.807339	0	1532.605504	0	0	0	0	0	0	0	0	0	0	0	0	0	0	0	0
212.6	0	0	0	0	0	0	0	0	0	0	0	522.6055045	0	0	0	0	1959.770642	0	0	0	0	878.4220182	4121.541284	585.6146788	0	602.2935779	0	0	0	0	0	820.9724769	0	0	0	0	0	0	0	0	0	0	0	0	395.6521739	1110.086956	538.0869565	2661.797101	0
213.06	0	622.678899	0	0	0	0	517.0458715	0	3594.302752	833.0183485	0	0	2499.055045	0	0	0	0	0	0	0	0	0	0	0	0	0	517.972477	0	0	582.8348623	0	0	1135.091743	0	0	0	12902.25815	0	592.3478261	456.6956521	425.0434782	0	0	0	0	0	0	0	0
213.15	58299.23852	53418.80733	38737.66972	28850.78899	17048.61468	12550.87156	15655	11615.9266	6097.064219	36687.09174	76453.29356	149785.7798	304877.3027	462939.5228	653583.9724	716658.009	632674.1925	576912.9265	550051.5595	450763.9265	317573.6513	213967.1101	157313.5229	107157.2936	98211.84402	61647.06421	43301.20183	48777.44036	34680.06421	31766.81651	38311.43119	33508.83486	36647.2477	36731.5688	31252.55045	25086.91743	24045.85507	53868.9855	38322.49275	25092.63768	17025.85507	13320.28985	12864.34783	5817.971014	16861.56522	61142.2029	227359.8261	769820.8115	1202173.681
213.56	2047.798165	3786.110091	1208.293578	476.2752293	464.2293577	1126.752293	1506.66055	0	0	0	3661.944953	0	0	1416.779816	0	0	0	0	0	0	0	958.1100916	2282.229357	0	528.1651375	650.4770641	1308.366972	639.357798	0	1172.155963	504.0733944	3926.954128	753.3302751	2358.211009	2484.229357	2517.587155	29369.22011	3965.565217	927.7101449	559.1884058	1743.130435	945.7971014	1939.826087	499.6521739	0	461.9710145	1016.637681	0	0
213.64	0	0	0	0	554.1100916	0	0	0	0	0	0	768.1559632	0	0	0	0	0	0	3479.403669	0	0	1029.458715	0	0	0	0	0	513.3394494	532.798165	0	557.8165137	0	517.0458715	0	1257.403669	0	0	0	0	0	0	0	0	0	0	0	0	0	0
214.07	0	0	0	0	0	0	0	0	0	0	0	0	0	0	0	0	0	0	0	0	0	0	0	0	0	0	13751.75229	0	21827.11926	0	0	0	0	0	0	0	0	0	16977.62319	11646.49275	0	0	0	7295.826087	0	0	0	0	0
214.17	29234.40366	31753.84403	18410.72477	19605.11926	21011.70642	15700.40367	17571.22018	21405.51376	18588.63302	24707.93578	45889.211	71389.39448	133812.0275	192562.5229	258477.5321	250050.055	230457.9082	212919.1192	189616.844	159541.0825	142624.0458	111680.9816	84503.64219	58664.32109	49403.82568	30941.211	16344.39449	22902.90825	10074.05504	20894.02752	36129.27522	33137.26605	40827.16513	37948.20183	39257.49541	33753.45871	60469.97101	44811.94203	15585.68116	11266.66667	20451.07246	25688	14761.97101	8879.188405	15832.11594	32818.78261	62540.92753	162527.1304	225243.6522
214.54	0	917.3394494	1628.045871	0	481.8348623	0	0	0	0	0	593.0275228	0	2891.935779	0	1939.385321	0	0	2470.330275	0	1558.550458	2162.697247	3128.220183	3384.889908	4495.889907	1214.779816	0	0	0	0	0	0	1094.321101	474.4220183	0	0	770.0091742	0	1111.594203	522.2608695	0	0	0	0	0	730.2608695	389.6231884	2370.898551	771.7101449	0
214.62	568.0091742	0	0	0	0	0	0	0	0	0	0	1488.12844	2265.550458	0	0	0	2953.091743	0	5957.146788	5515.155962	0	0	1706.807339	0	0	715.3394494	0	0	533.7247705	474.4220183	0	0	0	0	579.1284403	0	0	987.2463768	0	639.0724637	587.8260869	394.1449275	0	399.4202898	0	0	0	0	0
215.03	0	0	0	8404.311925	0	0	4219.761467	0	0	0	0	0	0	638.4311925	0	1556.697247	0	0	0	0	0	0	0	0	0	0	0	608.7798164	0	0	0	0	0	0	0	0	0	0	0	0	0	0	0	0	0	0	0	0	0
215.16	27205.13761	26272.97247	19769.12844	9208.605503	10195.44037	7267.366971	6027.568806	8377.440365	12507.3211	29822.79816	126238.8807	171031.9174	234285.7156	241970.055	272005.0458	240165.0275	199548.2018	200459.9816	206034.4403	199967.0275	208481.6055	165457.4587	148646.9816	124448.6789	86434.68806	55721.42201	22759.2844	25969.97247	18102.16513	23664.57798	20764.30275	24520.76146	20407.55963	24500.37614	23957.38532	29381.73394	30136.63768	25119.76811	27223.88406	15162.89855	12746.02898	10108.34783	13806.37681	9029.15942	15031.76812	66758.95652	133914.3188	229739.7681	290609.1594
215.3	0	0	0	0	0	0	0	0	0	1490.908257	487.3944953	0	0	0	0	0	0	0	1548.357798	0	0	0	917.3394494	0	0	1039.651376	0	541.1376146	0	0	0	0	493.8807338	0	0	0	626.2608695	0	0	379.0724637	0	0	0	461.9710145	0	0	1396.463768	0	0
215.56	0	0	578.2018348	504.0733944	0	0	0	0	0	0	1066.522936	0	0	685.6880733	793.1743118	1010.926605	0	2714.954128	0	2053.357798	2163.623853	1184.201835	636.5779815	2149.72477	0	542.0642201	509.6330274	0	476.2752293	0	0	0	0	0	0	0	0	509.4492753	0	553.1594203	398.6666666	0	0	0	0	489.1014492	827.4782608	0	0
215.68	0	0	480.9082568	0	0	551.3302751	0	0	0	0	0	1364.889908	0	0	0	0	649.5504586	0	0	0	647.6972476	0	0	0	0	0	0	0	0	0	0	0	0	0	0	0	0	0	422.0289855	0	0	0	0	0	0	0	0	403.1884058	1782.31884
215.79	0	0	0	0	0	0	0	0	0	0	0	0	0	0	0	0	0	0	0	0	0	0	0	0	0	0	0	0	0	0	0	0	0	0	516.119266	0	0	0	0	0	0	0	0	0	0	0	0	0	0
215.9	0	0	0	0	0	0	0	0	0	0	0	0	0	0	0	0	0	0	0	0	0	0	0	0	0	0	0	0	0	0	0	0	0	0	0	0	0	0	0	0	0	0	0	0	0	0	0	0	0
216.04	0	0	2138.605504	984.0550457	0	0	0	0	0	0	0	0	0	0	0	0	0	0	0	0	0	0	0	0	0	2633.412844	0	0	0	479.0550458	0	0	0	1541.871559	0	0	1462.028985	0	491.3623188	0	0	647.3623188	1015.130435	0	0	0	0	0	0
216.17	4135.440366	1652.137614	1203.66055	0	3910.275229	772.7889907	1758.697247	990.5412842	5659.706421	30701.22018	46712.03669	49933.84403	49854.15595	46806.55045	57066.8532	59748.44953	49994.07338	40043.25687	39756.93577	36954.88073	47184.6055	32170.81651	30450.11009	16273.04587	16024.71559	1243.504587	2658.431192	3137.486238	1616	0	0	6263.85321	1745.72477	3391.376146	2268.330275	1348.211009	1750.666667	3235.304348	0	1431.884058	1623.304348	1056.57971	939.0144927	2727.362319	14119.13043	31578.31884	34413.44927	56580.52174	73567.1884
216.58	0	0	848.770642	0	0	0	0	0	0	0	0	1828.19266	1617.853211	1398.247706	0	0	1058.183486	2127.486238	1208.293578	5196.403669	836.7247705	1601.174312	0	649.5504586	593.0275228	0	0	0	0	0	0	0	0	0	0	477.2018348	397.9130435	408.4637681	382.0869565	944.289855	880.9855072	403.942029	0	0	1025.681159	3251.884058	3268.463768	1171.884058	1776.289855
216.62	0	488.3211008	0	0	0	0	0	0	1566.889908	0	908.9999998	0	0	0	5477.165137	2761.284403	0	0	602.2935779	0	0	0	1060.963303	0	0	2445.311926	0	0	0	0	464.2293577	730.1651375	0	474.4220183	0	0	0	0	0	0	0	0	442.3768116	449.1594203	0	0	0	1222.376812	0
217.2	22985.37614	21071.93578	19505.04587	17181.11926	29099.11926	26877.11926	22700.90825	57632.08256	90674.83484	87413.18347	275780.0366	300909.5779	237993.9908	189310.1376	201933.2844	213000.6605	225052.0917	232978.2752	251687.3669	280793.899	282105.9724	263862.9633	252066.3486	172445.9174	148694.2385	87678.19264	63680.03668	67274.33944	64076.62384	58014.77063	52848.01834	56963.99999	57609.84403	56480.31192	42967.62384	55031.10091	41958.72464	28952.69565	36366.08695	39330.08695	30366.49275	31516.52174	28093.56522	49035.24637	65951.82608	111439.7681	262849.4493	199992.7536	149389.2174
217.3	595.8073393	1515	593.9541283	1075.788991	699.5871558	0	0	1145.284403	1291.688073	3207.908256	3036.486238	0	0	0	901.5871558	0	0	2593.568807	0	0	0	0	0	0	0	0	2957.72477	0	610.6330274	1762.403669	0	501.2935779	0	967.3761466	0	540.2110091	0	1616.521739	1066.376812	382.0869565	0	0	681.2753623	578.0289855	962.3768115	1173.391304	724.9855072	0	1661.73913
217.62	0	0	0	0	0	0	0	0	0	0	781.1284402	0	2843.752293	0	515.1926605	0	0	0	2312.807339	0	1836.53211	0	2053.357798	2648.238532	693.1009173	0	0	0	0	0	0	0	0	484.6146788	0	0	0	0	0	0	429.5652174	0	0	0	0	0	0	0	571.2463768
217.77	0	0	0	0	0	0	0	0	0	0	0	0	0	0	0	0	0	0	0	0	0	0	0	0	0	0	0	0	0	0	0	0	0	0	0	0	0	0	0	0	0	0	0	0	0	0	0	0	0
217.85	0	0	0	0	0	0	0	0	0	0	0	0	0	0	0	0	0	0	0	0	0	0	0	0	0	0	0	0	0	0	0	0	0	0	0	0	0	0	0	0	0	0	0	0	0	0	0	0	0
217.9	0	0	0	0	515.1926605	0	0	0	0	0	0	0	0	0	0	0	0	0	0	0	0	0	0	0	0	0	0	0	0	0	0	0	0	0	0	0	0	0	0	0	0	0	0	0	0	0	0	0	0
218.06	0	0	0	0	0	2871.550458	743.1376145	0	0	0	0	0	0	0	0	0	0	0	0	0	0	0	0	0	0	0	0	0	0	0	1788.348624	0	0	0	0	1063.743119	0	0	0	0	0	3684.463768	0	0	0	0	0	0	0
218.17	1792.055046	1388.981651	3183.816513	2925.293577	1856.917431	2194.201834	2293.348623	5686.577981	6775.339448	21292.46789	65770.4587	76255.92659	59498.26604	40816.04586	43496.71559	42660.91742	38892.41284	49135.11008	53525.36696	62572.74311	65484.1376	58044.42201	49632.69724	22714.80734	29239.9633	11483.42202	6299.064219	6416.743118	8374.660549	8304.238531	3589.669724	5578.165137	4803.522935	1557.623853	4511.642201	1747.577981	5612.985507	4063.536232	1725.043478	4395.130435	2996.405797	2883.362319	4160.753623	2165.15942	9569.507246	32208.34782	59634.2029	51604.34782	37149.85507
218.56	0	487.3944953	0	0	0	0	0	0	1588.201835	553.1834861	0	2742.752293	1325.972477	3278.330275	0	3394.155963	0	0	0	0	0	0	0	0	1614.146789	0	511.4862384	0	1171.229358	0	1378.788991	0	0	2490.715596	0	0	0	503.4202898	0	421.2753623	0	0	0	1088.985507	1468.057971	2224.695652	0	0	0
218.62	0	0	0	0	0	0	0	0	0	0	0	0	0	0	0	0	504.0733944	0	0	0	0	0	0	0	0	0	0	0	0	0	0	0	0	575.4220182	730.1651375	0	0	0	0	0	0	0	0	424.289855	1387.42029	0	1208.811594	0	892.289855
218.68	0	0	0	0	0	0	0	0	0	0	0	0	0	0	0	0	0	0	0	0	0	0	0	0	0	0	757.9633026	0	0	0	1117.486238	0	0	508.7064219	0	0	0	0	0	0	0	0	0	0	0	0	0	0	1168.869565
219.19	36622.22935	28775.73394	28427.33027	36707.47706	32477.52293	31756.62385	25041.51376	21993.90825	50282.2477	280377.8532	720220.8072	628645.3118	538333.7063	585207.899	818641.1375	820740.8255	773629.4219	798496.7338	826126.2567	859722.1925	837545.743	711005.7155	572650.5412	391954.1284	335999.2018	147688.8715	69776.1743	61782.34861	69115.50457	43960.01834	46983.5321	44757.82568	57390.23852	37990.82568	51812.99999	55312.78898	26208.75362	32827.07246	27608.98551	36431.65217	33264.17391	27882.55072	26424.28985	33350.08695	108905.3333	360843.8261	478356.2898	524465.2174	529707.4203
219.54	0	0	0	0	0	503.1467889	1011.853211	0	616.1926604	6015.522935	0	0	0	0	0	0	0	0	0	0	0	0	0	0	0	0	0	0	0	0	0	0	895.1009173	551.3302751	504.9999999	0	0	0	767.1884058	0	0	1101.797101	0	633.0434782	0	0	0	0	0
219.6	0	0	0	820.9724769	592.1009173	0	511.4862384	0	0	0	0	0	0	0	0	0	0	0	0	0	0	0	0	0	0	0	0	541.1376146	0	1380.642202	682.9082567	0	617.1192659	2265.550458	0	0	591.5942029	0	648.115942	0	0	0	952.5797101	0	0	387.3623188	0	0	0
220.22	38728.40366	35524.20183	41045.84403	37385.75229	33398.5688	33010.32109	42286.5688	41840.87155	40202.63302	82239.94494	169370.5137	147188.5046	131031.2844	147643.4679	170080.2935	178233.4954	161698.2202	168480.0458	170609.3853	193301.0275	173730.1926	161912.266	144521.7339	100104.8991	98580.63301	76214.22934	58320.55045	52735.89907	62832.19265	52648.79815	48955.34861	48975.73394	55888.211	44830.10091	44237.99999	47049.32109	36302.78261	36960.69565	38035.36232	35101.50724	33138.31884	29777.15942	36582.37681	34659.13043	37061.68116	81724.40579	108465.971	117188.4058	112296.6377
220.56	3765.72477	0	2994.78899	1563.183486	828.3853209	749.6238531	0	578.2018348	3105.981651	1448.284403	0	2444.385321	1089.688073	1555.770642	0	0	1047.990825	3894.522935	0	6006.25688	0	5040.733944	2272.963302	537.4311926	1340.798165	1639.165137	2011.66055	3208.834862	1779.082568	3282.963302	1336.165137	2379.522935	2113.587156	2203.467889	2065.403669	3538.706421	446.1449275	598.3768116	389.6231884	606.6666666	0	0	0	675.2463768	1009.855072	0	0	0	5302.492753
221.09	0	1566.889908	0	0	618.0458714	0	3416.394495	921.0458714	0	0	0	0	0	0	0	1836.53211	0	0	818.1926604	0	912.7064218	0	0	0	1890.275229	1164.743119	0	0	0	0	0	505.9266054	0	0	0	0	0	0	0	0	460.4637681	0	0	0	0	978.9565217	493.6231884	0	0
221.18	86192.84402	81062.22934	67044.54127	46497.06421	39509.5321	37221.74311	32408.02752	34620.76146	95470.01833	492424.11	638126.3393	434757.743	378877.8715	399861.7797	476502.2476	521524.1559	541519.376	601251.1467	611211.2292	622483.3852	603096.0182	506126.7522	385390.055	283809.0733	220570.1009	126259.266	75497.03668	56443.2477	60574.05503	55889.1376	54477.91742	57020.52292	58633.74311	54680.84403	51988.12843	55654.70641	56467.47826	48060.81159	45017.68116	38349.62319	35341.15942	31490.14493	27015.88406	45386.2029	179067.6522	400742.1449	336447.5362	395880.5217	466968.2898
221.28	1341.72477	0	495.7339449	3764.798164	515.1926605	1058.183486	2277.59633	0	565.2293577	0	0	0	0	0	0	0	0	0	1578.009174	0	0	0	3976.064219	1311.146789	0	0	0	997.0275227	2789.082568	564.3027522	0	0	0	0	0	0	633.7971014	1068.637681	0	0	0	755.8840579	480.057971	1192.231884	757.3913043	0	0	825.9710144	0
221.62	687.5412843	0	0	0	0	0	0	0	0	0	0	0	0	629.1651375	0	806.1467888	0	0	0	0	0	0	0	0	0	476.2752293	0	0	0	0	0	0	588.3944953	0	0	0	0	0	0	0	0	0	0	0	1927.768116	0	999.3043478	0	640.5797101
221.81	0	0	0	0	0	0	0	0	0	0	0	0	0	0	0	0	0	0	0	0	0	0	0	0	0	0	0	0	0	0	0	0	0	0	0	500.3669724	0	0	0	0	0	0	0	0	0	0	0	0	0
222.05	0	0	0	0	0	0	0	0	0	0	0	0	0	0	0	0	0	0	0	0	0	0	0	0	0	0	0	0	0	0	0	0	0	0	5497.550458	0	0	0	0	0	0	382.8405797	0	0	0	0	0	0	0
222.2	8271.807338	7089.458714	7090.38532	4848.926605	3761.091742	3264.431192	3466.431192	3726.807339	32829.63302	393184.6605	498753.7522	153336.5321	96539.32108	76124.34861	97262.99998	96092.69723	92469.66971	98682.55961	106571.6789	115298.4495	125545.7798	78440.86237	62857.211	44450.19265	31870.59632	17244.12844	6451.954127	5255.706421	5017.568806	6494.57798	2845.605504	2985.522935	5510.522935	3600.78899	0	3668.431192	4954.31884	4324.289855	4704.115942	4370.260869	3167.478261	1024.927536	3020.521739	8025.333333	95965.62318	297852.2319	130159.0145	85952.9855	88031.47826
222.58	0	0	2133.045871	0	814.4862384	1139.72477	1103.587156	0	919.1926604	766.3027521	0	847.8440365	1199.027523	4045.559632	932.1651374	0	1141.577981	483.6880733	2301.688073	1477.93578	0	810.7798164	0	4111.348623	1270.376147	870.0825686	0	0	2179.376146	0	1068.376147	0	0	1603.027523	1375.082569	838.5779815	0	0	1300.753623	473.2753623	452.173913	1534.376812	0	934.4927536	2232.985507	0	5496.927536	4062.782608	0
222.64	0	804.2935778	0	1834.678899	0	0	0	584.6880733	0	0	0	951.623853	0	0	0	0	6603.91743	0	0	0	2101.541284	0	2121.926605	0	0	0	1212.926605	2229.412844	0	4143.779816	0	2271.110091	0	0	0	0	1549.449275	1540.405797	831.2463768	0	0	0	0	0	0	2499.768116	0	0	0
223.08	0	0	0	30995.88073	0	0	0	0	0	0	0	0	0	0	0	0	0	0	0	0	0	0	0	0	0	0	0	0	0	0	0	0	0	0	0	0	0	0	0	27732.57971	0	0	0	0	0	0	0	0	0
223.18	92790.27521	80132.84402	72345.65136	30305.55963	57325.37614	52685.86238	49638.25687	40846.62385	39995.07339	128929.7431	175919.7614	186376.5046	346178.8898	438908.9357	507355.4311	549864.3852	533335.5962	517025.4861	530097.11	584460.1283	501225.9357	401399.0183	294023.9724	222571.5688	178327.0825	117133.1284	79485.14677	80430.28439	77880.26604	61971.37613	68303.79815	79714.01833	76695.1376	72942.38531	70273.76145	83967.1376	59481.21739	73632	63917.7971	28098.84058	53971.47826	36891.36232	37363.88406	39976.69565	62129.44927	148102.029	200121.6232	567341.855	978817.855
223.26	572.6422017	0	0	0	845.9908255	0	0	0	0	0	1213.853211	0	0	0	0	0	0	0	0	0	0	0	0	0	0	0	0	0	0	1030.385321	0	590.2477063	0	0	0	1098.027523	0	0	0	0	397.9130435	0	0	0	1373.855072	0	0	0	0
223.56	1458.477064	0	1096.174312	0	0	0	0	0	0	0	0	582.8348623	0	0	0	0	0	0	0	0	0	0	0	0	0	0	503.1467889	1047.06422	0	0	572.6422017	0	0	0	0	0	0	0	451.4202898	0	0	0	0	0	0	793.5652173	0	0	0
223.6	0	0	0	0	0	533.7247705	0	0	1339.871559	0	0	0	0	0	0	0	0	1272.229358	0	0	0	0	725.53211	0	0	0	0	0	0	0	0	0	0	0	0	554.1100916	946.5507246	0	0	0	423.5362319	0	0	0	0	1284.173913	0	0	0
223.69	0	0	0	0	0	1269.449541	498.5137614	0	0	0	0	0	1113.779816	0	0	0	0	0	0	0	0	0	633.798165	0	0	0	0	0	0	0	0	0	0	475.3486238	0	0	0	0	442.3768116	0	0	0	400.9275362	0	0	0	0	0	0
224.02	0	0	2283.155963	0	0	5845.954127	0	1302.807339	0	0	0	0	0	0	0	0	0	0	0	0	0	0	0	0	0	0	0	0	1710.513761	0	0	6349.100916	0	3796.302752	0	0	0	0	0	0	0	0	1225.391304	942.0289855	0	0	0	0	0
224.19	8200.458714	6914.330274	0	4009.422018	8433.963301	0	2500.908256	3315.394495	5197.330274	14342.9266	36312.74311	44787.47706	92889.422	121187.0275	140441.8899	144710.7614	154556.8715	161376.688	160552.0091	160020.1376	133904.688	102085.055	75923.27521	55032.95412	37900.01834	13610.90825	5194.550458	7285.899081	2098.761467	1080.422018	11783.6422	4687.697247	9692.293576	0	8041.082567	12387.78899	5748.637681	7084.057971	3234.550724	2496.753623	9538.608695	3334.782609	1000.811594	3740.231884	6934.840579	25713.62319	44126.14492	132088.2898	233162.7246
224.32	0	0	0	1644.72477	0	0	651.4036696	0	0	0	0	0	0	0	0	0	0	0	0	0	0	0	0	0	0	0	0	0	0	2238.678899	0	0	0	0	0	0	0	0	0	0	0	0	0	0	0	0	0	0	0
224.5	0	0	0	0	0	0	0	0	0	0	0	0	0	630.091743	0	0	0	3915.834862	0	1219.412844	1805.027523	0	649.5504586	790.3944953	0	0	0	0	1465.889908	0	0	0	0	883.9816512	0	0	0	0	0	0	0	0	0	0	0	760.4057971	974.4347826	0	0
224.58	0	898.8073393	0	0	0	0	566.1559632	0	0	2588.009174	0	0	0	0	2044.091743	652.3302751	1694.761468	0	872.8623852	0	0	3011.467889	0	0	3254.238531	0	0	0	0	0	0	0	0	0	0	0	0	510.2028985	0	0	0	0	0	0	0	0	0	1262.318841	0
224.64	0	0	0	490.1743118	0	0	0	0	0	0	0	475.3486238	0	1636.385321	0	0	0	0	0	0	1840.238532	0	0	2796.495412	0	0	600.4403669	0	0	845.06422	466.0825687	505.9266054	1643.798165	0	0	0	492.115942	0	0	392.6376811	434.0869565	0	0	0	456.6956521	532.8115942	1139.478261	0	0
225.15	44439.99999	46607.33027	35577.01834	32109.66054	28385.63302	17009.69724	19147.37614	23229.07339	12049.57798	18547.86238	48371.58715	85296.8165	208085.0183	315675.9632	429572.4586	481566.1467	467522.5137	446711.8806	393023.4311	389535.688	343544.5504	267922.422	243528.6055	150420.5046	106644.8807	65459.11925	52635.82568	48204.79816	45834.54128	36026.42201	39460.42201	50497.22017	44930.1743	49472.39449	45199.81651	44080.47706	50752	47907.82608	41139.53623	28942.89855	25270.49275	21674.2029	18294.95652	7691.47826	12981.91304	42477.97101	111130.7826	374849.913	753758.8405
225.3	2833.559632	531.8715595	0	0	944.211009	1084.12844	0	0	0	0	775.5688072	603.2201834	657.8899081	0	0	0	0	0	0	0	0	947.917431	0	0	744.06422	1702.174312	0	0	0	0	492.0275228	585.6146788	0	2595.422018	1084.12844	0	985.7391304	0	0	1327.884058	1115.362319	0	929.2173913	850.0869565	0	620.231884	0	0	0
225.62	0	538.3577981	0	579.1284403	0	0	0	0	0	1781.862385	0	0	0	0	0	0	0	0	0	509.6330274	0	0	545.7706421	0	561.5229357	0	0	0	0	0	0	0	0	0	0	0	0	0	553.9130434	0	0	0	0	474.0289855	495.8840579	0	0	1084.463768	0
225.85	0	0	0	0	0	0	0	0	0	0	0	0	0	0	0	0	0	0	0	0	0	0	0	0	0	0	0	0	0	0	0	0	0	0	0	0	0	0	0	0	0	0	0	0	0	0	0	0	0
226.04	0	0	1464.036697	0	0	0	539.2844036	0	586.5412843	0	0	0	0	0	0	0	0	0	0	0	27217.88644	0	0	0	0	2733.486238	0	0	1366.743119	0	0	0	0	0	1798.541284	0	0	0	0	1409.275362	726.4927536	0	399.4202898	0	0	0	0	0	0
226.17	3122.66055	3282.036697	2450.871559	1799.46789	1821.706422	1023.899082	0	3806.495412	0	20102.70642	23133.63302	14864.6055	67637.56879	96025.05503	145665.1651	154467.9174	122346.211	117909.6238	104283.8899	109852.789	38809.01834	58545.71559	49512.23852	32270.8899	12498.98165	4437.513761	4977.72477	1590.055046	4441.220183	0	0	4027.027522	4171.577981	5082.431192	3246.825687	3447.899082	2698.724638	4981.449275	0	0	0	1712.231884	0	507.1884058	3012.231884	16731.94203	32273.15942	124124.7536	209616.5217
226.26	0	1350.06422	0	0	0	0	0	0	1714.220183	0	0	11189.68807	0	0	0	0	0	0	0	0	22916.10437	0	0	0	10695.80734	0	0	4067.798164	0	2873.403669	4461.605504	1229.605504	2979.036697	0	0	0	3149.391304	0	3343.072464	889.2753623	1770.260869	1339.942029	0	0	1666.260869	0	0	0	0
226.5	0	0	0	0	0	0	2020	0	0	0	0	495.7339449	0	0	0	1126.752293	0	3181.036697	0	0	0	0	0	1289.834862	0	0	0	0	0	0	0	0	0	0	848.770642	0	0	0	0	0	0	0	0	0	0	0	0	0	0
226.56	0	0	0	0	0	0	0	0	0	992.3944952	0	0	0	835.798165	1526.119266	0	1173.082569	0	0	0	0	3921.394495	0	0	0	0	1387.12844	0	0	1835.605504	0	0	0	0	0	0	0	0	520.7536232	0	0	0	0	647.3623188	0	413.7391304	0	0	0
226.6	0	0	0	0	0	0	0	0	0	0	0	0	0	1378.788991	1704.027523	0	0	0	1723.486238	0	0	0	0	0	0	0	0	0	0	0	0	0	0	0	0	804.2935778	0	0	0	0	0	0	0	0	0	1118.376812	580.289855	0	0
226.66	489.2477063	0	583.7614678	0	0	1118.412844	0	0	0	0	0	0	0	0	0	2015.366972	0	0	0	1679.935779	1338.018348	0	0	0	0	0	0	703.2935778	0	1154.550458	0	0	907.1467888	0	0	0	0	0	0	0	0	0	396.4057971	0	0	0	0	1846.376811	0
227.15	0	0	0	0	17755.61468	0	11993.98165	13920.39449	11201.73394	42943.5321	24676.43119	75347.8532	136352.7798	205365.4312	293484.688	326282.8165	331376.3669	326661.7981	296146.8256	290360.1743	253771.3027	201648.8165	170920.7247	130004.6055	57516.25687	79095.97246	39707.82568	0	32467.33027	0	0	33199.34862	0	0	26913.25688	55993.84403	0	0	33284.52174	0	0	0	9320.811594	8846.028985	0	51694.02898	69897.04347	198832.1739	427570.3768
227.24	119599.7523	98888.26604	71699.80733	57354.10091	23747.97247	37919.47706	18410.72477	14403.15596	15452.07339	0	29565.20183	0	0	0	0	0	0	0	0	0	0	0	0	0	39498.41284	0	37099.43119	64279.55045	27654.54128	54730.88072	63898.71558	27995.5321	64270.28439	53185.30274	27685.11926	0	116981.1594	93177.21739	44292.69565	42210.43478	38009.73913	22921.44927	0	6042.550724	19964.23188	0	0	0	0
227.54	2674.183486	4129.880733	616.1926604	904.3669723	479.9816513	0	541.1376146	0	853.4036696	0	603.2201834	743.1376145	1067.449541	2383.229357	0	2757.577981	0	0	889.5412842	880.2752292	0	1746.651376	797.8073393	0	0	1451.990825	1148.990825	1107.293578	780.2018347	898.8073393	4565.38532	1881.009174	0	1638.238532	0	0	1415.304348	395.6521739	2066.434782	2193.797101	3076.289855	425.0434782	8849.043478	0	446.1449275	1136.463768	0	0	1991.826087
227.62	0	0	0	0	1675.302752	0	0	0	0	0	0	0	0	0	0	0	0	0	0	0	0	837.651376	0	0	0	0	0	0	0	0	0	0	604.1467889	0	0	0	0	460.4637681	0	0	0	0	0	0	0	0	0	584.8115942	0
227.89	0	0	0	0	0	0	0	0	0	0	0	0	0	0	0	0	0	0	0	0	0	0	0	0	0	0	0	0	0	0	0	0	0	0	0	0	0	0	0	0	0	0	0	0	0	0	0	0	0
228.05	0	0	0	0	0	0	0	0	0	0	0	0	0	0	0	0	0	0	0	0	0	0	0	0	0	0	0	0	0	0	0	0	0	0	0	0	0	0	0	0	0	0	0	0	0	0	0	0	0
228.16	15370.53211	12524.9266	7542.568806	3348.752293	2751.091743	5008.302751	3702.715596	3801.862385	4712.715595	28724.77064	32786.08256	33280.8899	96482.79815	121715.1926	162059.5963	175676.9908	142587.9082	129493.1192	133307.0275	117509.3303	108766.8073	81948.99081	63432.63302	36006.03669	21325.82568	9855.376145	9820.165136	5142.660549	4881.357797	10587.39449	7337.788989	4182.697247	5051.85321	4707.155962	3533.146788	3876.91743	13385.10145	8145.15942	7526.434782	5377.101449	2183.246377	2826.086956	856.115942	911.1304347	12060.98551	35742.08695	25345.10145	88760.9855	126500.9275
228.58	1771.669724	711.6330274	0	0	1019.266055	546.6972476	0	1149.917431	481.8348623	2734.412844	2877.110091	2354.504587	1495.541284	0	0	0	969.2293576	4990.697247	0	2197.908256	638.4311925	1505.733945	4125.247706	3984.403669	3463.651375	0	2528.706422	0	1226.825688	0	469.7889907	1137.871559	0	0	1395.46789	2664.917431	0	420.5217391	1047.536232	0	1032.463768	0	444.6376811	777.7391304	588.5797101	1612	2961.73913	0	0
228.64	0	0	0	0	0	0	0	0	0	0	0	0	0	0	0	2505.541284	1190.688073	0	5309.44954	0	0	0	0	0	0	0	0	0	0	502.2201834	0	0	571.7155962	1217.559633	0	0	1281.913043	408.4637681	0	0	0	0	0	0	0	0	0	535.0724637	0
228.68	0	0	0	475.3486238	0	0	0	0	0	0	0	0	0	0	999.8073393	0	0	0	0	0	0	0	0	0	0	0	0	0	0	0	0	0	0	0	2315.587156	0	0	0	0	639.8260869	0	0	0	0	0	0	0	2356.57971	1362.550725
229.16	75156.97246	70269.12843	42683.15596	29466.05504	11599.2477	23342.11926	22294.12844	24315.05504	17068.07339	60004.19265	100924.0183	105060.3853	130052.789	156409.1559	193350.1376	205122.6605	200917.7247	218013.5963	233559.2568	236942.2935	235999.9357	196501.5229	198167.5596	131438.0642	142840.8715	76283.72476	51535.94494	53697.71559	58188.04586	41647.211	49507.6055	55067.23852	51701.80733	58687.48623	53196.42201	53268.69724	40642.89855	34411.94203	29383.01449	17339.36232	17772.69565	24475.42029	18593.3913	10645.68116	24324.69565	68171.24637	88329.91304	158258.6087	225074.8406
229.27	0	2455.504587	1080.422018	1110.073394	10928.38532	522.6055045	825.6055044	0	542.0642201	0	474.4220183	2530.559633	0	0	672.7155962	0	0	925.6788989	0	0	0	0	0	0	0	1037.798165	0	0	1866.183486	2268.330275	709.7798164	1915.293578	3102.275229	0	500.3669724	3147.678898	845.5652173	386.6086956	1059.594203	1250.260869	728	0	565.2173913	0	0	2852.463768	446.8985507	0	0
229.59	733.8715595	0	0	0	0	465.1559632	0	0	0	0	1726.266055	0	0	2974.403669	1119.339449	0	1759.623853	494.8073394	943.2844035	3552.605504	0	0	1404.733945	1541.871559	2736.266055	0	0	0	0	0	0	0	0	0	0	0	0	0	0	0	0	0	0	0	770.2028985	391.1304348	1541.15942	0	0
229.69	0	0	0	0	0	0	0	0	0	0	0	0	0	0	0	0	550.4036696	0	0	0	0	0	1192.541284	0	0	651.4036696	0	0	0	0	0	0	0	0	0	0	0	0	0	0	0	506.4347826	0	0	0	0	0	0	0
229.76	0	0	1430.678899	0	0	0	0	1053.550459	0	0	0	0	0	0	0	0	0	0	0	0	0	0	0	0	0	0	0	0	0	0	0	0	0	0	0	0	0	0	0	0	0	0	0	398.6666666	0	0	0	0	0
230.04	0	0	0	0	0	0	0	0	0	0	0	0	0	0	0	0	0	0	0	0	0	25024.83486	0	0	0	0	5445.660549	1236.091743	0	0	2424.926605	0	0	813.5596329	0	0	0	0	0	0	388.115942	0	0	0	0	0	0	0	0
230.18	3985.330274	3619.3211	979.4220182	0	552.2568806	1011.853211	1244.431192	1667.889908	1857.844036	13933.36697	30221.23853	36402.62385	68974.66054	73477.96329	91373.4954	111408.5596	110349.4495	92246.35778	102982.0092	88120.18347	65502.66971	23092.86238	46810.25687	25208.30275	15975.6055	8583.146787	0	2562.990825	4715.495412	4258.678898	3291.302752	4592.25688	4265.165137	1117.486238	8635.963301	6949.541283	2964.753623	581.0434782	1697.913043	1616.521739	544.115942	797.3333333	406.2028985	1909.681159	6656.753623	42912.05797	53732.57971	98504.5797	133627.942
230.34	0	0	0	0	0	0	957.1834861	0	0	0	0	0	0	0	0	0	0	0	0	0	0	0	0	0	0	0	0	0	0	0	0	0	0	0	0	0	0	432.5797101	0	0	0	0	0	0	0	0	0	0	0
230.5	0	492.0275228	0	542.9908256	0	0	0	0	0	0	0	0	0	0	3101.348623	0	0	0	1460.330275	0	0	632.8715595	0	0	513.3394494	0	0	0	0	0	0	0	0	0	0	0	0	0	0	0	0	0	0	0	0	0	1084.463768	0	0
230.54	0	0	0	765.3761466	0	0	0	0	0	1686.422018	0	0	0	0	0	0	0	0	0	0	852.4770641	0	0	0	0	0	1398.247706	0	0	0	0	0	0	0	479.0550458	583.7614678	0	0	0	0	0	0	0	0	0	0	0	0	0
230.58	0	0	0	0	0	0	0	0	0	1298.174312	0	0	0	1492.761468	0	2524.073394	0	725.53211	3886.183485	1578.009174	0	2377.669724	3017.954128	2545.385321	768.1559632	0	0	0	0	905.2935778	0	0	0	0	0	0	0	0	0	0	0	0	0	0	0	0	0	0	0
230.64	0	0	0	0	0	0	0	0	0	0	0	0	0	0	0	0	3339.486238	0	0	0	0	0	0	0	0	535.5779815	0	0	471.6422017	0	0	0	0	0	0	0	0	0	0	427.3043478	0	0	0	0	0	0	0	0	0
230.91	0	0	0	0	0	0	0	0	0	0	0	0	0	0	0	0	0	0	0	0	0	0	0	0	0	0	0	0	0	0	0	0	0	0	0	0	0	0	0	0	0	0	0	0	0	0	0	0	0
231.06	0	0	0	0	0	2016.293578	0	0	0	0	0	0	0	0	0	0	0	0	0	0	0	0	0	0	0	0	0	0	0	0	0	11256.40367	0	0	6659.51376	0	0	0	0	0	0	0	0	0	0	0	0	0	0
231.16	0	4439.366972	1337.091743	2882.669724	2796.495412	0	2166.403669	2259.990825	20276.90825	395495.6146	2068807.091	1599999.376	979645.3301	645244.5228	564706.7522	479937.1742	425563.0366	425176.6421	391400.9449	362118.3577	323787.4678	261726.211	192177.9816	134089.0825	102136.0183	60351.66971	29867.27522	26826.15596	12781.59633	18945.37614	14104.78899	6660.440366	14346.63302	13998.22936	6246.247705	14773.79816	3175.768116	6178.202898	3082.31884	6399.768116	1430.376812	1624.057971	0	3939.942029	111459.3623	861224	1262079.942	1062893.565	438867.942
231.25	6918.036696	0	0	0	2043.165137	1837.458715	2255.357798	2431.412844	0	0	0	0	0	0	0	0	0	0	0	0	0	0	0	0	0	0	0	0	10750.47706	0	0	0	0	0	0	0	1371.594203	0	638.3188405	0	711.4202898	504.9275362	2858.492753	0	0	0	0	0	0
231.36	0	0	0	0	0	0	0	0	0	0	0	0	0	0	0	0	0	0	0	0	0	0	0	0	0	0	0	0	0	0	0	0	0	0	0	0	0	0	0	0	0	0	0	0	0	0	0	0	0
231.52	0	594.8807338	0	541.1376146	0	0	0	0	0	1968.110091	0	0	0	0	0	0	0	0	0	0	0	0	1303.733945	0	0	0	0	0	0	0	0	0	0	0	0	0	0	0	438.6086956	0	0	0	0	0	0	0	0	0	0
231.58	0	0	0	0	0	0	0	0	0	0	0	0	0	0	0	0	0	0	0	0	0	1118.412844	0	0	0	0	0	0	0	0	0	0	0	0	528.1651375	0	0	0	0	0	0	0	0	0	1029.449275	0	0	0	0
231.68	0	0	0	0	0	0	0	0	0	0	0	0	0	0	0	845.06422	2187.715596	0	0	757.0366971	962.7431191	0	0	0	0	0	0	0	0	0	0	0	0	0	0	0	0	0	0	0	0	0	0	0	0	0	0	0	0
231.77	0	0	0	0	0	0	0	0	0	0	0	0	0	0	0	0	0	0	0	0	0	0	0	0	0	0	0	0	0	0	0	0	0	0	0	0	0	0	0	0	0	0	0	0	0	0	0	0	0
231.82	0	0	0	0	0	0	0	0	0	0	0	0	0	0	0	0	0	0	0	0	0	0	0	0	0	0	0	0	0	0	0	0	0	0	0	0	0	0	0	0	0	0	0	0	0	0	0	0	0
231.89	968.3027521	0	0	0	0	0	0	0	0	0	0	0	0	0	0	0	0	0	0	0	0	0	0	0	0	0	0	0	0	0	0	0	0	0	0	0	0	0	0	0	0	0	0	0	0	0	0	0	0
231.98	0	0	0	0	0	0	0	0	0	0	0	0	0	0	0	0	0	0	0	0	0	0	0	0	0	0	0	725.53211	0	0	0	0	0	0	0	0	0	448.4057971	0	0	394.1449275	0	0	0	0	0	0	0	0
232.1	0	0	0	0	0	0	0	0	0	0	0	0	0	0	0	0	37616.47706	0	0	0	0	0	0	0	7614.844035	0	1977.376146	0	1518.706422	1273.155963	0	0	1118.412844	0	0	0	0	0	0	0	0	0	0	0	23223.65217	0	0	0	0
232.19	0	465.1559632	0	0	0	0	0	776.4954127	4339.293577	94367.35778	356965.5045	269228.0091	174363.0642	131117.4587	124465.3578	96593.0642	47111.40366	92028.60549	87184.31191	88824.40365	75170.87155	54066.50458	44780.99082	26440.68807	13209.68807	6855.027522	1889.348623	0	0	0	1148.990825	0	0	0	1489.055046	0	492.8695652	0	0	449.9130435	0	0	0	0	4527.014492	213784.8116	216671.1884	212729.7391	113491.8841
232.3	0	0	1034.091743	0	0	0	0	0	0	0	0	0	0	0	0	0	0	0	0	0	0	0	0	0	0	0	0	489.2477063	0	0	0	1717.926605	0	1192.541284	0	0	0	0	0	0	0	0	0	0	0	0	0	0	0
232.42	0	530.0183485	0	0	0	0	0	0	0	0	0	0	0	0	0	0	0	0	0	0	0	0	0	0	0	0	0	0	0	0	1396.394495	0	0	0	0	0	0	0	0	383.5942029	0	0	0	0	0	0	0	0	0
232.5	0	538.3577981	0	0	0	0	0	0	0	0	0	0	0	0	0	0	0	540.2110091	0	1040.577981	0	2200.688073	0	0	0	0	0	0	0	0	0	0	0	0	551.3302751	0	0	0	676	0	0	0	403.1884058	391.8840579	404.6956522	0	0	0	0
232.56	0	0	0	0	0	0	0	856.1834861	0	0	0	0	0	2718.66055	0	0	0	2908.614678	0	0	1618.779816	1276.862385	0	0	482.7614678	0	693.1009173	0	0	0	0	0	0	0	0	0	0	0	0	446.8985507	0	0	0	0	0	0	0	0	0
232.6	0	0	0	0	0	0	0	0	0	0	0	0	0	0	0	2717.733944	0	0	0	0	0	0	0	1074.862385	0	0	531.8715595	0	712.5596329	0	0	0	0	0	0	0	0	0	0	0	0	0	0	0	0	6497.73913	0	0	2485.449275
232.69	0	0	0	0	0	0	0	0	0	0	0	0	0	0	0	0	3107.834862	0	0	1262.036697	0	0	0	0	0	509.6330274	0	0	0	0	0	488.3211008	0	0	0	513.3394494	0	0	0	0	0	0	0	0	0	0	0	0	0
232.94	0	0	0	0	0	0	0	0	0	0	0	0	0	0	0	0	0	0	0	0	0	0	0	0	0	0	0	0	0	0	0	0	0	0	0	0	0	0	0	0	0	0	0	0	0	0	0	0	0
233.1	3676.770641	0	0	0	0	0	0	764.4495411	0	0	0	0	0	0	0	0	0	0	0	0	0	0	0	0	0	0	0	0	0	0	0	0	0	0	0	0	3564.637681	0	2933.855072	0	2891.652174	0	0	0	0	0	0	0	0
233.21	2425.853211	7274.779815	2835.412843	6981.972476	5627.275228	4178.064219	4823.908256	3079.110091	90987.1009	867818.8714	3821419.32	2856308.724	1877256.422	1135971.092	929527.0916	846685.7797	787925.0916	815623.1833	794773.6329	799281.5687	704566.7338	514239.1834	414414.1192	272087.5137	208000.6972	89285.85319	52858.211	45746.51375	36566.63302	36578.67889	13217.10091	28828.55045	33224.36697	22904.76146	19541.18348	18911.09174	0	4772.695652	0	9298.956521	1838.086956	2000.115942	0	22653.91304	315778.6666	1855834.783	2443701.565	1841047.188	993895.5941
233.29	0	0	0	0	0	1179.568807	0	0	0	0	0	0	0	0	0	0	0	0	0	0	0	0	0	0	0	0	0	0	0	0	4552.412843	0	0	0	0	0	4017.565217	1593.15942	5421.565217	0	0	0	5768.231884	4819.42029	0	0	0	0	0
233.5	0	0	0	1690.12844	0	0	0	0	835.798165	0	0	0	0	0	0	0	0	0	0	0	0	0	0	1767.036697	0	0	0	0	0	562.4495412	0	1551.137614	0	480.9082568	555.0366971	883.9816512	0	0	414.4927536	0	0	0	0	1118.376812	0	0	0	0	0
233.6	0	0	0	0	0	0	0	0	938.651376	0	0	0	0	0	0	0	0	0	0	0	0	0	0	0	1991.275229	672.7155962	0	0	0	0	0	0	504.9999999	0	0	0	0	0	0	0	0	0	0	0	0	0	0	0	0
233.78	0	0	0	0	0	0	0	0	0	0	0	0	0	0	0	0	0	0	0	0	0	0	0	0	0	0	0	0	0	0	0	0	0	0	0	0	0	0	0	0	0	0	0	0	0	0	0	0	0
233.92	0	0	0	0	0	0	0	0	0	0	0	0	0	0	0	0	0	0	0	0	0	0	0	0	0	0	0	0	0	0	0	0	0	0	0	0	0	0	0	0	0	0	0	0	0	0	0	0	0
234.01	0	0	0	0	0	0	0	0	0	0	0	0	0	0	0	0	0	0	0	0	0	0	0	0	0	0	0	0	0	0	0	0	0	0	0	0	0	0	391.1304348	0	0	0	0	0	0	0	0	0	0
234.13	0	0	0	502.2201834	0	1191.614679	0	583.7614678	2230.339449	0	0	0	0	0	0	0	0	0	0	0	0	0	0	0	0	0	0	0	0	2065.403669	970.1559631	0	0	0	1826.339449	666.2293577	0	0	0	0	0	0	0	0	0	0	0	0	0
234.2	1039.651376	0	0	0	0	0	0	0	23800.78899	345638.6788	837618.9448	571031.7614	369231.9082	246952.4128	235001.055	204975.3302	199475.9266	199625.1101	198254.6605	172373.6422	140414.0917	109294.0459	80512.75228	56227.34861	39330.69724	13016.95413	4681.211008	4253.119265	1294.46789	3254.238531	0	3352.458715	1295.394495	2365.623853	667.1559632	0	0	0	0	0	1239.710145	0	0	0	115424.1739	508411.5362	489427.7681	434994.3188	295165.5652
234.3	0	0	0	0	1658.623853	0	0	0	0	0	0	0	0	0	0	0	0	0	0	0	0	0	0	0	0	0	0	0	2062.623853	0	647.6972476	0	0	989.6146787	0	635.651376	0	1080.695652	0	0	0	0	0	2514.84058	0	0	0	0	0
234.44	0	0	620.825688	0	0	0	0	0	0	0	0	0	0	0	0	0	0	0	0	0	0	0	0	0	0	0	0	0	0	0	0	0	0	0	0	0	0	0	0	0	0	0	0	0	0	0	0	0	0
234.5	0	0	0	0	0	0	0	0	0	4732.174311	0	0	2966.06422	1956.990825	0	1378.788991	1133.238532	0	0	2627.853211	1104.513761	2785.376146	835.798165	723.6788989	0	472.5688072	0	0	692.1743118	0	805.2201833	0	0	0	0	0	0	0	0	0	0	0	403.942029	0	0	0	0	2923.304348	2373.913043
234.56	0	542.0642201	0	0	0	0	0	0	1283.348624	0	0	0	5782.944953	3723.100917	0	0	0	0	0	4178.990825	0	0	0	1162.889908	0	0	0	0	0	0	0	480.9082568	0	0	0	0	0	0	0	431.0724637	0	0	0	0	486.0869565	0	0	0	0
234.6	0	1287.981651	483.6880733	0	0	0	814.4862384	0	649.5504586	1998.688073	0	0	0	0	0	0	0	0	0	0	0	0	3570.211008	0	0	0	2142.311926	1371.376147	0	0	0	0	952.5504585	0	574.4954127	1019.266055	1036.985507	0	0	0	543.3623188	0	0	0	1400.231884	0	0	0	0
235.19	88104.43118	85816.64219	81401.36696	70348.8165	69808.60549	77084.31191	71265.22934	89033.8165	142478.5688	325089.3486	690844.6329	617807.7338	628144.0182	658557.9907	786096.8989	843983.798	831588.5962	804575.2659	769570.8898	761501.0824	641809.5962	510389.1375	436608.1742	310160.8073	250064.8807	168420.7431	135918.2018	123049.5046	131616.8991	125776.5046	133872.2569	124035.4128	130226.9908	117149.8073	116034.1743	113692.6422	90147.65217	81740.23188	74785.7971	69162.26087	78563.71014	61724.75362	64701.56521	66865.97101	135530.0869	392229.2174	463887.4782	680114.0289	825033.5072
235.31	3888.036696	3736.073394	1913.440367	1141.577981	0	789.4678898	1405.66055	2816.880733	0	0	0	0	0	0	0	0	0	0	0	0	0	1393.614679	861.7431191	0	2605.614678	5390.990825	870.0825686	6728.082568	2961.431192	3804.642201	2102.46789	514.2660549	0	6386.165136	1408.440367	3759.238531	3132.811594	1161.333333	2026.492754	1248	2383.710145	1089.73913	2779.362319	4241.391304	3495.304348	809.3913043	0	0	0
235.62	0	0	0	0	2339.678899	757.0366971	0	0	0	1862.477064	0	1636.385321	3252.38532	0	0	0	0	0	0	1635.458715	0	0	0	471.6422017	0	0	0	0	491.1009173	0	0	0	0	0	962.7431191	0	0	0	0	0	0	0	0	0	0	0	0	0	0
236.05	0	0	2892.862385	0	0	0	0	0	0	0	0	0	0	0	0	0	0	0	0	0	0	0	0	0	0	0	0	0	0	0	0	0	0	0	0	0	0	3666.376811	0	0	0	2315.130435	0	0	0	0	0	0	0
236.2	9454.155961	8393.192659	0	2731.633027	5548.51376	5619.862384	3900.082568	4769.238531	12595.34862	63898.71558	144794.1559	113620.367	110839.6238	131537.211	168497.6513	184273.1101	166937.2477	180520.3578	159671.7339	155650.266	139647.789	106056.4862	76622.86237	52507.02751	44632.73394	27156.95412	18126.25688	16265.63302	13265.2844	17240.42202	22993.71559	17918.69724	15822.71559	18726.69724	15175.01835	5705.110091	5133.681159	3918.840579	3516.405797	5530.840579	8833.217391	0	8577.73913	0	21589.7971	82263.24637	91267.53623	140234.9565	186129.8551
236.3	0	0	3282.036697	1491.834862	0	0	1671.59633	0	0	0	0	0	0	0	0	0	0	0	0	0	0	0	0	0	0	0	0	0	0	0	0	0	0	0	0	6507.550457	0	0	0	0	0	1678.31884	0	5416.289855	0	0	0	0	0
236.56	479.0550458	1288.908257	0	2637.119266	0	766.3027521	0	761.6697246	1232.385321	0	994.2477062	4312.422018	4204.935779	0	0	0	0	1441.798165	1220.339449	5604.110091	0	0	1176.788991	2836.339449	3059.651376	1068.376147	505.9266054	1699.394495	0	1398.247706	0	0	471.6422017	2414.733944	2543.53211	731.091743	1652.695652	2620.347826	854.6086956	411.4782608	0	970.6666666	0	0	446.8985507	1371.594203	2814.782609	2083.014493	0
237.06	0	0	0	0	0	0	0	0	0	0	0	0	0	0	0	0	0	0	0	0	0	0	0	0	0	0	0	0	0	0	0	0	0	0	0	0	0	0	0	0	0	0	0	0	0	0	0	0	0
237.18	54301.86237	64962.4587	50055.22935	50233.13761	26045.02752	19949.81651	7742.715595	9376.321099	15012.86238	64225.80733	169251.9082	215209.688	387535.1467	588400.9815	822243.7797	934230.5411	887135.8163	897370.1741	845054.954	807625.6512	639156.7246	462735.6696	330103.2109	223499.1009	149398.4587	73177.74311	41345.13761	44016.54128	39374.2477	32117.99999	40327.72476	30439.91743	33573.69724	28005.72477	29346.52293	21850.2844	47895.01449	46881.3913	34980.17391	29381.50724	18652.92754	14120.63768	9785.797101	8381.797101	25654.08696	93991.13043	201573.8551	616190.2029	1158712.232
237.51	0	0	1683.642202	637.504587	538.3577981	0	0	0	1863.403669	0	1562.25688	1972.743119	1900.46789	0	0	0	0	0	0	0	0	0	0	0	0	0	0	0	1873.59633	0	0	0	498.5137614	0	3401.568807	0	0	529.0434782	910.3768115	0	0	0	0	2576.637681	495.8840579	0	0	0	0
237.6	0	1849.504587	0	684.7614678	0	0	0	0	0	1223.119266	1478.862385	0	0	0	0	0	0	0	0	0	0	0	1165.669725	0	974.7889906	1391.761468	0	0	0	1031.311926	0	1344.504587	0	832.091743	0	0	0	0	1425.101449	0	0	0	0	0	0	2110.144927	0	0	0
237.68	0	0	0	0	0	0	0	0	0	0	0	0	0	0	0	0	0	0	0	0	0	0	0	1702.174312	0	0	768.1559632	0	0	0	613.4128439	0	0	0	0	0	448.4057971	0	0	0	0	0	0	0	0	0	0	0	0
237.83	0	0	0	0	0	0	0	0	0	0	0	0	0	0	0	0	0	0	0	0	0	0	0	0	0	0	0	0	0	0	0	0	0	0	0	0	0	0	0	0	0	0	0	0	0	0	0	0	0
237.88	0	0	0	0	0	0	0	0	0	0	0	0	0	0	0	0	0	0	0	0	0	0	0	0	0	0	0	0	1128.605504	0	0	0	0	0	0	0	0	0	0	0	0	0	0	0	0	0	0	0	0
238.04	0	0	0	0	0	0	1994.981651	0	0	0	0	0	0	0	0	0	0	0	0	0	0	0	0	0	0	0	0	0	0	0	1647.504587	972.0091741	2549.091743	0	0	0	0	0	0	0	0	0	0	380.5797101	0	0	0	0	0
238.17	10574.42202	5180.651375	2531.486238	2314.66055	1947.72477	3270.917431	0	0	557.8165137	41313.63302	63992.30274	48388.26605	72906.24769	106340.9541	162030.8715	174409.3945	172022.4587	169158.3211	153254.9908	159251.9816	104952.8991	86219.71558	66129.98164	37477.48623	17157.02752	9290.146787	1761.477064	2744.605504	749.6238531	1668.816513	792.2477063	1023.899082	685.6880733	1941.238532	1845.798165	3491.449541	3050.666666	2722.086956	3921.101449	2533.681159	3015.246377	1076.173913	0	0	15324.92754	69925.68116	50728.63768	131110.0869	230855.884
238.29	0	0	1989.422018	2397.12844	1270.376147	0	0	533.7247705	2587.082568	0	0	0	0	0	0	0	0	0	0	0	0	0	0	0	0	0	0	0	0	1466.816513	0	0	0	0	0	0	1485.391304	0	0	0	0	0	0	0	0	0	0	0	0
238.52	0	2078.376146	0	0	0	0	0	0	0	1293.541284	0	0	0	0	2585.229357	0	0	0	0	0	1108.220183	0	0	0	636.5779815	0	0	606.9266054	0	0	0	0	0	0	502.2201834	0	0	478.5507246	0	0	0	0	0	0	0	1172.637681	853.8550724	0	0
238.56	1986.642201	0	0	0	0	0	0	710.7064219	0	0	686.6146788	0	0	3148.605504	1253.697247	0	0	0	0	0	1674.376146	3666.577981	0	0	0	0	0	0	618.0458714	0	0	0	0	0	0	0	0	0	0	0	0	0	517.7391304	0	1263.072464	0	1289.449275	0	0
238.6	0	0	0	0	592.1009173	0	0	0	0	0	0	2014.440367	667.1559632	0	0	0	1169.376147	3412.688073	0	0	0	0	3966.798164	2822.440366	1527.972477	705.1467889	0	0	0	0	0	0	0	0	0	0	646.6086956	0	766.4347826	0	0	0	0	0	0	0	0	1664	3999.478261
239.18	34635.58715	40540.84403	28235.52293	28651.5688	20930.16513	12411.88073	9408.752292	8120.770641	19928.50458	29115.79816	57103.91742	62859.99081	139368.8807	241380.7339	351710.7247	442657.9816	446409.8073	472062.8806	483038.5228	473283.2201	410161.9265	317594.9632	257390.6238	182032.5779	125086.1835	63022.14678	36245.10091	30203.63302	28224.40366	21327.67889	30600.22018	26777.04587	36928.93577	26488.87155	26057.99999	23954.6055	35231.88406	28645.97101	25764.11594	19901.68116	13382.84058	11782.89855	9392.405797	7610.840579	17368	42459.13043	58602.49275	205374.3768	493076.0579
239.54	2274.816513	861.7431191	1793.908257	1025.752293	0	568.0091742	1638.238532	0	1628.045871	0	3328.366972	522.6055045	3929.733944	2921.587155	0	0	0	0	1555.770642	0	1536.311926	1502.954128	648.6238531	2022.779816	1336.165137	2600.055045	0	0	0	1831.899082	0	880.2752292	0	0	1183.275229	0	3263.188406	3848	825.9710144	963.1304347	452.173913	973.6811594	466.4927536	0	0	1591.652174	0	3193.855072	0
239.62	0	0	0	0	0	0	0	0	0	0	0	0	0	2209.954128	841.357798	0	930.3119264	667.1559632	0	0	0	0	2101.541284	0	0	0	0	642.1376146	0	0	1011.853211	0	0	0	0	0	0	0	0	0	0	0	0	0	0	0	0	0	0
239.74	0	0	0	0	0	0	0	0	0	0	0	0	0	0	0	0	0	0	0	0	0	0	0	0	0	0	0	0	0	0	0	0	0	0	0	0	0	436.3478261	0	0	0	0	0	0	0	0	0	0	0
239.94	0	0	0	0	0	622.678899	0	0	0	0	0	0	0	0	0	0	0	0	0	0	0	0	0	0	0	0	0	0	0	0	0	0	0	0	0	0	0	0	0	0	0	0	0	377.5652174	0	0	0	0	0
240.07	0	0	1194.394495	0	0	0	0	0	0	0	0	0	0	0	0	0	0	0	0	0	0	0	0	0	0	0	0	0	0	0	0	0	0	2258.137614	0	0	0	0	0	0	0	0	0	0	0	0	0	0	0
240.15	3939.926605	2093.201834	0	2974.403669	1963.477064	521.678899	0	1486.275229	0	76410.66971	86982.31191	15879.23853	31007.9266	37759.1743	68995.04586	78590.04586	91250.25686	90188.36696	93486.15595	90933.35778	83610.39448	61941.72476	51396.02751	21123.82568	13090.15596	8785.146787	2092.275229	0	4326.3211	2362.844036	0	2231.266055	2532.412844	2211.807339	1794.834862	1628.972477	6449.507246	1147.014493	819.9420289	0	1128.173913	0	492.115942	0	25100.92753	84849.68115	29254.14493	61105.27536	107337.0435
240.54	0	0	0	0	0	0	0	0	2146.944954	0	1798.541284	0	0	0	0	0	0	484.6146788	0	3729.587155	0	0	584.6880733	0	0	0	0	0	0	466.0825687	1257.403669	0	483.6880733	0	0	0	0	0	0	801.8550724	1245.73913	0	0	937.5072463	403.942029	1389.681159	967.6521739	0	3548.057971
240.58	618.9724769	0	0	1174.93578	0	619.8990824	0	729.238532	0	792.2477063	1622.486238	4782.211008	4877.651375	4143.779816	1061.889908	1511.293578	4125.247706	2411.954128	878.4220182	4327.247706	1612.293578	2972.550458	0	3552.605504	0	483.6880733	0	0	558.7431192	685.6880733	0	0	0	0	0	0	0	0	434.8405797	0	0	0	0	0	1070.144927	1717.507246	0	2548.753623	2263.130435
240.94	0	0	0	0	0	0	0	0	0	0	0	0	0	0	0	0	0	0	0	0	0	0	0	0	0	2038.53211	0	0	0	0	0	0	0	0	0	0	0	0	0	0	0	833.5072463	0	0	0	0	0	0	0
241.16	48314.13761	41034.72476	33355.01834	16306.40367	13254.16514	10672.6422	1947.72477	7057.027522	14060.31192	77870.99998	76255.92659	40779.90825	70639.77063	111813.4862	154820.0275	171245.0367	182862.8165	199641.789	229424.7431	239644.2752	195940	175664.9449	134134.4862	87568.85319	83634.48622	41075.4954	20451.11009	20597.51376	22217.22018	16430.5688	15705.03669	11201.73394	20811.55963	19774.68807	19567.12844	22373.81651	43555.65217	35506.95652	26369.27536	17667.1884	11853.73913	1928.521739	2667.826087	2352.811594	37302.84058	75105.33333	40814.72464	99342.60869	161209.7971
241.52	1044.284403	0	1344.504587	0	0	0	2708.467889	0	510.5596329	0	2695.495412	1105.440367	0	0	0	4227.174311	936.798165	0	0	0	0	0	2183.082568	0	1549.284403	657.8899081	0	0	1134.165137	643.9908256	654.1834861	999.8073393	0	0	0	514.2660549	3456.869565	0	649.6231884	0	390.3768116	752.8695652	1664.753623	0	1033.217391	0	0	1788.347826	0
241.56	3446.972476	0	0	1925.486238	0	0	556.8899081	0	0	1455.697247	0	0	1572.449541	2490.715596	0	0	0	1251.844036	732.0183485	787.6146787	0	635.651376	0	976.6422016	0	1192.541284	784.8348622	0	0	0	0	0	0	742.211009	0	0	0	2096.57971	0	1807.188406	0	0	0	0	382.0869565	3024.289855	431.0724637	0	0
241.64	0	0	0	0	0	0	0	0	0	0	0	1304.66055	0	0	963.6697246	0	0	0	1175.862385	0	547.6238531	0	0	0	0	0	0	0	0	0	0	0	0	0	0	0	0	0	0	0	469.5072463	0	0	0	0	0	0	0	2637.681159
241.74	0	0	0	0	0	0	0	0	0	0	0	0	0	0	0	0	0	0	0	0	0	0	0	0	0	0	0	0	0	0	0	0	0	0	0	0	0	0	577.2753623	0	0	0	0	0	0	0	0	0	0
241.8	0	0	0	0	0	0	0	0	0	0	0	0	0	0	0	0	0	0	0	0	0	0	0	0	0	0	0	0	0	0	0	0	0	0	0	0	0	0	0	0	0	0	0	0	0	0	0	0	0
242	0	1101.733945	0	0	0	0	0	0	0	0	0	0	0	0	0	0	0	0	0	0	0	0	0	0	1792.981651	0	0	0	0	0	1060.036697	0	0	0	0	0	0	0	0	0	0	0	711.4202898	0	0	0	0	0	0
242.15	2257.211009	2842.825688	1576.155963	0	526.3119265	0	0	476.2752293	2995.715596	13502.49541	16729.86238	7108.91743	17060.66055	27525.74311	38090.89908	50797.44036	46218.15595	47362.51375	55407.30274	60550.8899	41472.08256	38094.6055	26195.13761	12151.50458	9265.128439	1936.605504	3263.504587	2734.412844	1660.477064	1933.825688	525.385321	1000.733945	2140.458715	1818	3938.999999	1886.568807	2263.884058	2792.927536	853.8550724	1552.463768	0	0	0	403.1884058	5143.478261	18669.50725	8705.101449	29737.21739	47696.05797
242.6	0	0	1486.275229	0	1578.93578	0	0	0	0	1796.688073	566.1559632	0	1241.651376	0	6157.293577	2431.412844	3675.844036	2978.110091	1115.633027	0	4475.504586	3253.311926	801.5137613	757.9633026	0	536.5045871	0	0	923.8256879	0	0	575.4220182	0	603.2201834	0	1502.954128	3697.275362	1074.666667	0	452.9275362	0	0	0	0	588.5797101	1115.362319	1764.231884	1728.811594	2370.898551
242.69	0	0	0	0	0	0	0	0	0	483.6880733	0	0	0	2014.440367	0	0	0	0	1805.027523	0	0	0	2717.733944	0	1111.926605	0	648.6238531	0	0	0	580.0550458	0	0	0	514.2660549	0	0	0	0	0	0	0	0	0	0	0	0	393.3913043	0
242.88	0	0	0	0	0	0	0	0	0	0	0	0	0	0	0	0	0	0	0	0	0	0	0	0	0	0	0	0	0	0	0	0	0	0	0	0	0	0	0	0	0	0	0	0	0	0	0	0	0
243.03	0	0	0	0	2360.990825	2100.614678	0	0	0	0	0	0	0	0	0	0	0	0	0	0	0	0	0	0	0	0	0	0	0	0	0	0	0	0	0	0	0	0	0	0	0	0	0	0	0	0	0	0	0
243.14	16386.09174	7120.963301	3774.064219	5666.192659	1836.53211	0	4537.587155	3952.899082	2040.385321	22838.04587	96276.16512	83230.48622	78100.79815	79262.76145	92310.29356	109411.7247	108873.367	126963.4862	151371.2018	184126.7064	171320.0917	159771.8073	140580.8807	102442.7248	98095.09172	40434.2844	15509.52293	12270.11009	8003.091742	14411.49541	14405.93578	15189.84403	16163.70642	6674.339448	16605.69724	10350.18348	11290.78261	9457.217391	4806.608695	0	1881.797101	4423.768116	1374.608696	2076.231884	5516.521739	35061.56522	67467.36231	97811.99999	118367.8261
243.33	0	1028.53211	478.1284403	0	0	0	0	0	0	869.1559631	2338.752293	2228.486238	1426.972477	0	641.2110091	0	1023.899082	0	0	0	0	0	0	1090.614679	1996.834862	1239.798165	727.385321	524.4587155	0	603.2201834	0	0	0	0	0	770.9357797	0	832.7536231	419.7681159	4962.608695	431.0724637	0	520	0	0	922.4347826	913.3913043	0	0
243.6	2036.678899	0	0	0	0	0	481.8348623	0	0	1008.146789	0	0	0	0	683.8348623	0	520.7522935	990.5412842	3292.229357	4472.72477	482.7614678	1876.376146	1805.954128	2095.981651	0	0	0	0	0	694.0275228	0	542.9908256	0	0	0	0	762.6666666	521.5072463	0	0	0	0	0	0	0	1106.318841	0	2135.014493	1377.623188
243.68	0	0	0	0	0	0	0	0	0	0	0	0	0	0	0	0	0	0	0	0	0	0	0	0	0	0	0	0	0	0	530.944954	0	0	0	0	0	0	0	0	0	0	0	0	0	477.7971014	0	0	0	0
243.88	0	0	0	0	0	0	0	0	0	0	0	0	0	0	0	0	0	0	0	0	0	0	0	0	0	0	0	0	0	0	0	0	0	0	0	0	0	0	0	0	0	0	0	0	0	0	0	0	0
244.02	0	1160.110092	542.0642201	0	0	0	0	0	518.8990825	0	0	0	0	0	0	0	0	0	0	0	0	0	0	0	0	0	0	0	696.8073393	0	0	0	0	0	0	3191.229357	0	0	0	0	0	0	0	0	2581.913043	0	0	0	0
244.15	1450.137614	757.9633026	0	0	0	0	0	0	578.2018348	3757.38532	9163.201833	19428.13761	15798.62385	21923.48623	21973.52293	29046.30275	34358.5321	17477.63302	42930.55962	36524.93577	37638.71559	27558.17431	35685.43119	21588.05504	13721.17431	6708.623852	2486.082568	0	0	568.9357797	1362.110091	0	0	3004.055045	651.4036696	0	1404.753623	908.8695652	1284.173913	0	0	0	0	0	0	15983.5942	14060.34783	22644.86956	37287.76811
244.27	0	0	0	646.7706421	0	0	697.7339448	0	0	0	0	0	0	0	0	0	0	18338.44954	0	0	0	0	0	0	0	0	1227.752293	0	0	0	0	0	1016.486238	0	0	0	1818.492754	1576.57971	0	437.1014493	0	0	0	0	1043.768116	0	0	0	0
244.5	0	0	0	0	514.2660549	483.6880733	0	0	0	0	0	0	0	0	0	0	0	0	0	0	1358.403669	0	0	0	0	0	0	0	0	0	0	578.2018348	610.6330274	0	0	0	0	0	0	0	0	0	0	0	0	0	0	426.5507246	635.3043478
244.6	470.7155962	0	0	0	0	0	0	0	0	0	4313.348623	1540.018348	3823.174311	536.5045871	3128.220183	3231.999999	1956.990825	3706.422018	0	1091.541284	0	2422.146789	3793.522935	1962.550458	2556.504587	625.4587155	502.2201834	480.9082568	0	986.8348622	0	0	0	0	1171.229358	0	0	0	0	0	0	0	396.4057971	0	0	1198.260869	0	781.5072463	2531.42029
244.74	0	0	541.1376146	0	0	473.4954128	0	0	0	0	0	0	0	0	0	0	0	0	0	0	0	0	0	0	0	0	0	0	0	0	0	0	0	0	0	0	0	0	0	0	0	0	0	0	0	0	0	0	0
244.89	0	0	0	0	0	0	0	0	0	0	0	0	0	0	0	0	0	0	0	0	0	0	0	0	0	0	0	0	0	0	0	0	0	0	0	0	0	0	0	0	0	0	0	0	0	0	0	0	0
245.09	0	0	0	0	481.8348623	0	0	0	692.1743118	0	0	0	0	0	0	0	0	0	0	0	0	0	0	0	0	0	0	0	0	0	0	0	0	0	0	2094.12844	0	0	813.1594202	424.289855	0	482.3188406	0	0	0	0	0	0	0
245.19	2491.642201	0	0	1688.275229	0	0	0	1779.082568	3017.027522	5387.284403	118780.633	149091.7523	130135.2569	142457.2569	178760.7339	196555.266	217862.5596	267871.4587	328286.1376	420006.1834	411757.5412	336140.0458	271398.1192	183871.8899	118785.266	42400.54128	7112.623852	10739.3578	3445.119265	8589.633026	6174.899081	4618.201834	6973.633026	2218.293578	504.0733944	0	997.0434782	1013.623188	1442.434783	0	1716	0	577.2753623	0	11961.50725	55077.04348	110615.3043	145908.2319	153140
245.3	0	0	1013.706422	0	0	0	0	1598.394495	0	16603.84403	0	0	0	0	0	0	0	0	0	0	0	0	0	0	0	0	0	0	0	0	0	0	0	0	1540.018348	1664.183486	577.2753623	1695.652174	0	0	0	0	0	553.9130434	0	0	0	0	0
245.42	0	0	0	0	0	0	0	0	0	0	0	0	0	0	0	0	0	0	0	0	0	0	0	0	0	0	0	0	0	0	0	0	0	0	0	0	0	0	0	0	0	379.0724637	0	0	0	0	0	0	0
245.46	0	0	0	0	0	0	0	0	0	0	0	0	0	0	0	0	0	0	0	0	0	0	0	0	0	0	0	0	0	0	0	0	0	0	0	0	0	0	0	0	0	0	0	0	0	0	0	0	0
245.5	0	0	0	0	0	0	0	0	0	0	0	0	796.8807338	0	0	0	0	0	0	0	0	0	1002.587156	0	509.6330274	1924.559633	0	0	494.8073394	0	0	756.1100916	0	0	0	0	0	0	0	0	0	0	0	0	0	3386.782608	981.2173912	0	1563.768116
245.56	0	0	0	0	0	0	0	0	0	0	496.6605504	2964.211009	617.1192659	1517.779816	1632.678899	2041.311926	0	0	0	0	0	0	1153.623853	1903.247706	0	0	0	0	0	0	0	0	0	0	0	0	0	0	0	0	0	0	0	0	749.1014492	0	0	1870.492754	0
245.63	0	0	0	0	0	0	0	0	0	0	1098.027523	0	0	873.7889907	0	1170.302752	0	0	0	0	0	0	0	0	554.1100916	0	518.8990825	0	0	0	0	0	0	0	0	0	0	0	0	0	0	0	0	0	0	0	0	661.6811594	0
245.74	0	0	0	0	0	0	0	0	0	0	0	0	0	0	0	0	0	0	0	0	0	0	0	0	0	0	0	0	0	0	0	0	0	0	0	0	0	0	0	0	0	0	0	0	0	0	0	0	0
245.79	0	0	0	0	0	0	0	0	0	0	0	0	0	0	0	0	0	0	0	0	0	0	0	0	0	0	0	0	0	0	0	0	0	0	0	0	0	0	0	0	0	0	0	0	0	0	0	0	0
245.83	0	0	0	0	0	0	0	0	0	0	0	0	0	0	0	0	0	0	0	0	0	0	0	0	0	0	0	0	0	0	0	0	0	0	0	0	0	0	0	0	0	0	0	0	0	0	0	0	0
246.05	0	0	0	0	0	0	0	485.5412843	0	0	0	0	0	0	0	0	0	0	0	0	0	0	0	0	0	0	0	727.385321	0	0	0	0	972.9357796	0	552.2568806	0	0	0	0	0	0	0	0	0	880.9855072	0	0	0	0
246.18	1284.275229	0	0	0	0	0	466.0825687	0	0	7484.192659	25721.6422	32552.57798	23152.16513	32015.14678	43914.61467	43041.75229	52329.11926	55102.44953	70380.32109	93294.34861	85103.15595	65017.12843	46030.98164	26231.27522	19986.88073	7132.082567	0	0	1013.706422	0	565.2293577	490.1743118	0	0	574.4954127	0	0	0	507.1884058	405.4492753	0	0	0	0	0	20855.01449	32194.78261	45137.50724	49598.2029
246.28	0	0	0	0	0	0	0	0	589.3211008	0	0	0	0	0	0	0	0	0	0	0	0	0	0	0	0	0	0	0	0	0	0	0	0	0	0	0	439.3623188	0	0	0	0	0	0	0	0	0	0	0	0
246.58	0	0	0	0	0	0	0	0	0	2728.85321	3169.917431	553.1834861	0	2577.816513	5201.036696	4802.596329	2009.807339	4762.752293	3468.284403	2686.229357	6720.669723	3119.880733	5242.733944	2104.321101	2386.935779	0	0	0	0	0	0	0	0	0	0	0	0	0	0	0	0	478.5507246	0	0	1359.536232	2584.173913	4074.086956	633.7971014	2086.782609
246.67	0	0	0	0	0	0	0	0	0	0	0	1313.926605	0	0	0	0	0	0	0	0	0	2384.155963	0	0	0	0	0	0	0	0	0	0	0	0	517.0458715	0	0	0	0	0	0	0	0	0	0	0	0	0	0
247.07	0	0	0	0	2574.110091	0	0	0	0	0	0	0	0	0	0	0	0	0	0	0	0	0	0	0	0	0	0	0	0	0	0	0	0	0	0	0	0	0	0	0	0	0	0	0	0	0	0	0	0
247.19	3891.743119	6587.238531	4705.302751	2142.311926	3460.871559	652.3302751	3512.761467	4211.422018	12011.58715	112543.6514	346651.4586	284797.7614	255667.1376	234758.2844	293022.3119	312337.4036	300348.9816	338623.3486	320725.0366	356605.055	310139.4954	251022.9908	196199.4495	121181.4679	94004.12842	44092.52293	24944.22018	25904.18348	17344.20183	14264.16513	18369.02752	14260.45871	8334.816512	12615.73394	10668.93578	9909.119264	4979.188406	3165.971014	2357.333333	3793.73913	6527.130434	2571.362319	1248.753623	6280.695652	44692.86956	192591.4203	276530.7246	275650.4927	279083.2464
247.35	0	0	0	0	0	2592.642201	0	0	0	0	0	0	0	0	0	949.770642	0	0	0	0	0	729.238532	623.6055045	0	798.7339448	0	0	0	0	0	0	507.7798164	485.5412843	570.7889907	0	0	0	0	0	483.0724637	0	0	1771.014493	0	0	0	0	0	1997.101449
247.54	0	0	0	0	0	0	0	493.8807338	605.9999999	0	0	0	0	3901.935779	0	0	0	0	0	0	0	0	0	0	1176.788991	0	626.385321	0	0	0	0	0	0	0	0	0	0	0	0	0	0	0	0	0	0	0	0	0	0
247.58	0	0	0	0	0	0	0	0	537.4311926	0	0	0	631.944954	0	0	0	0	0	0	0	0	0	0	0	0	0	0	0	0	0	0	0	0	0	0	0	0	0	0	0	503.4202898	0	0	886.2608695	0	3006.202898	0	0	0
247.62	0	0	0	0	0	0	529.091743	0	0	0	0	1460.330275	0	823.7522934	0	2297.981651	1632.678899	0	0	0	2470.330275	0	0	2876.183486	0	0	0	0	0	0	493.8807338	0	0	0	0	0	0	0	0	0	443.1304348	0	0	0	538.0869565	0	0	1904.405797	0
247.69	0	0	0	0	0	0	0	0	0	0	0	0	0	0	0	0	0	0	0	0	0	0	0	0	0	0	0	0	0	0	0	0	0	0	0	0	0	0	0	0	0	0	0	0	0	0	0	0	0
247.79	0	0	0	0	0	0	0	0	0	0	0	0	0	0	0	0	0	0	0	0	0	0	0	0	0	0	0	0	0	0	0	0	0	0	0	0	0	0	0	0	0	0	0	0	0	0	0	0	0
247.87	0	0	0	0	0	0	0	0	0	0	0	0	0	0	0	0	0	0	0	0	0	0	0	0	0	0	0	0	0	0	0	0	0	0	0	0	483.8260869	0	505.6811594	0	0	0	0	0	0	0	0	0	0
247.92	0	0	0	0	0	0	0	0	0	0	0	0	0	0	0	0	0	0	0	0	0	0	0	0	0	0	0	0	0	0	0	0	0	0	542.0642201	0	0	498.1449275	0	0	0	0	0	0	0	0	0	0	0
247.98	529.091743	0	0	0	0	0	0	0	0	0	0	0	0	0	0	0	0	0	0	0	0	0	0	0	0	0	0	0	0	0	0	0	0	0	0	0	0	0	0	0	0	0	0	0	0	0	0	0	0
248.11	0	0	0	0	0	0	0	0	0	0	0	0	0	0	0	0	0	0	0	69323.06421	0	0	17898.31192	0	0	0	1098.027523	0	492.0275228	0	0	0	0	0	0	0	0	0	0	0	0	0	0	0	0	0	0	0	0
248.19	1057.256881	0	0	518.8990825	0	0	0	0	2999.422018	29727.35779	78513.1376	70667.56879	50057.08256	45386.99082	68594.75228	56844.46788	70894.58714	65909.44953	69401.82567	0	69539.88989	53302.05504	16099.77064	20793.02752	13718.39449	9360.568806	1257.403669	755.1834861	0	1936.605504	1680.862385	771.8623852	2307.247706	0	0	491.1009173	0	620.9855072	0	0	911.8840579	0	399.4202898	0	8485.797101	50438.49275	59720.86956	68782.43478	78684.28985
248.31	0	1105.440367	0	0	0	0	0	487.3944953	0	0	0	0	0	0	0	0	0	0	0	0	0	0	0	0	0	0	0	0	0	0	0	0	0	1107.293578	0	0	0	0	0	0	0	0	0	835.7681159	0	0	0	0	0
248.46	0	0	0	0	0	0	0	0	0	0	0	0	0	0	0	0	0	0	0	0	0	0	0	0	0	0	0	0	0	0	0	0	652.3302751	0	0	0	0	0	0	0	0	0	0	981.2173912	0	0	0	0	0
248.54	0	517.972477	0	664.3761467	0	0	0	768.1559632	0	0	0	0	0	0	0	1031.311926	0	1492.761468	0	0	0	0	0	0	0	0	0	0	0	0	0	0	0	0	489.2477063	605.0733944	0	0	0	0	0	0	0	0	0	791.3043478	4108.753623	0	0
248.58	0	850.623853	0	0	0	0	0	0	0	4266.091742	0	0	930.3119264	3131.926605	0	0	0	0	0	0	0	751.4770641	2469.403669	3600.78899	4942.513761	0	0	719.0458714	0	510.5596329	908.0733943	1280.568807	649.5504586	768.1559632	0	657.8899081	0	1192.985507	411.4782608	0	0	0	453.6811594	0	936.7536231	2739.42029	565.2173913	512.4637681	0
248.68	0	0	0	0	0	0	0	0	0	0	0	0	0	0	0	0	0	0	0	0	0	0	0	0	0	0	0	0	0	0	0	0	702.3669723	0	0	0	388.8695652	0	0	0	0	0	0	0	0	0	0	0	2590.202898
249.09	0	0	0	0	3210.688073	0	0	0	0	0	0	0	0	0	0	0	0	0	0	0	0	0	0	0	0	0	0	0	0	0	0	0	0	0	0	0	0	0	0	0	0	0	0	0	0	0	0	0	0
249.18	9228.990824	15868.11926	9016.798163	11137.79816	2609.3211	8625.770641	4436.587155	6866.146788	30586.3211	255219.5871	981178.8622	788771.0824	581263.3393	500332.688	643407.9907	827821.9448	1010618.972	1081214.266	987304.6512	871168.5503	670343.4861	501785.6054	354496.1008	198377.899	140330.6972	77635.64219	47081.75228	52592.27522	45747.44036	45601.03669	34144.48623	40071.05504	34470.65137	36549.02752	30957.8899	27108.77064	6892.637681	9925.217391	10284.69565	2698.724638	7399.072463	3181.043478	6833.855072	6429.15942	84066.66666	387045.7971	548140.2898	485394.3768	430897.6232
249.28	0	0	0	0	0	0	1228.678899	0	0	0	0	0	0	0	0	0	0	0	0	0	0	0	0	0	0	0	0	0	0	0	0	0	0	0	0	0	4511.188406	0	0	2108.637681	0	4908.347826	0	0	0	0	0	0	0
249.54	0	0	0	475.3486238	0	0	0	0	0	2853.018348	0	0	0	0	0	0	0	0	0	0	0	1073.93578	0	465.1559632	903.4403668	2356.357798	1311.146789	0	1011.853211	0	1354.697247	0	565.2293577	795.0275228	0	1163.816514	0	0	0	0	400.9275362	0	0	0	2444	0	1932.289855	0	0
249.69	0	0	0	0	0	0	0	0	602.2935779	556.8899081	0	0	0	1594.688073	0	0	0	0	0	1392.688073	0	0	0	967.3761466	0	0	0	710.7064219	882.1284402	0	0	0	0	0	0	0	0	0	0	0	0	0	0	0	0	614.9565217	0	0	0
249.76	0	0	0	0	0	0	0	0	0	0	0	0	0	0	0	0	0	0	0	0	0	0	0	0	0	0	0	0	0	0	0	0	0	0	0	0	0	0	0	0	0	0	0	0	0	0	0	0	0
249.84	0	0	0	0	0	0	1734.605504	0	0	0	0	0	0	0	0	0	0	0	0	0	0	0	0	0	0	0	0	0	0	0	0	0	0	0	0	0	0	776.231884	0	0	0	0	0	0	0	0	0	0	0
249.92	0	0	0	0	0	0	0	0	0	0	0	0	0	0	0	0	0	0	0	0	0	0	0	0	0	0	0	0	0	0	0	0	0	0	0	0	0	0	0	0	0	0	0	0	0	0	0	0	0
249.96	545.7706421	0	0	0	0	0	0	0	0	0	0	0	0	0	0	0	0	0	0	0	0	0	0	0	0	0	0	0	0	0	0	0	0	1061.889908	0	0	0	0	0	0	382.8405797	0	0	0	0	0	0	0	0
250.1	0	0	0	0	0	0	0	537.4311926	0	0	0	0	0	0	0	115151.1192	0	0	0	0	0	0	36848.32109	0	0	0	0	0	2031.119266	0	0	0	0	0	0	506.8532109	0	0	0	0	0	449.1594203	0	0	0	0	0	0	0
250.2	0	0	0	0	0	1131.385321	0	505.9266054	2455.504587	79776.1009	271262.8348	202005.5596	157772.1926	153839.6789	216287.3302	132878.0091	291481.3669	293401.2935	255644.899	210876.8807	182517.1926	123369.1835	27703.65137	33485.66972	25339.88073	8745.302751	5376.165137	4576.504586	1476.082569	2358.211009	2533.339449	2000.541284	1577.082569	1234.238532	471.6422017	1505.733945	1288.695652	0	1009.855072	890.0289855	0	0	0	0	21433.7971	149565.5652	189774.3768	237428.9855	332909.2753
250.34	0	0	0	0	0	0	0	0	0	0	0	0	0	0	0	0	0	0	0	0	0	0	0	0	0	0	0	0	0	2769.623853	1153.623853	0	1172.155963	0	1482.568807	0	428.8115942	0	0	0	0	0	0	0	0	0	0	0	0
250.38	821.8990824	0	580.0550458	0	0	0	0	0	0	0	0	0	0	0	0	0	0	0	0	0	0	0	0	0	0	0	0	0	0	0	0	0	0	0	0	0	0	0	378.3188406	0	0	0	0	0	0	0	0	0	0
250.52	0	0	0	0	0	0	0	0	0	640.2844035	2253.504587	1632.678899	0	0	0	0	0	0	0	0	0	3152.311926	0	0	3070.770642	0	0	0	536.5045871	0	0	0	0	0	521.678899	0	0	0	0	0	411.4782608	0	0	457.4492753	0	2371.652174	1205.797101	0	0
250.56	0	0	0	0	0	0	0	0	0	1004.440367	1612.293578	2546.311926	0	0	0	0	0	0	0	0	0	0	0	1957.917431	1281.495413	0	873.7889907	0	0	0	0	511.4862384	0	0	0	0	0	0	0	0	0	0	412.9855072	0	1465.043478	0	0	0	0
250.64	0	0	0	0	0	0	0	0	0	0	0	0	0	0	0	0	0	0	0	0	0	0	0	0	0	1763.330275	0	0	0	0	0	467.0091742	605.9999999	714.4128439	0	0	0	0	388.8695652	0	0	0	0	0	0	611.1884058	0	0	0
250.82	0	0	0	0	0	0	0	0	0	0	0	0	0	0	0	0	0	0	0	0	0	0	0	0	0	0	0	0	0	0	0	0	0	0	0	0	0	0	0	0	0	0	0	0	0	0	0	0	0
250.86	0	0	0	0	0	0	0	0	0	0	0	0	0	0	0	0	0	0	0	0	0	0	0	0	0	0	0	0	0	0	0	0	0	0	0	0	0	0	0	0	0	0	0	0	0	0	0	0	0
250.92	0	0	0	0	0	0	0	0	0	0	0	0	0	0	0	0	0	0	0	0	0	0	0	0	0	0	0	0	0	0	0	0	0	0	0	0	0	0	0	0	0	0	0	0	0	0	0	0	0
251.07	0	0	0	3527.587155	0	1498.321101	0	0	0	0	0	0	0	0	0	0	0	0	0	0	0	0	0	0	0	0	0	0	0	0	0	0	0	0	7704.724769	0	0	0	0	0	0	0	0	0	0	0	0	0	0
251.17	0	4601.522935	3378.403669	0	5000.889907	0	0	0	9857.229356	73007.24769	210574.8073	419478.0183	1171560.156	1630359.605	2013265.431	2117081.385	1777476.761	1562905.504	1530347.367	1511755.027	1053531	667884.2751	511486.2384	294916.2935	192397.5871	72282.64219	27181.97247	23228.14678	15500.25688	19784.88073	18031.74312	17206.13761	3740.706421	19012.09174	2896.568807	16706.69724	5898.608695	0	3110.202898	0	3521.681159	0	2764.289855	3588	21476.75362	114464.058	432984.4058	2357141.159	4195691.594
251.24	8122.623852	1499.247706	1210.146789	0	0	2383.229357	491.1009173	2091.348623	0	0	0	0	0	0	0	0	0	0	0	0	0	0	0	0	0	0	0	0	0	0	0	0	9609.825686	0	0	0	6084.753623	5634.840579	2754.492753	7220.463768	913.3913043	932.231884	0	0	0	0	0	0	0
251.36	0	0	0	0	0	0	0	0	0	0	0	0	0	0	0	0	0	0	0	0	0	0	0	0	0	0	0	0	0	0	0	0	0	0	0	0	0	0	0	0	0	0	0	0	0	0	0	0	0
251.45	0	0	0	0	0	0	0	0	0	0	0	0	0	0	0	0	0	0	0	0	0	0	0	0	0	0	0	0	0	0	0	0	0	0	0	0	0	0	0	0	0	1268.347826	0	0	0	0	0	0	0
251.5	0	0	0	0	0	0	0	0	0	0	0	0	0	0	0	0	0	0	0	0	0	0	0	0	0	885.8348622	0	0	0	0	0	0	0	0	0	0	0	0	0	0	402.4347826	503.4202898	0	0	0	0	0	0	0
251.54	0	0	0	0	0	0	491.1009173	0	0	0	1996.834862	0	0	0	0	0	0	0	0	0	0	0	0	0	0	0	0	1122.119266	0	0	0	0	0	0	0	0	0	0	0	0	0	0	0	0	1165.855072	0	0	0	0
251.58	0	0	0	0	588.3944953	0	0	0	0	0	0	0	0	0	0	0	0	0	0	0	0	0	0	0	0	0	0	0	0	0	0	0	0	0	0	0	406.9565217	0	0	0	0	0	0	0	0	0	2306.086956	0	0
251.64	0	0	0	1129.53211	0	0	0	0	0	0	0	1593.761468	0	0	0	0	0	0	0	0	0	0	0	0	480.9082568	0	0	0	0	0	0	0	0	0	0	0	0	0	0	0	0	0	422.7826087	0	0	0	733.2753623	0	0
251.9	0	0	0	0	0	0	0	0	0	0	0	0	0	0	0	0	0	0	0	0	0	0	0	0	0	0	0	0	0	0	0	0	0	0	0	0	0	0	0	0	0	0	0	0	0	0	0	0	0
252.08	0	0	0	0	1800.394495	556.8899081	0	0	484.6146788	19993.36697	0	0	0	0	0	0	0	0	0	0	0	0	0	0	0	0	0	0	0	1066.522936	0	1908.807339	0	0	0	0	0	0	0	0	0	537.3333333	0	0	0	0	0	0	0
252.21	0	0	0	0	0	535.5779815	0	1530.752293	499.4403669	6175.825687	54346.33944	89931.69723	225634	323596.5871	471442.9816	503908.4586	453389.9265	418982.2843	346638.4862	314298.1009	235923.9541	147291.3578	98187.75227	54623.39448	32570.18348	11444.50458	5453.073393	1797.614679	6660.440366	1914.366972	4181.770641	1027.605504	0	3573.917431	3148.605504	613.4128439	0	0	497.3913043	384.3478261	912.6376811	0	0	0	8160.231884	37675.88406	100624.5217	482729.5652	982354.6086
252.29	589.3211008	0	0	0	0	0	0	0	0	0	0	0	0	0	0	0	0	0	0	0	0	0	0	0	0	0	0	2898.422018	0	0	0	0	2372.110091	0	0	592.1009173	2392.753623	0	0	0	0	431.0724637	0	1255.536232	0	0	0	0	0
252.5	497.5871559	0	0	0	0	0	0	0	0	0	0	0	0	0	0	0	0	0	0	2976.25688	0	0	0	0	0	858.9633026	0	0	0	0	0	0	0	0	0	0	0	0	0	0	0	0	0	0	0	0	0	0	0
252.55	0	464.2293577	0	0	0	0	0	0	0	0	0	0	1271.302752	0	2209.027523	0	0	0	0	0	2971.623853	0	0	0	1832.825688	0	0	551.3302751	0	0	0	0	0	0	0	0	0	0	0	0	0	0	0	0	0	0	0	0	0
252.6	0	0	0	0	984.0550457	0	0	0	0	643.0642201	3559.091742	2263.697247	0	0	0	0	0	0	0	2648.238532	0	758.8899081	2386.935779	3825.027522	0	1205.513761	0	0	0	0	0	0	0	0	0	0	0	0	0	0	0	0	0	0	0	1556.231884	1003.826087	1664.753623	0
252.64	0	0	0	565.2293577	0	0	0	0	0	0	0	0	0	6011.816513	0	0	0	0	0	0	0	0	3679.550458	0	888.6146787	0	779.2752292	0	0	0	0	0	0	0	0	0	0	0	0	0	0	0	0	0	492.115942	526.0289855	842.5507246	0	0
252.91	0	0	0	0	0	0	0	0	0	0	0	0	0	0	0	0	0	0	0	0	0	0	0	0	0	0	0	0	0	0	0	0	0	0	0	0	0	0	0	0	0	0	0	0	0	0	0	0	0
253	0	0	0	0	0	0	0	0	0	0	0	0	0	0	0	0	0	0	0	0	0	0	0	0	0	0	0	0	0	0	0	0	0	0	0	0	0	0	0	0	0	0	0	0	0	0	0	0	0
253.1	0	0	0	0	0	0	0	0	0	0	0	0	0	0	0	0	0	0	0	0	0	0	0	0	0	0	0	0	0	0	0	0	0	0	0	0	0	0	0	0	0	904.347826	0	0	0	0	0	0	0
253.17	39886.66054	43215.95412	30149.8899	25658.63302	20970.93578	12055.13761	3572.990825	8524.770641	18235.59633	61764.74311	81102.99998	96059.33943	259292.0183	414309.4128	655619.7246	783381.0182	772136.6604	727294.5136	673637.5687	607236.0916	491994.165	354345.0642	250926.6238	153033.5321	119294.8991	51372.86238	17602.72477	16650.17431	17181.11926	18786.9266	14396.66972	12229.33945	7188.605503	9844.256879	14557.89908	13168.91743	40265.33333	32755.47826	26013.56522	23823.53623	13768.69565	5995.826087	4226.31884	9682.550724	32013.91304	76438.49275	147100.4638	559981.971	1272668.348
253.32	0	0	0	0	0	0	0	0	0	0	0	0	0	0	0	0	0	0	0	0	0	0	0	0	0	0	0	0	0	0	0	0	0	0	0	0	0	0	0	0	0	0	0	0	0	0	0	0	0
253.54	733.8715595	467.9357797	469.7889907	972.9357796	0	0	0	493.8807338	568.0091742	1362.110091	4591.330274	2119.146789	2098.761467	0	0	0	0	0	0	0	0	547.6238531	0	673.6422017	521.678899	0	0	0	574.4954127	0	0	464.2293577	0	807.0733943	0	0	482.3188406	452.173913	2393.507246	1789.101449	397.9130435	380.5797101	0	907.3623188	0	1521.565217	0	0	0
253.68	0	0	0	0	0	0	0	0	0	0	0	0	0	0	0	0	0	0	0	0	0	0	1185.12844	0	0	0	0	0	0	0	0	0	0	0	573.5688072	0	0	0	537.3333333	0	0	0	0	0	0	0	0	0	0
253.76	0	0	0	0	0	0	0	0	0	0	0	0	0	0	0	0	0	0	0	0	0	0	0	0	0	0	530.0183485	0	0	0	0	0	0	0	0	0	0	0	0	0	0	0	0	0	0	0	0	0	0
253.86	0	0	0	0	0	0	0	0	0	0	0	0	0	0	0	0	0	0	0	0	0	0	0	0	0	0	0	0	0	0	0	0	0	0	0	0	0	0	0	0	0	0	0	0	0	0	0	0	0
253.92	0	0	0	0	0	0	0	0	0	0	0	0	0	0	0	0	0	0	0	0	0	0	0	0	0	0	0	0	0	0	0	0	0	0	0	0	0	0	0	0	0	0	0	0	0	0	0	0	0
254.05	1271.302752	1764.25688	0	0	0	0	0	0	0	0	0	0	0	0	0	0	0	0	0	0	0	0	0	0	0	0	987.7614677	0	0	0	0	0	0	521.678899	0	0	0	0	0	604.4057971	0	0	0	0	0	0	0	0	0
254.19	0	2613.027522	0	734.798165	0	1199.027523	1332.458715	0	836.7247705	17331.22935	34996.9633	8184.70642	60748.25687	94743.55961	138669.2936	158568.1468	152772.2293	141199.8532	131262.9358	119872.1743	102015.5596	71487.61467	43170.55045	29878.39449	18266.17431	6290.724769	0	2239.605504	1054.477064	1123.972477	0	0	1123.045871	0	0	0	1147.768116	877.9710144	1556.985507	0	0	0	0	0	13210.26087	33249.85507	31508.23188	115046.6087	257959.1884
254.25	1432.53211	0	1349.137614	0	0	0	0	492.0275228	1336.165137	6346.3211	0	16833.6422	0	0	0	0	0	0	0	0	0	0	0	0	0	0	0	0	0	607.8532109	701.4403668	1440.871559	0	0	0	0	1023.42029	2786.144927	0	0	0	0	0	0	0	0	0	0	0
254.4	0	0	0	473.4954128	501.2935779	0	0	0	0	0	0	0	0	0	0	0	0	0	0	0	0	0	0	0	0	0	0	0	0	0	0	0	0	0	0	925.6788989	0	0	553.1594203	0	0	0	0	0	0	0	0	0	0
254.46	0	0	0	0	465.1559632	0	0	0	0	0	0	0	0	0	0	0	0	0	0	0	0	0	0	0	0	0	0	0	0	0	0	0	0	0	500.3669724	0	0	0	0	0	377.5652174	0	0	0	0	0	0	0	0
254.54	0	0	0	0	0	0	0	0	0	0	0	0	1836.53211	2933.633027	4183.623852	0	0	6542.761467	0	0	6605.770641	477.2018348	0	0	869.1559631	731.091743	0	0	0	0	0	0	0	0	0	0	434.0869565	0	0	0	0	0	0	0	0	0	0	0	0
254.6	0	0	0	678.2752292	0	0	0	0	0	0	2572.25688	0	845.06422	0	0	3540.559632	993.3211007	0	4526.467889	9914.678897	0	0	2562.990825	2303.541284	1100.807339	0	0	0	0	0	0	0	549.4770641	0	0	0	0	848.5797101	474.0289855	0	0	918.6666666	0	0	1052.811594	0	0	4453.15942	3261.681159
254.68	0	0	0	0	0	0	0	0	472.5688072	0	0	0	0	0	0	0	0	0	0	0	0	1242.577981	0	0	0	0	0	0	0	0	0	0	0	0	0	0	0	0	0	0	0	0	0	0	0	0	0	0	0
255.06	0	0	0	0	0	0	0	0	0	0	0	0	0	0	0	0	0	0	0	0	0	0	0	0	0	0	0	0	0	0	0	0	0	0	0	0	0	0	0	0	0	0	0	0	0	0	0	0	0
255.13	0	0	8199.532109	8821.284402	0	3444.19266	0	0	0	7455.467888	22593.42201	23204.98165	48782.99999	140187.0734	201098.4128	214940.0458	222633.6513	234512.7339	249820.2568	125116.7614	204168.2568	153426.4128	128771.2936	0	71987.98164	17243.20183	0	6879.119265	7732.522934	7331.302751	3951.045871	7060.733944	0	2960.504587	15977.45871	15130.54128	0	0	0	0	0	919.4202898	0	0	7429.217391	35974.2029	31378.60869	90403.13043	259011.2464
255.22	59836.47705	41361.81651	19341.03669	9699.70642	8686.926604	3038.339449	4604.302751	6329.642201	6077.605503	24357.67889	24668.09174	29365.98165	52864.69724	0	0	0	0	0	0	113153.3578	0	0	0	85298.66971	0	17267.29357	18805.45871	4541.293577	6803.137613	7564.807338	8421.91743	7556.467888	12412.80734	8757.348622	0	0	71274.66666	46598.78261	33225.73913	14788.34783	9779.768115	4575.246377	5259.536232	5440.405797	10903.42029	0	14333.15942	48393.15942	0
255.54	2063.550458	3618.394495	1489.981651	670.8623852	1723.486238	0	0	583.7614678	0	1080.422018	567.0825687	858.9633026	0	1939.385321	4355.972476	3427.513761	0	0	0	1047.06422	1164.743119	1806.880734	0	746.8440366	0	572.6422017	533.7247705	0	1739.238532	0	1570.59633	0	0	0	0	0	4088.405797	2494.492753	1482.376812	0	620.9855072	800.347826	0	0	482.3188406	0	1890.84058	0	0
255.6	0	0	0	0	0	0	0	0	0	0	0	0	542.0642201	1389.908257	0	524.4587155	0	3010.541284	0	0	1728.119266	858.9633026	0	509.6330274	741.2844035	0	0	0	0	0	0	0	0	0	0	0	0	0	0	413.7391304	0	0	0	0	0	0	0	1985.797101	0
255.69	0	0	0	0	0	0	0	0	0	0	0	546.6972476	0	0	0	0	1007.220183	0	613.4128439	540.2110091	0	0	0	0	0	504.9999999	0	0	0	0	0	0	0	0	0	0	0	0	0	0	0	0	0	0	0	0	0	0	0
255.74	0	0	0	0	0	0	0	0	0	0	0	0	0	0	0	0	0	0	0	0	0	0	0	0	0	0	0	0	0	0	0	0	0	0	0	0	0	0	0	0	0	0	0	0	0	0	0	0	0
255.81	0	0	0	0	0	0	0	0	0	0	0	0	0	0	0	0	0	0	0	0	0	0	0	0	0	0	0	0	0	0	0	0	0	0	0	0	0	0	0	0	0	0	0	0	0	0	0	0	0
255.86	0	0	0	0	0	0	0	0	1085.055046	0	0	0	0	0	0	0	0	0	0	0	0	0	0	0	0	0	0	0	0	0	0	0	0	0	0	0	0	0	0	0	0	0	0	0	0	0	0	0	0
256.08	0	0	0	0	0	0	0	0	0	0	618.0458714	0	0	0	0	0	0	0	0	0	0	0	0	0	0	2132.119266	0	487.3944953	568.9357797	0	0	0	0	0	0	0	0	1686.608696	1134.202898	437.8550724	0	0	0	0	0	0	0	0	0
256.18	3375.623853	4914.715595	1882.862385	1815.220183	480.9082568	0	0	666.2293577	1013.706422	6895.798164	7571.293577	7964.17431	19703.33945	27939.93577	43424.44036	59173.02751	59681.73393	63432.63302	55281.28439	65931.68806	52676.59632	38517.13761	23445.89908	18395.89908	11618.70642	941.4311925	1661.403669	1628.972477	0	2346.165137	1117.486238	966.4495411	0	2088.568807	1242.577981	1631.752293	6255.826087	2587.942029	0	1355.014493	1300	0	1036.231884	1467.304348	2569.101449	19051.5942	16723.65217	73070.55072	128197.3333
256.58	1851.357798	1109.146789	508.7064219	0	0	0	0	0	0	848.770642	0	0	0	0	0	483.6880733	0	4404.155962	580.0550458	1821.706422	1510.366972	1967.183486	1665.110091	548.5504586	1625.266055	0	1320.412844	542.0642201	0	706.0733944	957.1834861	0	0	0	650.4770641	0	842.5507246	2534.434782	406.2028985	400.173913	0	0	0	0	0	879.4782608	3043.884058	3503.594203	583.3043478
256.64	0	0	0	0	0	0	526.3119265	0	0	0	0	560.5963302	1050.770642	1994.055045	1433.458715	713.4862384	1171.229358	0	0	1328.752293	0	0	0	0	0	0	0	519.825688	0	0	0	0	618.9724769	0	0	0	0	0	0	0	0	534.3188405	0	783.0144927	0	0	0	0	0
257.07	0	0	0	0	0	0	1013.706422	0	0	0	0	0	0	0	0	0	0	0	0	0	0	0	0	0	0	0	0	0	0	0	0	0	0	0	0	0	0	0	0	0	0	0	0	0	0	0	0	0	0
257.17	21028.38532	24071.35779	16130.34862	8785.146787	4270.72477	8022.550457	5089.844036	7798.311925	2891.009174	6641.908256	42811.95412	66404.25687	84695.44952	85336.66053	94945.55961	109706.3853	136441.7339	142700.9541	159049.9816	163373.5229	157332.055	140411.3119	114709.1284	94833.44035	76880.4587	52524.63302	47850.83485	44104.5688	38371.66054	35281.43119	44309.34862	46506.33027	53868.211	59544.59632	55459.19265	53221.44036	19608.52174	19811.24638	17939.24638	7199.362318	8717.15942	9620.753623	2704	2610.550724	3329.507246	25608.11594	46113.44927	102495.0145	160118.5507
257.56	1740.165137	880.2752292	2123.779816	0	613.4128439	0	0	0	0	0	1559.477064	1893.981651	4861.899082	2769.623853	1716.073394	1756.844036	1780.935779	3600.78899	1750.357798	2438.825688	3352.458715	0	6225.862384	1612.293578	1376.009174	2364.697247	0	1062.816514	2320.220183	472.5688072	5603.183485	2906.761467	3677.697247	7019.963301	2480.522935	1424.19266	2684.405797	1160.57971	0	935.2463768	0	0	3890.956522	0	935.9999999	1382.898551	724.231884	4398.144927	0
257.64	0	0	0	0	0	0	0	0	565.2293577	0	0	0	0	0	0	579.1284403	0	2993.862385	0	0	0	491.1009173	0	688.4678898	0	0	0	0	0	1453.844036	0	0	0	0	0	0	0	0	458.2028985	0	0	0	0	0	0	0	0	0	0
258.03	0	0	0	0	0	0	0	0	0	0	0	0	0	0	0	0	0	0	0	0	0	0	0	0	0	0	0	0	0	0	0	0	0	0	0	0	0	0	0	0	0	0	399.4202898	0	0	0	0	0	0
258.18	0	0	0	648.6238531	504.0733944	0	0	0	0	2281.302752	3541.486238	5782.944953	16609.40367	18113.2844	30671.5688	15149.07339	33418.95412	18301.38532	33613.54128	19383.66055	38244.71559	25562.26605	11069.22936	18680.36697	9957.30275	2673.25688	3006.834862	0	0	0	526.3119265	2374.889908	3702.715596	2329.486238	1356.550458	2429.559633	0	3266.202898	977.4492753	927.7101449	0	0	0	0	410.7246377	8029.101449	10731.5942	30658.14493	37670.60869
258.25	0	620.825688	499.4403669	0	1112.853211	0	0	0	0	0	5534.614678	6025.715595	0	0	0	13301.42202	0	14188.18348	0	17911.2844	0	0	7162.660549	0	0	1892.12844	1191.614679	1899.541284	2597.275229	1113.779816	493.8807338	0	0	0	5179.72477	3130.999999	4419.246377	0	0	0	0	0	0	425.0434782	0	0	0	0	0
258.39	927.5321099	0	0	0	0	0	0	511.4862384	0	0	0	0	0	0	0	0	0	0	0	0	0	0	0	0	0	0	0	0	1134.165137	0	0	3155.091743	0	559.6697247	0	0	436.3478261	0	0	0	0	0	0	0	0	0	0	0	0
258.56	823.7522934	647.6972476	0	0	0	0	0	0	0	0	1085.055046	0	0	1036.871559	0	0	2961.431192	1944.018348	5365.972476	1656.770642	0	1803.174312	991.4678897	0	0	0	0	518.8990825	0	1118.412844	0	0	589.3211008	0	554.1100916	0	0	0	0	0	0	0	404.6956522	0	0	0	0	0	0
258.6	0	0	0	0	0	0	0	0	0	0	0	0	0	818.1926604	2613.954128	5019.422017	0	968.3027521	0	4090.036696	3354.311926	0	0	1145.284403	0	0	0	0	469.7889907	0	468.8623852	0	0	0	0	0	0	0	0	0	0	0	0	0	0	0	0	0	883.2463768
258.64	0	0	0	0	0	0	0	0	0	0	0	0	0	0	0	0	0	0	0	0	0	567.0825687	0	1565.036697	0	0	0	0	0	0	0	0	0	0	0	0	0	0	0	0	0	0	0	0	0	797.3333333	0	1206.550725	1344.463768
258.77	0	0	0	0	616.1926604	0	0	0	0	0	0	0	0	0	0	0	0	0	0	0	0	0	0	0	0	0	0	0	0	0	0	0	0	0	0	0	0	0	0	0	0	0	0	0	0	0	0	0	0
258.92	0	0	0	0	0	0	0	0	0	0	0	0	0	0	0	0	0	0	0	0	0	0	0	0	0	0	0	0	0	0	0	0	0	0	0	0	0	389.6231884	0	0	0	0	0	0	0	0	0	0	0
259.05	0	0	0	0	0	0	0	0	0	4773.871559	0	0	0	0	0	0	0	0	0	0	0	0	0	0	0	0	0	0	0	0	0	0	0	0	0	0	0	0	0	0	0	0	425.0434782	0	0	0	0	0	0
259.15	2169.183486	2934.559632	0	1155.477064	0	496.6605504	0	896.0275228	0	0	0	0	0	0	0	0	0	0	0	0	0	0	0	0	0	0	0	5032.394494	0	0	0	5074.091742	0	0	0	0	0	1348.985507	0	0	0	0	0	1416.811594	0	6277.681159	24829.62319	0	0
259.22	532.798165	2454.577981	4769.238531	0	604.1467889	0	2357.284403	0	1037.798165	0	53162.1376	84427.66053	97159.22016	111377.9816	149593.9724	208278.6789	234370.9633	283886.9082	318997.844	374869.3761	338469.532	282352.4495	215383.8899	134466.211	102643.7981	38434.66972	11140.57798	5663.412843	9988.807338	6368.559632	2399.908256	1680.862385	8378.366971	4299.44954	9405.04587	6494.57798	1869.73913	0	1296.985507	0	2189.275362	408.4637681	2767.304348	0	3784.695652	16539.01449	30464.46377	96255.01449	176794.7246
259.28	0	0	0	1207.366972	0	1570.59633	857.1100916	0	3150.458715	7722.330274	0	0	0	0	0	0	0	0	0	0	0	0	0	0	0	0	0	0	0	0	1615.073394	0	0	6007.183485	0	0	1272.869565	0	877.9710144	1663.246377	913.3913043	874.9565217	0	0	2090.550725	0	0	0	0
259.5	0	0	0	0	0	0	0	0	0	0	0	0	0	0	0	0	0	0	0	0	0	0	2095.055045	0	0	0	0	0	0	0	0	0	0	0	0	0	0	451.4202898	0	0	0	0	0	416	0	0	0	0	0
259.58	0	0	527.238532	0	467.0091742	0	0	747.7706421	0	1824.486238	1418.633027	1588.201835	2880.816513	706.0733944	2310.954128	658.8165136	1059.110092	1676.229357	3887.110091	0	0	0	0	771.8623852	2416.587155	2172.889908	498.5137614	0	0	667.1559632	0	1282.422018	0	0	0	0	0	0	535.0724637	0	0	599.1304347	0	0	450.6666666	1691.884058	1655.710145	3488.521739	0
259.68	0	0	0	0	0	0	0	0	0	0	0	0	0	0	0	0	0	0	1780.009174	732.0183485	0	0	467.0091742	0	0	0	0	0	0	0	0	529.091743	0	0	0	0	0	0	0	0	0	0	0	0	0	0	0	0	1110.84058
260.06	0	0	0	0	0	0	0	0	0	0	0	0	0	0	0	0	0	0	0	0	0	0	0	0	0	908.9999998	0	0	588.3944953	519.825688	0	0	0	541.1376146	0	0	0	0	0	0	411.4782608	0	0	0	0	0	0	0	0
260.2	0	0	0	0	0	0	0	974.7889906	0	8699.899081	9781.247705	19938.69724	19891.44036	24543	37127.22935	59343.52292	61892.61467	67177.97246	80419.16512	101343.7706	74634.36696	60257.15595	43276.18348	18499.6789	17333.08257	2562.990825	595.8073393	858.9633026	622.678899	0	0	0	726.4587155	0	0	0	0	0	0	0	0	0	0	0	4413.217391	13614.2029	7297.333333	40169.62319	74520.52173
260.28	0	475.3486238	0	0	0	655.1100916	0	0	0	0	0	0	0	0	0	0	0	0	0	0	0	0	0	0	0	0	0	0	0	545.7706421	702.3669723	0	0	0	0	0	0	0	0	0	0	0	0	555.4202898	0	0	4473.507246	0	0
260.38	0	0	0	0	0	0	0	0	0	0	0	0	0	0	0	0	0	0	0	0	0	0	0	0	0	0	0	0	0	0	0	0	0	554.1100916	528.1651375	698.6605503	0	0	0	0	0	0	0	0	0	0	0	0	0
260.52	0	0	0	0	0	0	0	0	0	0	0	0	0	0	0	0	0	3215.3211	0	2615.807339	1422.339449	1527.972477	552.2568806	0	0	0	0	0	0	0	757.0366971	0	0	0	0	475.3486238	407.7101449	0	406.2028985	0	0	0	0	0	0	0	0	0	0
260.6	0	0	0	0	0	0	0	0	0	0	3091.155963	0	526.3119265	3308.908256	3154.165137	1343.577981	3118.027522	2563.917431	938.651376	0	0	2310.954128	1789.275229	3129.146788	1872.669724	0	0	0	0	0	0	0	0	0	0	0	0	0	0	0	0	0	0	0	0	0	0	492.8695652	478.5507246
260.68	0	0	0	0	0	0	0	0	0	0	0	767.2293577	0	0	0	0	0	0	0	0	0	0	0	0	0	0	0	0	0	0	0	0	0	0	0	0	0	0	0	0	0	0	0	0	0	0	537.3333333	0	0
260.82	0	0	0	0	0	0	0	0	0	0	0	0	0	0	0	0	0	0	0	0	0	0	0	0	0	0	0	0	0	0	0	0	0	0	0	0	0	0	0	0	0	0	0	0	0	0	0	0	0
260.86	0	0	480.9082568	0	0	0	0	0	0	0	0	0	0	0	0	0	0	0	0	0	0	0	0	0	0	0	0	0	0	0	0	0	0	0	0	0	412.9855072	0	0	0	0	0	0	0	0	0	0	0	0
261.1	0	0	0	0	0	0	1065.59633	0	3169.917431	0	0	0	0	0	0	0	0	0	0	0	0	0	0	0	0	0	2852.091743	0	3099.495412	0	3162.504587	2361.917431	0	0	978.4954127	0	0	0	0	0	461.2173913	0	0	0	0	0	0	0	0
261.21	0	0	2057.990825	891.3944952	0	0	0	0	4829.467889	31556.47706	101699.5871	113994.7156	131929.1651	160135.9633	213054.4036	278556.1467	351160.321	441277.3394	537926.9265	685315.5778	648145.7246	552085.4586	462074.0733	315260.844	243484.1284	82724.55962	6555.733944	4261.458715	4267.944953	4260.532109	0	0	5151.926605	4923.055045	0	1521.486238	0	2125.217391	0	1073.15942	0	389.6231884	2669.333333	0	12070.78261	57869.97101	87700.63768	163019.2464	261707.7101
261.27	1997.761468	0	0	0	0	0	0	2328.559633	0	0	0	0	0	0	0	0	0	0	0	0	0	0	0	0	0	0	0	0	0	0	1049.844036	0	0	0	1199.027523	1393.614679	0	0	0	443.8840579	0	0	0	5586.608695	0	0	0	0	0
261.5	0	0	0	0	0	0	542.0642201	0	0	0	0	0	0	0	0	0	0	0	0	0	0	0	0	0	1800.394495	0	510.5596329	0	0	0	0	0	0	0	0	0	0	0	0	0	547.8840579	390.3768116	0	0	0	444.6376811	0	431.0724637	0
261.59	0	0	0	0	0	0	0	0	0	0	1626.19266	0	1161.963303	0	560.5963302	0	0	0	0	0	0	0	0	0	1294.46789	0	0	0	0	0	0	0	0	0	0	0	0	0	0	425.7971014	0	0	0	0	0	0	0	0	0
261.64	0	0	0	0	845.06422	0	0	0	0	0	2651.944954	0	0	0	582.8348623	1249.990825	0	1627.119266	0	0	0	0	0	0	0	710.7064219	0	0	0	0	0	0	0	0	0	0	0	0	0	0	0	0	0	0	0	0	403.1884058	0	0
261.7	0	0	0	0	0	0	0	0	0	0	0	0	0	0	0	0	0	0	0	0	0	0	0	0	0	0	0	0	0	0	0	0	0	0	0	0	0	0	0	0	0	0	0	0	0	0	0	0	0
261.88	0	0	0	0	0	0	0	601.3669724	0	0	0	0	0	0	0	0	0	0	0	0	0	0	0	0	0	0	0	0	0	0	0	0	0	0	0	0	0	0	0	0	0	0	0	0	0	0	0	0	0
262.08	0	0	0	0	0	0	0	0	0	2726.073394	0	0	0	0	0	0	0	0	0	0	0	0	0	0	0	0	0	0	1228.678899	0	0	0	0	795.9541283	0	0	0	0	0	0	0	0	0	0	0	0	0	0	0
262.2	0	0	0	0	0	0	487.3944953	0	0	1085.055046	26182.16513	28351.34862	29163.98165	36188.57797	59960.64219	76961.99999	100635.844	105717.3486	125064.8715	151324.8715	144081.5963	133862.0642	95289.33026	52805.39449	40726.16513	12255.2844	1017.412844	0	0	997.9541282	0	989.6146787	0	0	975.7155961	1074.862385	0	0	0	0	0	0	0	0	1376.869565	11346.55072	15108.63768	36131.71014	78376.05797
262.32	0	0	0	671.7889907	0	0	0	0	0	0	0	0	0	0	0	0	0	0	0	0	0	0	0	0	0	0	1166.59633	0	0	977.5688072	654.1834861	0	0	0	0	0	0	0	0	1374.608696	0	0	0	0	419.7681159	0	0	0	0
262.44	0	626.385321	0	0	0	0	0	0	0	0	0	0	0	0	0	0	0	0	0	0	0	0	0	0	0	0	0	0	0	0	0	0	0	0	0	0	0	0	0	0	0	0	0	0	0	0	0	0	0
262.52	0	0	0	0	0	0	0	0	0	0	0	0	0	748.6972476	1026.678899	3324.66055	0	0	0	0	0	2688.082568	0	1139.72477	727.385321	0	0	0	0	0	0	520.7522935	0	0	0	0	0	0	0	0	0	0	0	0	0	0	0	0	0
262.59	0	0	0	0	0	0	0	498.5137614	0	0	0	2157.137614	3252.38532	0	2944.752293	0	0	0	1638.238532	1415.853211	8450.6422	1818	6808.697246	736.651376	0	1237.944954	0	0	0	0	0	0	0	0	1245.357798	0	0	0	0	0	0	0	0	0	0	520.7536232	404.6956522	6800.695652	978.2028985
262.68	0	0	0	466.0825687	0	0	0	0	0	0	0	0	0	0	0	0	0	0	0	0	0	0	0	0	471.6422017	0	0	0	0	0	0	0	0	0	0	0	0	0	0	0	0	0	0	0	0	0	0	0	0
262.94	0	0	0	0	0	0	0	0	0	0	0	0	0	0	0	0	0	0	0	0	0	0	0	0	0	0	0	0	0	0	0	0	0	0	0	0	0	0	0	0	0	0	0	0	0	0	0	0	0
263.11	498.5137614	0	0	0	0	0	0	0	0	0	0	0	0	0	0	0	0	0	0	0	0	0	0	0	0	0	0	0	0	0	8708.23853	0	0	0	0	4236.440366	0	0	792.8115942	0	417.5072464	1107.072464	0	0	0	0	0	0	0
263.19	0	1138.798165	0	0	1534.458715	1291.688073	0	793.1743118	5142.660549	34180.62385	81564.44953	108483.266	236797.7431	388124.4678	597446.5045	630168.6513	569066.4311	586186.3944	611588.3577	568092.5687	489056.8256	396075.6696	264663.5504	167666.4862	130384.5137	67449.46788	31183.98165	27269.99999	25076.72477	26196.06422	8555.348622	20184.2477	24302.08256	18983.36697	9478.247705	4675.651375	2065.681159	1015.130435	0	391.1304348	0	0	0	0	8509.15942	46571.65217	87557.44927	243012.5797	404761.2174
263.27	1922.706422	0	1357.477064	0	0	571.7155962	0	0	0	0	0	0	0	0	0	0	0	0	0	0	0	0	0	0	0	0	0	0	0	0	0	0	0	0	0	0	0	0	0	0	0	0	1985.797101	388.115942	0	0	0	0	0
263.5	0	0	0	0	0	0	0	528.1651375	0	0	0	1296.321101	957.1834861	0	0	0	0	0	0	0	0	0	0	0	0	0	0	0	1335.238532	0	479.9816513	0	0	0	0	0	380.5797101	0	0	0	0	0	0	0	0	0	0	0	0
263.59	0	0	643.9908256	0	0	0	0	0	0	0	0	686.6146788	0	0	0	0	0	0	0	0	0	0	913.6330273	692.1743118	0	0	0	0	0	0	0	0	0	0	0	0	0	0	0	0	0	0	0	0	0	0	747.5942029	465.7391304	0
263.64	0	0	0	0	0	0	0	0	0	631.0183485	0	0	2224.779816	0	0	0	0	0	0	0	0	0	0	0	595.8073393	0	0	0	0	0	0	0	0	0	0	0	0	0	0	0	0	0	0	0	0	0	0	0	0
263.7	0	0	0	0	0	0	0	0	0	0	0	0	0	0	0	0	0	1065.59633	0	0	0	753.3302751	0	0	0	0	0	0	0	0	0	0	0	0	0	0	0	0	0	0	0	0	0	0	0	0	0	0	0
263.87	0	0	0	0	0	0	0	0	0	0	0	0	0	0	0	0	0	0	0	0	0	0	0	0	0	0	0	0	0	0	0	0	0	0	0	0	0	0	0	0	0	0	0	0	0	0	0	0	0
263.95	0	0	0	0	0	0	0	0	0	0	0	0	0	0	0	0	0	0	0	0	0	0	0	0	0	0	0	0	0	0	0	0	0	0	0	0	0	0	379.0724637	0	0	0	0	0	0	0	0	0	0
264.1	479.9816513	0	0	0	0	0	0	0	0	0	0	0	0	0	0	0	0	0	0	0	0	0	0	0	0	0	0	0	0	0	0	0	0	0	0	0	0	0	0	0	0	0	0	0	0	0	0	0	0
264.2	0	0	0	0	498.5137614	0	0	0	0	5762.559632	28695.11926	30667.86238	63624.44035	118081.9725	156295.1835	162193.0275	159106.5046	161448.0367	157931.5688	170330.477	132697.3211	104632.2936	73616.02751	39908.89907	23036.33945	2367.477064	4077.990825	1224.972477	0	1153.623853	507.7798164	1820.779816	0	730.1651375	0	0	431.0724637	0	0	0	0	0	0	0	1932.289855	5515.014492	27169.62319	90988.69565	164505.3913
264.27	0	0	0	0	0	0	0	0	0	0	0	0	0	0	0	0	0	0	0	0	0	0	0	0	0	4629.3211	0	1840.238532	3204.201834	0	518.8990825	0	0	0	0	0	0	0	0	0	0	0	413.7391304	0	0	7033.565217	0	0	0
264.36	0	0	0	0	0	0	0	0	0	0	0	0	0	0	0	0	0	0	0	0	0	0	0	0	0	0	0	0	0	0	0	0	0	0	678.2752292	694.9541283	0	0	0	0	0	0	0	0	0	0	0	0	0
264.44	0	0	0	0	0	0	0	0	0	0	0	0	0	0	0	0	0	0	0	0	0	0	0	0	0	0	0	0	0	541.1376146	0	0	0	0	0	0	0	0	0	0	0	0	0	0	0	0	0	0	0
264.51	0	0	0	0	0	0	0	0	0	0	0	706.9999999	2504.614678	2252.577981	2649.165137	0	1237.944954	0	0	0	0	0	0	477.2018348	0	898.8073393	0	0	0	0	0	0	0	0	0	0	0	0	0	0	0	0	0	0	0	384.3478261	0	0	0
264.58	0	0	0	0	0	0	0	0	0	0	1898.614679	0	2753.871559	0	2091.348623	0	1308.366972	0	3290.376146	7639.862384	1518.706422	0	3778.697247	0	2052.431192	0	600.4403669	0	563.3761467	0	0	555.9633026	0	0	0	0	0	0	0	0	0	0	0	0	0	408.4637681	741.5652173	1818.492754	3074.028985
264.65	0	0	0	0	0	0	0	0	0	0	0	0	0	1047.06422	0	0	0	0	0	2028.339449	0	0	0	886.7614677	0	0	0	0	668.0825687	0	0	0	0	0	0	0	0	0	0	0	0	0	0	0	0	0	0	2061.15942	0
264.89	0	0	0	0	0	0	0	0	0	0	0	0	0	0	0	0	0	0	0	0	0	0	0	0	0	0	0	0	0	0	0	0	0	0	0	0	0	0	0	0	0	0	0	0	0	0	0	0	0
264.96	0	0	0	0	1109.146789	0	0	0	0	0	0	0	0	0	0	0	0	0	0	0	0	0	0	0	0	0	0	0	0	0	0	0	0	0	0	0	0	0	0	0	0	0	0	0	0	0	0	0	0
265.09	0	0	0	2032.972477	0	605.9999999	0	0	1179.568807	0	0	0	0	0	0	0	0	0	0	0	0	0	0	0	0	0	0	0	0	0	0	0	0	0	2445.311926	0	0	0	0	0	0	0	0	0	0	0	0	0	0
265.18	2030.19266	2531.486238	1158.256881	1174.009174	1046.137614	1683.642202	499.4403669	1162.889908	4030.733944	24172.35779	62352.211	90218.01833	170381.4403	286078.3302	429037.8073	476775.5962	474024.5045	541322.9357	495873.8623	507134.899	437869.2843	323869.0091	231896	140645.7431	122719.633	59482.51375	23042.82568	24225.17431	18987.07339	17750.98165	13975.99082	15288.06422	18072.51376	16092.3578	5481.798164	10372.42202	7694.492753	2021.217391	4135.884058	0	2776.347826	1536.637681	2008.405797	1296.985507	8183.594202	44600.92753	70172.86956	328500.5797	612615.7681
265.51	2487.009174	0	0	0	0	0	0	0	0	1088.761468	776.4954127	0	1489.981651	1420.486238	0	0	3589.669724	0	0	0	0	0	2624.146788	3231.999999	482.7614678	0	0	0	0	0	0	0	0	0	0	0	0	0	0	2064.173913	0	0	0	1082.202898	506.4347826	0	0	0	0
265.56	0	0	0	0	0	0	0	0	0	0	0	0	0	0	0	0	0	0	0	0	0	0	0	0	0	0	788.5412843	0	556.8899081	0	0	0	0	0	0	0	0	0	0	0	0	0	0	0	0	0	1352.753623	0	0
265.6	0	0	0	0	0	0	521.678899	0	0	653.2568806	0	0	0	0	0	0	0	0	0	0	0	3485.889908	0	0	0	1062.816514	0	0	0	0	0	736.651376	0	632.8715595	0	0	0	0	0	0	0	0	0	0	0	1887.072464	0	0	0
265.7	0	0	0	0	0	0	0	0	0	0	0	517.972477	0	0	916.4128439	0	1679.009174	0	1124.899082	0	1172.155963	0	0	0	0	0	0	0	0	0	0	0	0	0	0	552.2568806	0	0	0	0	0	0	0	0	0	0	0	0	0
265.86	0	0	0	0	0	0	0	0	0	0	0	0	0	0	0	0	0	0	0	0	0	0	0	0	0	0	0	0	0	0	1123.045871	0	0	0	0	0	0	0	0	0	0	0	0	0	0	0	0	0	0
265.91	0	0	0	0	0	0	0	0	0	0	0	25885.55501	0	0	0	0	0	0	0	0	0	0	0	0	0	0	0	0	0	0	0	0	0	1279.642202	0	0	0	0	0	0	0	0	0	0	0	0	0	0	0
266.07	0	0	0	0	0	0	0	0	602.2935779	0	0	0	0	0	0	0	0	0	0	0	0	0	0	0	0	0	471.6422017	0	1646.577981	1748.504587	0	0	0	0	1951.431192	0	0	0	0	0	0	0	0	0	0	0	0	0	0
266.18	0	0	0	0	0	0	0	0	0	73791.15595	262955.8165	78498.31191	107302.7706	101622.6789	124239.266	132056.1101	138341.2752	138710.9908	140454.8624	134719.1743	110133.5504	63225.99999	56320.00916	25254.63302	19263.20183	7562.027521	945.1376145	1843.944954	0	0	1483.495413	1902.321101	2775.183486	1210.146789	0	2005.174312	0	0	0	425.0434782	0	0	0	0	8705.101449	125766.8985	86454.89855	115420.4058	183610.4927
266.25	0	0	0	0	0	1088.761468	623.6055045	0	0	0	0	36252.61012	0	0	0	0	0	0	0	0	0	0	0	0	0	0	0	1842.091743	1293.541284	759.8165136	0	0	0	0	0	2714.027522	0	0	599.8840579	0	0	0	0	0	0	0	0	0	0
266.36	0	0	0	0	0	0	0	0	0	0	0	0	0	0	0	0	0	0	0	0	0	0	0	0	0	0	0	0	0	0	0	0	0	0	512.4128439	0	0	477.7971014	1024.173913	0	0	0	0	0	0	0	0	0	0
266.56	0	0	0	0	878.4220182	0	0	0	0	573.5688072	1336.165137	0	0	0	5814.44954	0	1744.798165	1358.403669	0	0	0	0	0	645.8440366	1151.770642	1717.926605	677.3486237	0	968.3027521	0	830.238532	0	1117.486238	0	0	0	0	0	0	451.4202898	0	0	0	0	1079.942029	0	0	0	0
266.62	469.7889907	0	0	0	0	0	0	0	0	0	0	0	544.8440366	2004.247706	0	0	0	0	4011.275229	1035.018348	6649.3211	2068.183486	1312.073394	1195.321101	1124.899082	0	0	0	0	0	0	1352.844036	0	1142.504587	0	0	0	0	0	0	0	0	0	0	0	1566.782609	1379.130435	891.5362318	0
266.7	0	0	0	0	0	0	0	0	0	0	0	0	0	0	0	0	0	1417.706422	0	0	0	955.330275	0	0	0	0	0	0	0	0	0	0	0	1064.669725	0	0	0	0	0	0	0	0	0	0	0	0	0	0	0
266.93	0	0	0	0	0	0	0	0	0	0	0	0	0	0	0	0	0	0	0	0	0	0	39920.4178	0	0	0	0	0	0	0	0	0	0	0	0	0	0	0	0	0	0	0	0	0	0	0	0	0	0
266.98	0	0	0	0	0	0	0	0	0	0	0	0	0	0	0	0	0	0	0	0	0	0	0	0	0	0	0	0	0	0	0	0	0	0	0	0	0	0	0	0	0	0	0	0	0	0	0	0	0
267.11	0	0	0	0	0	0	0	5871.899081	0	0	0	0	0	0	0	0	0	0	0	0	0	0	0	0	0	0	8522.91743	5991.431192	0	0	0	0	0	0	0	0	0	3031.072464	0	2823.072464	0	0	0	0	0	0	0	0	0
267.2	8092.972476	11385.20183	7763.100916	3072.623853	3557.238531	1701.247706	3035.559632	0	6843.908256	41326.6055	93371.25686	94609.20182	165092.3761	238068.1192	329411.0366	396469.477	383726.7981	399532.8348	401877.1467	414314.9724	336527.3669	251609.5321	106790.3578	111123.1651	88324.03668	42689.64219	14292.88991	4979.577981	15209.30275	18129.03669	6369.486237	16052.51376	18195.75229	13941.70642	8959.348622	14039.9266	10074.43478	3578.202898	6085.507246	2297.043478	6704.231884	0	3710.086956	5107.304348	18849.62319	73384.81159	158452.2898	762145.1594	1486395.13
267.27	8534.036696	0	0	0	3343.19266	2163.623853	0	0	0	0	0	0	0	0	0	0	0	0	0	0	0	0	40405.16017	0	0	0	0	0	0	0	7041.275228	0	0	0	0	0	0	0	1757.449275	0	0	3077.043478	0	0	0	0	0	0	0
267.4	0	0	0	0	0	0	0	0	0	0	0	0	0	0	0	0	0	0	0	0	0	0	0	0	0	0	0	0	0	0	0	0	0	0	0	0	0	0	0	0	0	0	0	0	0	0	0	0	0
267.53	0	896.0275228	0	0	0	0	0	0	0	1197.174312	1063.743119	0	1269.449541	0	6570.559632	1712.366972	0	4273.504586	1152.697247	1252.770642	0	0	2613.027522	1430.678899	0	1421.412844	1926.412844	1109.146789	475.3486238	1118.412844	531.8715595	769.0825687	0	0	494.8073394	0	1066.376812	0	0	808.6376811	0	390.3768116	0	0	883.2463768	461.9710145	593.1014492	0	0
267.61	0	0	0	0	0	0	0	0	0	0	0	1398.247706	2858.577981	0	0	0	0	784.8348622	0	0	0	0	943.2844035	0	0	0	0	0	0	0	588.3944953	0	574.4954127	0	0	885.8348622	0	0	0	0	0	0	0	0	511.7101449	0	0	0	0
268.06	0	0	0	0	0	0	0	676.4220182	0	0	0	0	0	0	0	0	0	0	0	0	0	0	0	0	0	0	0	0	0	0	0	0	0	0	0	0	377.5652174	0	0	804.115942	0	0	0	0	1035.478261	0	0	0	0
268.23	510.5596329	0	492.9541283	0	0	0	0	0	2539.825688	16034.90825	24191.81651	32181.00917	96081.57796	118834.3761	143084.5688	144500.422	151755.7431	127365.633	131667.8624	136542.7339	108698.2385	73951.4587	59077.58714	37465.44036	21928.11926	5614.302751	1983.862385	1340.798165	1114.706422	523.53211	1049.844036	0	1786.495412	0	0	0	0	2064.173913	507.1884058	0	468.7536232	0	0	0	1879.536232	21189.62319	38140.86956	187745.6232	334251.4782
268.33	0	0	0	0	0	0	0	0	0	0	0	0	0	0	0	0	0	0	0	0	0	0	0	0	0	0	0	0	0	464.2293577	489.2477063	0	0	1694.761468	609.7064219	0	0	0	0	0	0	0	0	0	0	0	0	0	0
268.5	0	0	0	653.2568806	0	0	0	0	0	589.3211008	792.2477063	0	1802.247706	0	0	0	583.7614678	0	0	0	5062.972476	0	0	0	566.1559632	0	0	0	0	0	0	0	0	0	0	0	0	0	0	0	385.1014493	0	0	0	1108.57971	456.6956521	0	2318.144927	5385.391304
268.57	0	0	0	0	0	0	0	0	0	0	488.3211008	1735.53211	3864.871559	9367.055044	2714.027522	2973.477064	0	0	4689.550458	0	1342.651376	2442.53211	3172.697247	2405.467889	0	0	0	0	514.2660549	0	0	0	0	0	0	0	0	0	0	0	0	0	0	0	0	0	2551.014493	0	0
268.64	0	0	0	0	0	0	0	0	0	0	0	0	0	0	1113.779816	2053.357798	3703.642201	0	0	2046.871559	0	0	0	0	0	518.8990825	467.9357797	467.0091742	0	0	0	0	0	0	0	0	0	0	0	0	0	0	0	0	0	0	0	780.7536231	0
268.94	0	0	0	0	0	0	0	0	0	0	0	0	0	0	0	0	0	0	0	0	0	0	0	0	0	0	0	0	0	0	0	0	0	0	0	0	0	0	0	0	0	0	0	0	0	0	0	0	0
269.2	17586.97247	15956.14679	14076.99082	3690.669724	5331.688072	489.2477063	2844.678899	1336.165137	2887.302752	27176.41284	50203.48623	94740.7798	166810.3027	251419.5779	348474.0917	322316.9449	318623.4954	316142.9724	318417.7889	327823.7614	278542.2477	215822.1743	159031.4495	101023.1651	78484.41283	46127.34861	21220.19266	20901.44036	20569.71559	23603.42201	15977.45871	16408.33027	17228.37614	20434.43119	19998	18131.81651	20090.08696	10955.42029	12327.01449	10191.24638	6067.42029	6926.550724	3707.826087	1749.15942	8491.826086	38033.85507	63103.13043	238369.5072	410328.9855
269.55	1271.302752	585.6146788	491.1009173	0	0	2800.201834	2314.66055	2458.284403	0	0	3600.78899	1583.568807	975.7155961	2625.073394	0	7308.137613	0	1666.036697	898.8073393	1823.559633	2391.568807	1276.862385	3520.174311	2760.357798	5127.834861	1750.357798	1752.211009	686.6146788	1450.137614	0	982.2018347	1532.605504	2225.706422	797.8073393	0	1704.954128	994.7826086	5276.869565	0	0	0	0	963.8840579	1050.550725	792.057971	526.7826087	1599.942029	1394.202898	0
269.68	0	0	0	465.1559632	0	0	0	0	0	0	0	888.6146787	0	0	0	0	0	0	0	0	0	0	926.6055044	0	0	0	0	0	0	0	0	0	0	0	0	0	0	0	0	0	0	0	404.6956522	0	0	0	0	0	1067.884058
270.02	1065.59633	0	0	1084.12844	470.7155962	0	0	0	0	0	0	0	0	0	0	0	0	0	0	0	0	0	0	0	0	0	0	0	0	0	0	0	0	0	0	0	0	0	0	0	0	0	0	0	0	0	0	0	0
270.2	1272.229358	0	552.2568806	0	0	550.4036696	0	0	0	5693.064219	13673.91743	14498.59633	41627.75229	73995.93577	102988.4954	111000.8532	100484.8073	103396.2018	94027.29356	109677.6605	85506.22934	61677.64219	37056.80733	16806.77064	16973.55963	4618.201834	1500.174312	4393.036696	3544.266054	2864.137614	0	4007.568807	1921.779816	1474.229358	0	3389.522935	2794.434782	0	0	0	0	0	382.8405797	558.4347826	3655.826087	13397.91304	25446.84058	73986.95652	127523.5942
270.52	0	1291.688073	0	0	0	0	972.0091741	478.1284403	466.0825687	0	0	0	0	2135.825688	0	2064.477064	1696.614679	0	0	0	0	0	0	0	742.211009	0	1650.284403	0	0	0	749.6238531	0	0	0	0	698.6605503	0	1429.623188	510.9565217	0	397.1594203	0	0	0	0	0	1758.956522	0	0
270.6	982.2018347	675.4954127	0	0	0	0	0	0	0	0	0	1509.440367	4293.889907	0	761.6697246	2873.403669	0	6697.504586	2903.055045	2062.623853	2374.889908	4941.587155	3824.100917	2061.697247	3278.330275	0	0	0	0	0	494.8073394	0	0	537.4311926	0	547.6238531	708.4057971	0	0	0	441.6231884	584.8115942	0	0	617.9710145	437.1014493	0	0	2556.289855
271.09	0	0	681.9816512	0	0	0	0	0	0	0	512.4128439	0	0	517.0458715	906.2201833	0	0	0	0	0	0	0	0	0	0	0	0	0	0	0	0	0	580.0550458	0	0	0	0	0	0	0	0	0	0	0	0	0	0	2522.376811	383.5942029
271.18	29398.41284	32383.93577	22351.57798	17069	16347.17431	13058.65137	14549.55963	15126.83486	3532.220183	18071.58715	44616.98164	68654.05503	80675.83485	103484.2293	113205.2477	128566.5137	130719.0183	156007.0091	162085.5413	182157.6697	166906.6697	131279.6147	117584.3853	88731.7431	66117.00916	47194.79816	41007.8532	36990.09174	43894.22935	48100.09173	44402.93577	55646.36696	47428.30274	54395.44953	59330.55045	55241.44036	30661.91304	37010.43478	19176.69565	11621.62319	9615.47826	14198.26087	13443.88406	5118.608695	7750.260869	30031.88406	51360.92753	90946.49275	131581.8551
271.56	2752.018348	2622.293577	1613.220183	1179.568807	525.385321	779.2752292	937.7247705	0	479.9816513	3940.85321	3971.431192	2233.119266	6062.779815	3744.412843	1636.385321	2968.844036	5779.238531	3110.614678	0	1523.339449	2105.247706	3746.266054	2677.889908	7208.064219	6903.211008	2713.100917	1395.46789	4442.146788	757.0366971	2861.357798	2790.009174	3178.25688	4749.779816	4927.688072	1873.59633	6447.3211	1188.463768	3248.869565	3156.173913	1884.811594	1321.101449	1422.84058	1960.927536	1416.057971	528.289855	940.5217391	2246.550725	1880.289855	677.5072463
272	0	0	0	1413.073394	1912.513761	0	0	0	0	0	0	0	0	0	0	0	0	1653.990825	2743.678899	0	0	0	0	0	0	0	0	0	0	0	0	0	0	0	0	0	0	0	0	0	0	0	0	0	0	0	0	0	0
272.17	504.0733944	2512.027522	0	0	0	1568.743119	522.6055045	507.7798164	5624.495412	33999.93577	37365.36697	14874.79816	37430.22935	32110.58715	47783.19265	51719.41283	59178.58714	67341.98164	59034.03669	53955.31192	41906.66054	24920.12844	19677.39449	15483.57798	13181.88991	5494.770641	489.2477063	4664.532109	3257.018348	2910.467889	4400.44954	5343.733944	5148.220182	7569.440366	8117.064219	2043.165137	7085.565217	4860.869565	2948.927536	1754.434783	1409.275362	1142.492754	0	1842.608696	14166.60869	38843.24637	25464.92753	35439.88406	51119.76811
272.56	499.4403669	474.4220183	584.6880733	0	0	0	0	504.0733944	627.3119265	0	1020.19266	4434.733944	0	3457.165137	3305.201834	2290.568807	545.7706421	805.2201833	1234.238532	3178.25688	8189.339448	3564.651375	3366.357798	4401.376146	1660.477064	1416.779816	3929.733944	924.7522934	630.091743	478.1284403	542.9908256	529.091743	1855.06422	1128.605504	1297.247706	1240.72477	0	821.4492753	0	0	426.5507246	444.6376811	510.9565217	0	874.9565217	666.2028985	2022.724638	8854.31884	1924.753623
272.66	0	0	0	0	0	0	0	0	0	0	0	0	2447.165137	0	1631.752293	0	0	0	0	0	0	0	0	0	0	701.4403668	0	0	0	0	0	0	0	0	0	0	0	0	0	0	0	0	0	0	0	0	0	0	0
272.91	0	0	0	0	0	0	0	0	0	0	0	0	0	0	0	0	0	0	0	0	0	0	0	0	0	0	0	0	0	0	0	0	0	0	0	0	0	0	0	0	0	0	0	0	0	0	0	0	0
272.95	0	0	0	0	0	0	0	0	0	0	0	0	0	0	0	0	0	0	0	0	0	0	0	0	0	0	0	0	0	0	0	0	0	0	0	0	0	0	0	0	0	1145.507246	0	0	1746.144927	0	0	0	0
273.21	1544.651376	3014.247706	4430.100917	1004.440367	1904.174312	0	1573.376146	0	3592.449541	13685.9633	82772.7431	148590.4587	185704.7156	190440.5963	258403.4036	287945.4403	324233.1651	354242.2109	426002.2476	453296.3394	375029.6788	293913.7064	222173.1284	131414.8991	106895.9908	43932.22018	13717.46789	11246.21101	13928.73394	8351.495411	9810.899081	7484.192659	8048.495411	11277.71559	6706.770641	8918.57798	2219.42029	2444	1367.072464	0	942.7826086	472.5217391	2009.15942	0	11082.78261	36207.82608	101702.9565	188327.4203	250260.9275
273.29	0	662.5229357	0	0	2092.275229	1265.743119	1576.155963	0	0	0	0	0	0	0	0	0	0	0	0	0	0	0	0	0	0	0	0	0	0	0	0	0	0	0	0	0	0	0	0	2600.753623	0	0	0	1239.710145	0	0	0	0	0
273.42	0	0	0	0	0	0	0	0	0	0	0	0	0	0	0	0	0	0	0	0	0	0	0	0	0	0	0	0	0	0	0	0	0	0	0	0	1096.521739	0	399.4202898	0	0	0	0	0	0	0	0	0	0
273.54	0	0	0	0	504.9999999	0	0	0	0	502.2201834	0	6946.761467	2549.091743	0	483.6880733	0	1449.211009	2504.614678	4618.201834	0	0	3208.834862	493.8807338	0	1084.12844	761.6697246	0	857.1100916	0	0	574.4954127	0	0	0	1578.93578	499.4403669	501.9130434	0	0	381.3333333	413.7391304	0	0	0	381.3333333	0	4640.057971	1283.42029	0
273.6	0	0	0	0	0	0	0	0	606.9266054	0	2072.816513	0	0	0	0	2505.541284	0	0	0	0	0	0	0	1662.330275	0	0	0	0	0	0	0	0	811.7064219	0	0	0	0	431.8260869	0	0	0	0	0	0	0	581.0434782	0	906.6086956	2392.753623
273.68	0	0	0	0	0	0	0	0	0	0	0	0	0	636.5779815	0	0	0	0	993.3211007	0	506.8532109	0	0	0	2578.743119	0	0	0	0	0	0	0	0	0	0	0	0	0	0	0	0	0	0	0	0	0	0	0	0
273.78	0	0	0	0	0	0	0	0	0	0	0	0	0	0	0	0	0	0	0	0	0	0	0	0	0	0	0	0	0	0	0	0	0	0	0	0	0	0	0	0	0	0	0	0	0	0	0	0	0
273.84	0	0	0	0	0	0	0	0	0	0	0	0	0	0	0	0	0	0	0	0	0	0	0	0	0	0	0	0	0	0	0	0	0	0	0	0	0	0	459.7101449	0	0	0	0	449.1594203	0	0	0	0	0
273.9	0	0	0	0	0	0	0	0	0	0	0	0	0	0	0	0	0	0	0	0	0	0	0	0	0	0	0	0	0	0	0	0	0	0	0	547.6238531	0	0	0	0	0	0	0	0	0	0	0	0	0
274.06	0	0	0	0	0	0	0	0	0	0	0	0	0	0	0	0	0	0	0	0	0	0	0	0	0	0	0	0	0	1668.816513	0	0	0	0	0	0	0	0	0	0	0	0	0	0	0	0	0	0	0
274.17	0	0	0	0	0	497.5871559	0	0	3649.899082	37939.86238	35054.41284	40863.30274	44405.71559	42624.77981	51087.46788	56055.92659	69687.22017	76063.19265	93037.67888	113125.5596	83580.7431	75839.88072	46071.75228	22212.58715	14169.65137	5215.862384	0	0	0	2651.944954	0	0	0	979.4220182	666.2293577	1223.119266	0	0	0	0	0	397.9130435	0	1899.884058	4120.811594	18051.53623	31579.07246	62599.71014	76295.30434
274.26	0	0	0	0	0	0	0	0	1084.12844	0	0	0	0	0	0	0	0	0	0	0	0	0	0	0	0	0	0	0	0	0	0	1179.568807	0	0	0	0	0	0	0	0	0	0	0	0	13615.71014	19576.86956	0	0	0
274.4	0	0	0	0	0	0	0	0	0	0	0	0	0	0	0	0	0	0	0	0	0	0	0	0	0	0	0	0	0	0	0	0	761.6697246	0	0	0	0	477.0434782	0	0	0	0	0	0	0	0	0	0	0
274.54	0	0	0	0	0	0	0	0	0	609.7064219	511.4862384	0	0	1729.972477	2491.642201	2746.458715	1502.954128	0	0	0	0	0	0	0	0	2183.082568	0	0	0	0	0	0	0	0	0	0	0	0	0	0	0	0	0	0	0	0	3023.536232	0	2839.652174
274.6	0	0	0	0	0	0	0	0	693.1009173	0	0	3682.330275	1564.110091	2878.963302	0	0	0	0	1203.66055	4389.330274	997.0275227	0	0	3610.055045	681.9816512	0	0	0	0	0	0	0	0	0	0	0	0	0	0	0	567.4782608	0	0	0	2483.942029	2250.31884	3111.710145	471.0144927	0
274.69	0	0	0	0	0	0	0	0	0	0	0	0	0	0	0	0	0	0	0	0	0	0	1152.697247	0	0	0	0	0	912.7064218	0	0	0	0	0	0	0	0	0	0	0	0	0	0	0	0	0	0	0	0
274.85	0	0	0	0	0	0	0	0	0	0	0	0	0	0	0	0	0	0	0	0	0	0	0	0	0	0	0	0	0	0	0	0	0	0	0	0	0	0	0	0	0	0	0	0	0	0	0	0	0
274.92	0	0	0	0	0	0	0	0	0	0	0	0	0	0	0	0	0	0	0	0	0	0	0	0	0	0	0	0	0	0	0	0	0	0	0	0	0	0	0	0	0	0	0	0	0	0	0	0	0
275.09	0	1471.449541	1755.917431	0	1401.954128	0	0	1303.733945	0	0	0	0	0	0	0	0	0	0	0	0	0	0	0	0	0	0	4090.036696	0	0	0	0	5481.798164	0	0	0	0	0	0	0	0	0	1451.478261	0	0	0	0	0	0	0
275.2	3731.440366	1109.146789	597.6605503	0	0	0	0	1832.825688	3906.568807	30088.73394	82866.33026	131339.844	264990.6422	357162.8715	508890.8164	615089.9999	668303.1008	705235.743	664282.5595	667015.1191	502127.5228	361411.3577	273141.0642	151821.5321	111144.477	35907.81651	7930.816512	17825.11009	13768.43119	13736	11108.14679	5156.559632	11841.09174	9998.999998	5200.110091	5428.055045	2606.782609	2774.84058	0	795.8260869	3159.188406	800.347826	1946.608696	0	13116.81159	45093.04348	125668.1739	372641.7971	723514.4347
275.29	0	0	0	1098.954128	0	1262.963303	995.1743117	0	1108.220183	0	0	0	0	0	0	0	0	0	0	0	0	0	0	0	0	0	0	0	0	0	0	0	0	0	2633.412844	6123.935779	0	0	0	873.4492753	0	0	0	4133.623188	0	0	0	0	0
275.56	537.4311926	0	0	0	0	0	0	0	467.9357797	0	0	0	982.2018347	0	0	0	0	0	0	0	3369.137614	942.357798	681.9816512	0	2322.073394	0	519.825688	0	470.7155962	639.357798	1250.917431	0	0	0	0	0	379.8260869	0	567.4782608	0	0	391.1304348	0	0	697.8550724	0	0	0	0
275.6	0	0	0	0	0	0	0	0	0	0	656.9633026	489.2477063	0	0	0	0	0	0	1450.137614	0	0	0	0	522.6055045	0	0	0	0	0	0	0	0	0	0	0	0	0	462.7246377	0	0	380.5797101	0	0	1309.797101	0	539.5942029	0	0	0
275.68	0	0	0	0	0	0	0	0	0	476.2752293	0	0	0	849.6972475	1253.697247	0	1115.633027	0	0	0	1198.100917	528.1651375	0	592.1009173	0	496.6605504	0	0	0	0	0	0	0	0	0	0	0	0	0	0	0	0	0	0	0	419.0144927	523.7681159	0	0
275.77	0	0	0	0	0	0	0	0	0	1412.146789	0	0	0	0	0	0	0	0	0	0	0	0	0	0	0	0	0	0	0	0	0	0	0	0	0	0	0	0	0	0	0	0	0	0	0	0	0	0	0
275.88	0	0	0	0	0	0	0	0	0	0	0	0	0	0	0	0	0	0	0	0	0	0	0	0	0	0	702.3669723	0	0	0	495.7339449	0	0	0	0	0	0	0	0	0	0	0	0	0	0	0	0	0	0
275.94	0	0	0	0	0	0	0	0	0	0	0	0	0	0	0	0	0	0	0	0	0	0	0	0	0	0	0	0	0	0	0	0	0	0	0	0	0	0	0	0	0	0	0	0	0	0	0	0	0
276.08	0	0	0	0	0	0	0	0	0	0	0	0	0	0	0	0	0	0	0	0	0	29826.50458	0	0	0	0	2201.614678	0	0	0	0	0	0	597.6605503	0	0	0	0	0	0	0	420.5217391	0	0	2918.028985	0	0	0	0
276.19	0	0	0	0	0	0	0	0	2013.513761	3471.990825	16023.78899	29935.84403	45828.05504	73112.88072	112942.0917	135423.3945	146268.3853	128134.7156	147573.0458	152086.5413	102392.6881	45336.95412	52635.82568	22156.99082	11732.6789	8304.238531	0	0	1806.880734	1667.889908	0	0	1128.605504	0	2452.72477	1249.06422	434.0869565	0	0	0	392.6376811	0	0	0	0	9273.333333	23897.3913	87657.68115	161589.6232
276.3	0	0	0	0	0	0	0	0	0	0	0	0	0	0	0	0	0	0	0	0	0	0	0	0	0	0	0	1133.238532	0	0	0	0	0	0	0	466.0825687	0	0	0	0	0	505.6811594	0	0	0	0	0	0	0
276.44	0	0	0	0	0	0	0	0	0	0	0	0	0	0	0	0	0	0	0	0	0	0	0	0	0	0	0	0	0	0	0	0	0	0	0	0	0	0	0	382.8405797	0	0	0	0	0	0	0	0	0
276.53	0	0	0	0	0	0	0	0	754.2568806	527.238532	1383.422018	0	0	3838.926605	0	1456.623853	3888.963302	1135.091743	2646.385321	2184.935779	5008.302751	3122.66055	693.1009173	0	0	0	0	0	0	0	0	0	0	0	0	0	0	0	0	0	0	0	0	0	0	0	1336.927536	0	0
276.6	0	0	0	0	0	0	0	0	0	0	0	0	3905.642201	854.3302751	0	0	0	0	0	0	1858.770642	0	0	530.944954	737.5779815	0	816.3394494	0	0	0	0	0	0	0	0	0	0	0	0	0	0	0	0	0	0	0	3682.956522	7012.463768	0
276.68	0	0	0	0	0	0	0	0	0	0	0	488.3211008	0	0	0	0	0	0	0	0	0	0	1476.082569	0	771.8623852	845.06422	0	0	0	0	0	0	0	469.7889907	479.9816513	0	0	0	0	0	0	0	0	0	0	388.115942	0	0	0
276.87	0	0	0	0	0	691.2477063	0	0	0	0	0	0	0	0	0	0	0	0	0	0	0	0	0	0	0	0	0	0	0	0	0	0	0	0	0	0	0	0	0	0	0	0	0	0	0	0	0	0	0
276.97	0	0	0	0	0	0	0	0	0	0	0	0	0	0	0	0	0	0	0	0	0	0	0	0	0	0	0	0	0	0	0	0	0	0	0	0	0	0	0	0	0	0	0	0	0	0	0	0	0
277.1	0	0	943.2844035	0	0	0	0	990.5412842	0	0	0	0	0	0	0	0	0	0	0	0	0	0	0	0	0	0	0	0	0	0	0	0	0	0	6122.082568	0	0	0	0	0	0	0	0	926.2028985	1617.275362	0	0	0	0
277.18	1948.651376	1622.486238	0	1005.366972	706.0733944	0	694.9541283	1214.779816	3186.59633	13554.38532	90867.56879	109412.6514	209388.7523	319602.9174	509762.7522	610723.8347	720148.532	688599.4678	688662.4769	665757.7155	524053.7889	394901.6605	270960.7614	156458.266	108898.3853	48647.71559	28921.211	14556.97247	14081.62385	14208.5688	13235.63302	10703.22018	8812.018347	10150.9633	7869.660549	2374.889908	1624.811594	627.0144927	0	406.2028985	0	0	0	0	5014.608695	41932.34782	80095.07246	246076.8116	568341.1594
277.27	0	656.0366971	0	0	548.5504586	0	483.6880733	0	0	1923.633027	0	0	0	0	0	0	0	0	0	0	0	0	0	0	0	0	0	0	0	0	0	0	0	0	0	6113.743118	1313.565217	2103.362319	0	0	0	767.1884058	1267.594203	0	0	0	0	0	0
277.39	0	0	0	0	0	0	0	0	0	0	0	0	0	0	0	0	0	0	0	0	0	0	0	0	0	0	0	0	0	0	0	0	0	0	0	0	0	0	0	0	0	0	0	0	0	0	0	0	0
277.56	0	0	0	0	0	0	0	0	0	0	1867.110091	3138.412843	7027.376145	0	0	0	0	0	0	0	0	1633.605504	0	1099.880734	1211.073394	0	0	0	0	664.3761467	0	693.1009173	0	0	0	491.1009173	0	401.6811594	0	0	0	0	0	0	0	1786.086956	0	0	0
277.6	0	0	0	0	0	0	0	0	0	0	0	0	0	0	0	0	0	0	0	0	0	0	2371.183486	0	0	1387.12844	0	0	0	0	0	0	0	509.6330274	0	0	0	0	0	0	0	0	0	0	0	0	0	0	0
277.7	0	0	0	0	0	0	0	0	0	0	487.3944953	0	0	0	0	0	0	0	0	0	1641.944954	0	922.8990824	0	0	0	0	651.4036696	0	0	0	516.119266	0	0	0	0	0	0	0	0	0	0	0	0	0	0	819.9420289	740.8115942	0
277.82	0	0	0	0	0	0	0	0	0	0	0	0	0	0	0	0	0	0	0	0	0	0	0	0	0	0	0	0	0	0	0	0	0	0	0	0	0	0	0	0	0	0	0	382.8405797	0	0	0	0	0
278.04	0	0	0	0	0	0	0	0	0	0	0	0	0	0	0	0	0	0	0	0	0	0	0	0	0	0	0	1155.477064	1224.972477	0	0	0	557.8165137	1155.477064	789.4678898	0	0	0	0	0	0	0	0	0	849.3333333	0	0	0	0
278.19	541.1376146	0	0	0	0	0	0	0	0	2957.72477	19520.79816	27825.03669	59407.4587	98097.87154	154220.5137	179215.6972	169963.5413	181597.0734	185107.9816	180886.3669	134148.3853	95460.75228	55288.69724	26896.57798	18975.02752	5975.678898	3707.348623	0	2157.137614	2518.513761	0	0	0	1015.559633	0	0	0	0	0	0	0	0	0	0	0	14452.98551	27590.14493	108875.1884	221406.2029
278.3	0	0	0	0	504.0733944	0	0	0	502.2201834	0	0	0	0	0	0	0	0	0	0	0	0	0	0	0	0	0	0	0	0	0	0	0	3444.19266	0	0	3129.146788	468.7536232	0	0	0	0	0	0	0	0	0	0	0	0
278.5	0	0	0	0	727.385321	0	0	0	0	0	0	0	0	0	1948.651376	1040.577981	0	0	0	852.4770641	0	0	0	0	0	0	0	0	0	0	523.53211	1102.66055	0	0	0	0	0	0	0	815.4202898	0	0	0	0	0	0	0	0	0
278.56	0	0	0	0	480.9082568	1418.633027	0	0	0	0	576.3486237	6240.688072	1766.110091	5151.926605	0	4099.302752	0	8846.302751	0	1598.394495	0	0	3597.082568	3274.623853	0	606.9266054	0	1123.972477	0	1839.311926	0	2937.339449	0	1267.59633	0	664.3761467	0	412.231884	0	0	0	0	0	0	0	2097.333333	1188.463768	948.057971	1453.73913
278.64	0	0	0	0	0	0	0	1202.733945	577.2752292	1286.12844	1376.009174	0	2286.862385	0	0	0	2851.165137	0	5148.220182	0	5296.477063	676.4220182	1739.238532	909.9266053	3964.944953	0	2097.834862	0	877.4954127	467.9357797	622.678899	0	2613.027522	0	1493.688073	0	978.2028985	0	0	0	449.9130435	0	0	0	832	436.3478261	1140.231884	580.289855	0
278.91	0	688.4678898	0	0	0	0	0	0	0	0	0	0	0	0	0	0	0	0	0	0	0	0	0	0	0	0	0	643.0642201	0	0	0	0	18339.16642	0	0	0	0	0	0	432.5797101	0	0	0	0	0	0	0	0	0
279.15	38015.84403	40855.8899	30953.25687	16126.6422	38031.59632	18503.38532	34939.51375	34967.31192	41835.31192	53790.37614	82255.69723	102282.422	170470.3945	244451.5045	326428.2935	430916.9632	436508.1008	457290.9357	444835.5045	441247.688	366393.7155	295525.9999	221403.1192	161998.4403	143836.0458	104880.6238	98330.44952	104405.2752	94120.88072	101548.5504	96574.53209	102062.8165	61061.44953	114513.6147	107637.2752	120591.2202	19176.69565	39204.23188	17059.01449	32593.44927	15963.24638	32755.47826	25358.66667	33301.10145	33659.82609	55120.75362	87498.66666	254243.0724	490845.3333
279.23	0	0	0	15851.44036	0	15938.54128	0	0	0	0	0	0	0	0	0	0	0	0	0	0	0	0	0	0	0	0	0	0	0	0	0	0	44443.91613	0	0	0	14873.50725	0	13087.42029	0	13001.50725	0	0	0	0	0	0	0	0
279.34	0	0	0	0	0	0	0	0	0	0	0	0	0	0	0	0	0	0	0	0	0	0	0	0	0	0	0	0	0	0	0	0	0	0	0	0	0	0	0	0	0	0	0	0	0	0	0	0	0
279.52	0	732.944954	0	774.6422017	0	0	0	0	651.4036696	0	0	1973.669724	0	0	0	1889.348623	0	0	0	4724.761467	0	2066.330275	1538.165137	2439.752293	2551.871559	0	2597.275229	0	0	0	973.8623851	1818.926605	625.4587155	2967.917431	1243.504587	0	0	0	1108.57971	0	0	0	0	0	806.3768115	0	2284.231884	0	0
279.56	1540.018348	0	0	0	794.1009173	0	0	0	687.5412843	996.1009172	1816.146789	0	2025.559633	0	0	0	0	0	0	0	3604.495412	0	0	1891.201834	2953.091743	0	0	0	4492.183485	1433.458715	0	598.5871558	0	0	2310.027522	0	0	0	0	526.0289855	0	0	770.9565217	0	0	1391.942029	1868.985507	4044.695652	0
279.64	0	0	1013.706422	0	0	0	474.4220183	0	0	0	535.5779815	0	0	7526.816512	0	0	0	0	0	1813.366972	0	0	0	0	0	1448.284403	0	0	0	0	0	0	0	0	0	0	0	0	0	0	0	0	0	0	523.0144927	0	0	0	0
279.68	0	0	0	0	0	1560.403669	0	0	0	0	0	590.2477063	1606.733945	0	8153.201833	0	0	0	0	0	0	0	0	0	0	618.9724769	0	0	0	0	0	0	0	0	0	639.357798	0	0	0	382.0869565	0	0	0	0	0	0	0	0	0
279.98	0	0	0	0	0	1193.46789	0	0	3316.3211	0	0	0	0	0	0	0	0	0	0	0	0	0	0	0	0	0	0	6428.78899	0	0	0	0	0	0	0	0	0	1240.463768	2233.73913	0	0	380.5797101	0	0	0	0	0	0	0
280.17	1906.954128	3720.3211	4784.990825	4009.422018	3299.642201	1196.247706	2997.568807	0	2612.100917	8902.825686	32090.20183	63495.64219	136135.9541	242719.6789	392896.4862	485879.4953	480108.5962	429924.5687	372967.9816	302629.3577	198920.8899	136489.9174	73297.27522	52336.5321	36646.32109	26174.75229	25097.11009	0	13043.82569	15640.17431	18194.82568	9469.908255	20729.09174	16983.75229	20275.98165	20134.21101	3080.057971	2078.492754	0	1010.608696	3172	1041.507246	1887.072464	3812.57971	5695.884058	24072.23188	66219.36232	308635.8261	814808.3478
280.28	0	0	0	0	0	0	0	0	0	3840.779816	0	0	0	0	0	0	0	0	0	0	0	0	0	0	0	0	0	7011.623852	0	0	0	7552.761466	0	0	0	0	0	0	0	0	0	0	0	0	0	0	0	0	0
280.44	0	0	0	0	0	0	0	0	0	0	0	0	0	0	0	0	0	0	0	0	0	0	0	0	0	0	0	0	0	0	0	0	0	0	0	0	0	0	0	0	0	0	0	0	0	0	0	0	0
280.55	0	0	0	0	0	0	0	0	0	0	0	0	0	3466.431192	0	0	0	0	0	0	0	0	0	0	0	0	0	484.6146788	0	0	1772.59633	0	0	488.3211008	0	0	0	0	0	0	0	454.4347826	0	0	0	0	0	0	0
280.6	0	0	0	0	0	0	512.4128439	0	0	1024.825688	4327.247706	5280.72477	2555.577981	0	0	0	0	0	0	0	0	0	759.8165136	542.9908256	2101.541284	4487.550458	2911.394495	652.3302751	1466.816513	1822.633027	0	1304.66055	0	0	575.4220182	1193.46789	412.231884	0	0	0	0	0	0	0	0	4133.623188	807.1304347	3404.115942	0
280.7	0	0	0	0	0	0	0	0	0	0	0	0	0	0	0	0	0	0	0	0	0	0	5811.669724	0	950.6972475	0	0	0	624.53211	0	0	0	724.6055044	0	0	0	0	0	0	0	0	0	0	0	0	0	560.6956521	0	0
281.04	0	4536.66055	0	0	0	2551.871559	0	4434.733944	0	0	0	0	0	0	0	0	0	0	0	0	0	0	0	0	0	0	0	0	0	0	0	0	0	0	0	0	0	0	0	0	0	0	0	0	0	0	0	0	0
281.16	7914.137613	2897.495412	6562.220182	8546.082567	7697.311925	6611.330274	6654.880733	2508.3211	16799.35779	28732.18348	240452.2752	303905.2935	565073.688	815511.0641	1160832.844	1333422.385	1279431.862	1240089.119	1173381.862	1140669.908	906358.2475	635929.3577	433811.6788	252768.7155	175036.7064	103461.9908	86849.80732	74538.92659	60393.36696	61269.00916	58502.16513	55482.35779	51326.5321	58360.39448	43431.8532	48222.40366	20649.27536	17008.52174	10479.13043	9808.405797	10595.18841	8207.710144	3444.811594	10788.11594	39957.10145	77791.24637	162638.6667	450370.4927	850772.7536
281.25	5814.44954	0	5049.999999	0	0	0	2903.055045	0	0	80490.51375	0	0	0	0	0	0	0	0	0	0	0	0	0	0	0	0	0	0	0	0	0	0	0	0	0	0	0	0	0	0	0	0	2694.202898	0	0	52339.88405	0	0	0
281.56	481.8348623	0	0	0	0	0	0	0	0	4276.284403	1483.495413	3088.376146	0	0	0	0	0	0	0	0	0	0	0	2300.761467	1270.376147	1831.899082	0	2697.348623	1866.183486	1132.311926	838.5779815	4305.935779	473.4954128	1184.201835	806.1467888	620.825688	562.9565217	927.7101449	525.2753623	0	0	938.2608695	0	898.3188405	3546.550724	4921.15942	1364.057971	1170.376812	0
281.62	0	0	0	0	0	570.7889907	656.0366971	0	2061.697247	0	0	1490.908257	0	2755.72477	0	0	0	0	0	0	0	0	1191.614679	523.53211	0	0	970.1559631	0	0	504.9999999	0	0	575.4220182	0	0	0	0	0	0	825.9710144	0	1324.869565	0	0	0	510.9565217	0	911.8840579	0
282.19	487.3944953	568.9357797	2562.990825	2533.339449	1772.59633	1177.715596	1133.238532	3054.091743	3936.220183	45715.00917	92939.4587	136541.8073	216271.5779	282217.1651	401487.9724	392297.899	325929.7798	326327.2935	290198.0183	270020.2568	224018	151860.4495	104730.5137	58639.30274	44335.29357	21803.95412	16597.35779	11021.04587	10505.85321	8568.321099	10011.97248	8189.339448	12157.99082	6615.036696	8272.733943	10442.84403	4179.594203	3761.333333	1709.217391	2452.289855	489.1014492	2788.405797	474.7826087	1741.623188	10120.4058	55204.40579	67986.60869	228982.3768	353625.6232
282.5	0	1772.59633	0	0	0	0	0	0	0	0	0	0	6297.211008	862.6697246	2565.770642	0	0	0	0	2370.25688	0	3957.532109	2006.100917	1855.990825	0	825.6055044	0	0	0	0	0	1148.06422	0	0	0	0	0	0	0	0	0	0	0	0	0	0	0	2300.057971	0
282.56	0	0	0	0	0	0	0	0	0	2797.422018	0	2108.954128	0	0	0	0	9174.321099	2799.275229	2659.357798	0	7991.04587	0	0	0	0	0	0	0	0	0	662.5229357	0	0	0	0	0	0	0	0	0	0	0	0	0	1689.623188	2135.768116	2133.507246	3912.811594	0
282.62	0	668.0825687	0	562.4495412	0	0	0	665.3027522	0	0	2995.715596	1622.486238	0	5152.85321	0	0	0	0	0	0	0	0	708.8532109	0	1630.825688	2240.53211	2857.651376	903.4403668	1404.733945	709.7798164	0	1255.550458	0	527.238532	750.5504586	1660.477064	0	0	0	0	0	0	0	0	0	839.5362318	2792.927536	0	0
282.69	0	0	0	0	0	0	0	0	0	0	0	0	0	0	3216.247706	0	0	0	0	0	0	0	0	0	0	0	0	0	0	0	0	0	0	0	0	0	0	0	0	0	0	0	0	0	0	0	0	0	0
282.91	0	0	0	0	3201.422018	0	4300.376146	0	0	0	0	0	0	0	0	0	0	0	0	0	0	0	0	0	0	0	0	0	0	0	0	0	0	0	0	0	0	0	0	0	0	0	1764.985507	0	0	0	0	0	0
283.15	24557.82568	14188.18348	9935.990824	13973.21101	5217.715595	1973.669724	5765.339448	5616.155962	28650.6422	150187.9266	237713.2293	198906.0642	383699.9265	532781.4861	781751.1191	741999.743	647167.2292	688065.743	662476.6054	661341.5136	567682.0825	426264.477	289586.4587	161866.8624	151665.8624	81632.09173	49995.9266	38396.67889	39091.63302	34868.16513	31315.55963	32011.44036	43364.211	37615.55045	33812.76146	35764.19265	26399.42029	5020.637681	3230.782609	7672.637681	5242.956521	6179.710145	847.8260869	7910.782608	69502.14492	207700.058	111902.4927	384714.0869	695334.2029
283.27	0	0	0	0	0	2263.697247	0	0	5018.495412	73999.64219	0	0	0	0	0	0	0	0	0	0	0	0	0	0	0	0	0	0	0	0	0	0	0	0	0	0	0	11648	2786.898551	0	0	0	0	0	21375.01449	0	0	0	0
283.44	0	0	0	0	0	0	0	0	0	0	0	0	0	0	0	0	0	0	0	0	0	0	0	0	0	0	0	0	0	0	0	0	0	0	0	0	0	0	0	0	0	0	0	0	0	0	0	0	0
283.53	0	0	1325.045871	0	0	0	613.4128439	0	2709.394495	0	1930.119266	1976.449541	0	0	0	0	0	0	0	0	3095.78899	0	0	535.5779815	659.7431191	0	1771.669724	1750.357798	1243.504587	0	0	0	2134.899082	0	768.1559632	0	1174.144927	0	547.8840579	0	0	0	0	0	0	0	0	0	0
283.57	0	0	0	0	0	0	0	0	0	5604.110091	1159.183486	1397.321101	0	0	0	0	0	0	0	0	0	0	0	1047.990825	0	4205.862385	1226.825688	0	2871.550458	0	3207.908256	0	0	0	0	1725.339449	0	937.5072463	0	0	0	0	0	0	1413.797101	3474.956522	443.1304348	0	0
283.64	0	0	0	0	0	0	0	0	0	805.2201833	0	0	0	950.6972475	0	0	0	1956.06422	0	2155.284403	0	786.6880732	2007.027523	0	1775.376146	0	0	0	0	0	0	474.4220183	0	0	0	0	0	0	0	0	0	0	407.7101449	0	0	0	0	0	1443.188406
283.76	0	0	0	0	0	0	0	0	0	0	0	0	0	0	0	0	0	0	0	0	0	0	0	0	0	0	0	0	0	0	0	0	0	0	0	0	0	0	0	0	0	0	0	0	0	0	0	0	0
283.8	0	0	0	491.1009173	0	0	0	0	0	0	0	0	0	0	0	0	0	0	0	0	0	0	0	0	0	0	0	0	0	0	0	0	0	0	0	0	0	0	0	0	0	0	0	0	0	0	0	0	0
284.03	0	0	0	0	0	0	0	0	0	0	0	0	0	0	0	0	0	0	0	0	0	0	0	0	0	0	0	0	1388.055046	0	0	1545.577981	0	978.4954127	0	0	0	0	0	0	0	0	0	419.0144927	0	0	0	0	0
284.19	1869.889908	633.798165	1069.302752	0	0	0	0	0	5577.238531	44528.02751	59956.00916	37305.13761	82842.23852	118139.422	164374.2568	174214.8073	161606.4862	157670.266	147077.3119	165822.5413	140589.2202	93446.31191	73001.68806	33129.8532	35238.80733	16069.19266	8281.073393	3185.669724	0	3350.605504	2127.486238	1902.321101	744.9908255	1707.733945	8421.91743	1906.954128	0	802.6086956	0	968.405797	0	0	453.6811594	0	10228.17391	55699.53623	37346.55072	134874.4348	240460.8116
284.26	1742.018348	0	0	0	0	0	0	0	0	0	0	0	0	0	0	0	0	0	0	0	0	0	0	0	0	0	0	0	0	0	0	0	1347.284403	0	0	2684.376146	879.4782608	0	0	0	418.2608695	0	0	0	2182.492753	0	0	0	0
284.36	0	0	0	0	0	0	0	0	1360.25688	0	0	0	0	0	0	0	0	0	0	0	0	0	0	0	0	0	0	0	0	0	4148.412843	0	0	0	0	0	0	0	0	0	0	0	0	0	0	0	0	0	0
284.41	0	0	1805.027523	478.1284403	0	0	0	0	0	0	0	0	0	0	0	0	0	0	0	0	0	0	0	0	0	0	0	0	1836.53211	0	0	0	0	0	0	0	0	0	0	0	0	0	0	0	0	0	0	0	0
284.52	0	0	536.5045871	0	0	0	0	0	0	0	0	1115.633027	0	0	0	3146.752293	2196.055045	0	0	0	0	951.623853	0	0	0	0	0	0	0	0	0	0	0	0	0	0	532.057971	0	458.9565217	0	0	480.057971	0	0	0	0	2330.202898	0	0
284.6	861.7431191	0	490.1743118	0	0	0	742.211009	0	0	479.0550458	7241.422017	3122.66055	4218.834862	4302.229357	6745.688072	2146.944954	1760.550458	2543.53211	2183.082568	0	6212.889907	4494.036696	3715.688073	2613.027522	4824.834861	1214.779816	0	545.7706421	1127.678899	0	0	0	0	1829.119266	921.9724769	1541.871559	0	0	0	0	0	0	0	0	1257.797101	4172.057971	0	11189.04348	4002.492753
284.68	0	0	0	0	0	0	0	507.7798164	0	1220.339449	0	0	0	0	0	0	0	0	1944.944954	3453.458715	0	0	0	0	0	571.7155962	0	0	0	483.6880733	670.8623852	0	0	0	1066.522936	0	0	0	0	0	0	0	0	0	0	0	1127.42029	0	0
284.9	0	0	0	0	0	0	0	0	0	0	0	0	0	0	0	0	0	0	0	0	0	0	0	0	0	0	0	0	0	0	0	0	0	0	0	0	0	0	0	0	0	0	0	0	0	0	0	0	0
284.94	0	0	0	0	0	0	0	0	0	0	0	0	0	0	0	0	0	0	0	0	0	0	26178.56322	0	0	0	0	0	0	0	0	0	0	0	0	0	0	0	0	0	0	0	0	0	0	0	0	0	0
285.08	0	0	0	3360.798164	0	0	1478.862385	0	0	0	0	0	0	0	0	0	0	0	0	0	0	0	0	0	0	0	0	0	0	0	0	0	0	0	0	0	0	0	0	0	0	0	0	0	0	0	0	0	0
285.17	11550.13761	15333.46789	3581.330275	3182.889908	2900.275229	1817.073394	3598.935779	0	4053.899082	52434.75228	113322.9266	115698.7431	143969.477	141182.2477	175087.6697	181863.9357	178283.5321	212012.899	219891.8256	223008.9266	205312.6146	165410.2018	61235.65136	69484.29356	60462.86237	31364.66972	20465.93578	22204.2477	23610.83486	23951.82568	26167.33944	29967.34862	32767.55045	36738.98164	26024.6422	37947.27522	9556.695652	4640.057971	5481.101449	4404.173913	4886.492753	5808.927536	4539.826087	0	7839.942029	62302.02898	92793.62318	164230.3188	253948.4058
285.32	0	0	705.1467889	0	1216.633027	1835.605504	0	2147.871559	569.8623852	0	0	0	0	0	0	0	0	0	0	0	0	0	33376.22576	0	0	0	0	0	0	0	0	0	481.8348623	0	0	0	0	4493.855072	0	0	0	0	0	1941.333333	5399.710145	0	0	0	0
285.56	502.2201834	3280.183486	0	0	0	0	805.2201833	937.7247705	0	2088.568807	6000.697247	615.2660549	3727.733944	5643.027522	3195.862385	4020.541284	3023.513761	1956.06422	4101.155963	8444.155962	10966.37614	5071.311926	2979.963302	3334.85321	1573.376146	3114.3211	1650.284403	0	2501.834862	540.2110091	1166.59633	762.5963301	691.2477063	4305.009173	2950.311926	1608.587156	0	0	1076.173913	1839.594203	599.8840579	0	962.3768115	511.7101449	1058.84058	6711.768116	4408.695652	514.7246377	4267.014493
285.66	0	0	0	0	0	1033.165137	0	0	0	0	0	656.9633026	0	0	0	0	0	0	0	0	0	0	0	0	0	0	0	0	0	0	0	0	0	0	0	558.7431192	0	0	0	0	382.0869565	0	0	0	0	0	0	2182.492753	0
285.78	0	0	0	0	0	0	0	0	0	0	0	0	0	0	0	0	0	0	0	0	0	0	0	0	0	0	0	0	0	0	0	0	0	0	0	0	535.0724637	0	0	0	0	0	0	0	0	0	0	0	0
285.88	0	0	0	0	0	0	0	0	0	0	0	0	0	0	0	0	0	0	0	0	0	0	0	0	0	0	0	0	0	1508.513761	0	0	0	0	0	0	0	0	0	0	0	0	0	0	0	0	0	0	0
286.03	0	0	0	0	0	837.651376	0	0	0	0	0	0	0	0	0	0	0	0	0	0	0	0	0	0	0	782.0550457	0	0	0	0	2121	0	0	1246.284403	833.0183485	3094.862385	0	0	0	0	0	0	0	0	0	0	0	0	0
286.18	0	600.4403669	0	605.0733944	0	0	1232.385321	0	575.4220182	10919.11926	10149.11009	26757.58715	28189.19266	40688.1743	47920.33027	57388.38531	59514.94494	63201.90824	57487.5321	62911.88072	64179.47705	41169.08256	29533.69724	14667.23853	11766.9633	4043.706421	0	0	2846.53211	0	2273.889908	4925.834861	3834.293577	961.8165136	0	0	1303.014493	416.7536232	439.3623188	0	0	0	0	832	1544.927536	11760.28985	15389.73913	57666.49275	75825.04347
286.26	1110.073394	0	0	1112.853211	508.7064219	0	552.2568806	0	0	0	11832.75229	0	0	0	0	0	0	0	0	0	0	0	0	0	0	0	1717	2660.284403	0	0	0	0	0	0	0	1834.678899	0	0	0	405.4492753	568.9855072	0	0	0	653.3913043	6735.130434	10202.55072	0	0
286.56	575.4220182	0	578.2018348	630.091743	0	0	0	466.0825687	0	0	1225.899082	669.9357797	1224.045871	0	3023.513761	1136.944954	0	0	1249.06422	0	847.8440365	0	2036.678899	1591.908257	0	498.5137614	0	0	0	0	487.3944953	0	0	0	0	1089.688073	964.6376811	0	0	417.5072464	0	0	0	0	0	2727.362319	0	0	0
286.6	921.9724769	0	0	0	0	0	0	0	0	0	3062.431192	1995.908256	4062.238531	5062.972476	2161.770642	924.7522934	464.2293577	4582.064219	0	2128.412844	0	6623.376146	982.2018347	1282.422018	0	0	0	0	0	1407.513761	0	0	0	548.5504586	0	0	0	0	0	0	0	0	0	0	0	0	425.0434782	2509.565217	4316.753623
286.68	0	0	0	0	0	0	0	0	0	0	0	0	0	0	0	0	0	1765.183486	0	0	0	0	0	0	0	0	0	629.1651375	0	0	0	0	0	0	0	0	0	0	0	0	0	0	0	0	0	0	0	0	0
286.89	0	0	0	0	0	0	0	0	0	0	0	0	0	0	0	0	0	0	0	0	0	0	0	0	0	0	0	0	0	0	0	0	0	0	0	0	0	0	0	0	909.6231884	0	0	0	0	0	0	0	0
286.96	0	0	0	1203.66055	0	0	0	0	0	0	0	0	21033.09299	28307.4861	0	0	0	0	0	0	0	0	0	33363.35779	0	0	0	0	0	0	0	0	0	5109.302751	0	0	0	0	1859.188406	0	0	0	512.4637681	0	0	0	0	0	0
287.18	0	0	0	2354.504587	1212.926605	0	0	0	0	6521.44954	59000.67889	78000.72476	61164.30274	83695.64219	191920.3853	224706.4678	251419.5779	258646.1743	285651.1651	278265.1926	239004.9174	180660.2752	130382.6605	42664.62384	57282.75228	26915.11009	10064.78899	9548.669723	8520.137613	3410.834862	1667.889908	4139.146788	6661.366971	558.7431192	8761.055044	4836.880733	439.3623188	0	0	0	0	535.8260869	390.3768116	830.4927536	5362.028985	27954.14493	31661.97101	85094.60869	217106.029
287.26	0	0	1148.06422	0	0	0	0	2289.642201	725.53211	2625.999999	0	0	37452.39324	41275.95426	0	0	0	0	0	0	0	0	0	0	0	0	0	0	0	7708.431191	4557.972476	1839.311926	0	0	0	1721.633027	0	0	0	0	0	0	0	0	0	0	35693.85507	60220.52174	0
287.35	1898.614679	0	0	0	0	0	0	0	0	0	0	0	0	0	0	0	0	0	0	0	0	0	0	0	0	0	0	0	0	0	0	0	0	0	0	0	0	0	0	1230.666667	0	0	0	0	0	0	0	0	0
287.42	0	0	582.8348623	0	0	0	0	0	0	0	0	0	0	0	0	0	0	0	0	0	0	0	0	0	0	0	0	0	0	0	0	0	0	0	0	0	0	0	0	0	0	0	0	0	0	0	0	0	0
287.56	0	0	0	0	0	0	0	0	0	0	3458.091742	2869.697247	4215.12844	4204.935779	2676.963302	1970.889908	0	0	0	0	0	1713.293578	1707.733945	2387.862385	2901.201834	475.3486238	989.6146787	527.238532	0	0	1356.550458	1031.311926	0	0	0	625.4587155	0	443.1304348	0	444.6376811	0	0	0	0	0	1305.275362	764.9275362	2175.710145	0
287.6	0	0	0	0	0	0	0	0	0	0	0	0	0	0	0	0	1607.66055	0	1956.990825	0	0	0	0	0	0	0	0	0	0	0	0	0	0	0	0	0	0	0	0	0	0	0	0	0	623.2463768	0	0	0	0
287.64	658.8165136	0	0	0	0	0	0	0	0	1341.72477	0	0	0	0	579.1284403	0	0	1546.504587	3883.403669	835.798165	2070.036697	0	0	0	0	0	0	0	0	0	0	0	0	0	0	0	0	0	0	0	0	0	0	0	0	0	0	1397.217391	0
287.98	0	0	0	0	0	0	0	0	0	0	0	0	0	0	0	0	0	0	0	0	0	0	0	0	0	0	0	0	1473.302752	0	0	0	0	0	0	0	499.6521739	0	0	0	388.8695652	0	0	0	0	0	0	0	0
288.15	0	0	0	0	0	0	0	0	1109.146789	6388.944953	16713.18348	20340.84403	24698.66972	21754.84403	41312.70641	53527.22017	54380.62384	62507.88072	70025.43118	69395.33944	51114.33944	47697.94494	24504.08256	4734.027522	10123.16514	1745.72477	712.5596329	713.4862384	0	2196.981651	0	537.4311926	0	1126.752293	471.6422017	0	0	386.6086956	480.057971	0	0	0	0	480.8115942	2569.855072	18065.85507	14076.92754	42768.86956	67253.33333
288.26	0	0	0	0	0	521.678899	0	502.2201834	0	0	0	0	0	0	0	0	0	0	0	0	0	0	0	6648.394494	0	0	0	0	0	0	0	0	0	0	0	0	0	0	0	0	0	0	0	0	0	0	0	0	0
288.5	0	0	0	0	0	0	0	0	0	0	0	466.0825687	0	1973.669724	0	0	0	0	0	0	0	0	0	0	0	0	0	0	0	0	0	0	0	0	0	484.6146788	0	0	0	474.0289855	0	0	0	0	0	0	0	0	0
288.6	0	0	0	0	0	0	0	0	532.798165	2205.3211	1818.926605	0	4968.458715	598.5871558	6048.880733	5099.110091	1764.25688	3692.522935	1336.165137	1781.862385	4154.899082	7601.871558	2390.642201	588.3944953	523.53211	0	671.7889907	481.8348623	0	0	577.2752292	655.1100916	0	0	0	0	0	0	0	0	0	567.4782608	0	0	802.6086956	2849.449275	1523.826087	7206.144927	2416.115942
288.7	0	0	0	0	0	0	0	0	0	0	0	0	0	0	0	0	0	0	0	0	510.5596329	0	1025.752293	527.238532	0	0	0	0	0	0	0	0	0	0	0	0	0	0	0	0	0	0	0	0	0	0	0	0	0
288.88	0	0	0	0	0	0	0	0	0	0	30394.44307	0	0	0	0	0	0	0	0	0	0	0	0	0	0	0	0	0	0	0	0	0	0	0	0	0	0	0	0	0	0	0	0	0	0	0	0	0	0
289.05	0	0	0	0	556.8899081	922.8990824	0	0	3782.403669	0	0	0	0	0	0	0	0	0	0	0	0	0	0	0	0	0	0	0	0	0	0	0	0	0	0	0	0	0	0	804.115942	0	0	0	0	0	0	0	0	0
289.19	0	0	1086.908257	1520.559633	2036.678899	0	0	638.4311925	1764.25688	48882.14678	65938.1743	137709.3302	136709.5229	149401.2385	178436.422	210159.688	249394.0183	252095.0733	279963.6605	299596.5779	253157.8899	211807.1926	151398.0734	99672.17429	70209.82567	20138.84403	7521.256879	11162.81651	5195.477063	4194.743118	4185.477063	5922.862384	3768.504586	3567.431192	5410.44954	3085.59633	993.2753623	0	0	0	1214.84058	0	793.5652173	3277.507246	9396.927536	69409.44927	116466.4348	168352.6377	259918.6087
289.3	1505.733945	902.5137613	0	0	0	0	1306.513761	1250.917431	0	0	54786.54774	0	0	0	0	0	0	0	0	0	0	0	0	0	0	0	0	0	6053.51376	0	0	0	2348.018348	0	0	0	1033.217391	2108.637681	997.7971014	547.1304348	0	489.8550724	0	0	0	0	0	0	0
289.52	0	720.8990824	0	0	593.9541283	0	466.0825687	0	0	0	0	0	0	1673.449541	0	1624.339449	0	0	1797.614679	0	0	0	4469.018348	705.1467889	0	557.8165137	0	0	489.2477063	0	0	0	530.0183485	0	0	0	0	0	0	877.2173913	0	0	0	0	0	0	0	2720.57971	2369.391304
289.6	0	0	0	0	0	0	0	0	0	0	5756.073393	0	5439.174311	0	5188.990825	0	0	0	2506.467889	0	0	691.2477063	0	0	936.798165	0	0	0	0	0	0	0	0	0	0	0	0	0	0	0	0	0	0	0	0	1906.666667	0	2118.434782	0
289.64	0	0	0	0	0	0	0	0	1107.293578	0	0	3365.431192	0	1077.642202	0	0	1043.357798	0	0	2767.770642	988.6880732	0	0	0	0	0	0	0	0	0	0	0	0	0	0	0	0	0	0	0	0	0	0	0	819.1884057	1776.289855	943.5362318	0	0
289.7	0	0	0	0	0	0	0	0	0	0	0	0	0	0	0	0	0	0	0	0	0	0	0	0	0	0	0	0	0	0	540.2110091	0	0	0	0	0	0	0	0	0	0	0	388.115942	0	0	0	0	0	0
289.86	0	0	0	0	0	0	0	0	0	0	0	0	0	0	0	0	0	0	0	0	0	0	0	0	0	0	0	0	0	0	0	0	0	0	0	0	0	0	0	0	0	0	0	0	0	0	0	0	0
289.9	0	0	0	0	708.8532109	0	0	0	0	0	0	0	0	0	0	0	0	0	0	0	0	0	0	0	0	0	0	0	0	0	0	0	0	0	0	0	0	0	0	0	0	0	0	0	0	0	0	0	0
290.06	0	0	0	0	0	0	0	0	0	0	0	0	0	0	0	0	0	0	0	0	0	0	0	3595.229357	0	0	495.7339449	541.1376146	0	0	464.2293577	0	1397.321101	0	0	0	0	0	0	0	0	0	0	0	0	0	0	0	0
290.18	0	0	0	0	0	0	0	0	12366.47706	98948.49539	52883.22935	28633.9633	36130.20183	40725.23852	26539.83486	52595.98164	64900.37613	64536.22017	72858.99081	80521.09173	61565.52292	35427.83486	30384.3211	10610.55963	6289.798164	574.4954127	1324.119266	0	0	1656.770642	0	0	0	0	0	0	408.4637681	0	0	0	0	0	0	428.8115942	51051.94203	47216.75362	39104.75362	61600.40579	75730.08695
290.28	0	0	0	0	0	501.2935779	0	0	0	0	0	0	0	0	21996.68807	0	0	0	0	0	0	0	0	0	0	1329.678899	0	0	0	0	0	0	2273.889908	503.1467889	560.5963302	0	0	0	0	0	0	0	0	1706.956522	0	0	0	0	0
290.56	0	0	0	0	0	0	487.3944953	0	0	0	0	3395.082568	0	3976.990825	0	1053.550459	3765.72477	0	3203.275229	663.4495412	1763.330275	0	1386.201835	6224.935779	934.0183484	1019.266055	0	0	697.7339448	0	0	0	0	0	0	0	0	0	0	0	0	0	0	0	1553.971014	4101.217391	2584.927536	0	0
290.6	0	0	0	0	0	0	0	0	0	5246.440366	2489.78899	0	2883.59633	0	643.9908256	0	0	3180.110091	0	6261.073393	0	8999.192659	3716.614678	0	0	0	0	0	0	0	0	0	0	0	0	0	0	0	0	0	0	0	0	0	0	3171.246377	0	425.0434782	0
290.68	0	0	0	0	0	0	0	0	0	0	685.6880733	1898.614679	2849.311926	0	0	0	0	0	0	0	0	0	0	0	0	0	0	0	528.1651375	0	0	0	0	0	0	0	0	0	0	0	0	0	0	0	0	0	0	1610.492754	0
290.76	0	0	0	0	0	0	0	0	0	0	0	0	0	0	0	0	0	0	0	0	0	0	0	0	0	0	0	0	0	0	0	0	0	0	0	0	0	0	0	0	0	0	0	0	0	0	0	0	0
290.87	0	0	0	0	0	0	0	0	0	0	0	0	0	0	0	0	0	0	0	0	0	0	0	0	0	0	0	0	0	0	0	0	0	0	0	0	0	0	0	0	0	388.8695652	0	0	0	0	0	0	0
290.91	0	0	0	0	0	0	0	0	0	0	0	0	0	0	0	0	0	0	0	0	0	0	0	0	0	0	0	0	0	0	0	0	0	0	0	0	0	0	0	0	0	0	0	0	0	0	0	0	0
291.18	520.7522935	521.678899	1154.550458	0	1825.412844	1597.46789	466.0825687	0	6884.678898	47330.08256	84822.39448	120327.1376	239016.9633	361689.3394	531981.8256	613508.2843	572855.321	544443.743	547395.9082	564049.7889	402930.6972	320817.6972	220234.6697	119082.7064	84793.66971	42841.6055	22734.26605	9178.954127	19287.29357	13745.26605	17393.31192	0	18379.22018	10764.37614	16217.44954	12024.55963	981.9710144	0	0	1253.275362	1924.753623	1275.884058	437.1014493	461.2173913	0	47695.30435	103675.942	337274.2609	670400.5797
291.26	0	1173.082569	0	1011.853211	0	0	0	0	0	0	0	0	0	0	0	0	0	0	0	0	0	0	0	0	0	0	0	7197.871558	0	0	0	7211.770641	0	0	0	0	0	0	0	0	0	0	0	0	13708.4058	0	0	0	0
291.37	0	0	0	0	0	0	0	0	0	0	0	0	0	0	0	0	0	0	0	0	0	0	0	0	0	0	0	0	0	0	0	0	0	0	0	0	0	0	0	0	0	0	0	0	0	0	0	0	0
291.44	0	0	0	0	0	0	0	0	0	0	0	0	0	0	0	0	0	0	0	0	0	0	0	0	0	0	0	0	0	0	0	0	0	0	0	0	0	0	0	0	0	0	0	0	0	0	0	0	0
291.53	547.6238531	0	0	0	0	0	0	0	0	0	1309.293578	0	0	0	0	0	0	0	0	0	1328.752293	0	0	1552.990825	507.7798164	0	0	550.4036696	0	505.9266054	1141.577981	0	0	0	494.8073394	487.3944953	0	415.2463768	0	0	0	0	0	0	0	2555.536232	1615.014493	0	0
291.6	549.4770641	0	0	0	0	0	0	0	776.4954127	0	0	2625.073394	0	0	0	0	0	0	0	0	0	0	1844.871559	0	0	0	1296.321101	0	0	0	0	704.2201834	508.7064219	0	0	0	0	0	0	0	0	0	0	0	1463.536232	0	0	0	0
291.68	0	0	0	0	0	0	0	0	0	496.6605504	487.3944953	0	1017.412844	692.1743118	0	0	0	0	0	1589.12844	0	0	0	548.5504586	0	0	0	0	0	0	645.8440366	0	0	0	0	0	0	0	0	0	415.2463768	0	0	0	0	0	633.7971014	0	0
291.75	0	0	0	0	0	0	0	0	0	0	0	0	0	0	0	0	0	0	0	0	0	0	0	0	0	0	0	0	0	0	0	0	0	0	0	0	0	0	0	0	1174.144927	0	0	0	0	0	0	0	0
291.84	0	0	0	0	0	0	0	0	0	0	0	0	0	0	0	0	0	0	0	0	0	0	0	0	0	0	0	0	0	0	0	0	0	0	0	0	0	0	0	0	0	0	0	0	0	0	0	0	0
291.88	0	0	0	0	0	0	0	0	0	0	0	0	0	0	0	0	0	0	0	0	0	0	0	0	0	0	0	0	0	0	0	0	0	0	0	0	0	0	0	0	0	0	0	0	0	0	0	0	0
291.96	0	0	0	0	0	0	0	0	0	0	0	0	0	0	0	0	0	0	0	0	0	0	0	0	0	0	0	0	0	0	0	580.9816513	0	0	0	0	0	0	0	0	0	0	0	0	0	0	0	0	0
292.09	0	0	0	0	0	0	0	0	0	0	0	0	0	0	0	0	0	0	0	0	0	0	26392.50458	8734.183485	0	3840.779816	0	0	0	0	0	1066.522936	0	594.8807338	1190.688073	0	0	0	0	0	377.5652174	0	0	0	0	0	0	0	0
292.19	511.4862384	0	0	487.3944953	0	0	0	0	0	7594.458714	30582.61467	30501.07339	61603.51375	77140.83485	104731.4403	132956.7706	137728.789	133571.1101	127601.9174	124996.3027	95079.91741	70691.66054	21618.63302	11253.62385	12636.11926	2787.229357	681.0550457	0	0	1121.19266	2839.119266	0	816.3394494	1052.623853	0	2081.155963	535.8260869	439.3623188	0	0	0	0	0	0	3835.942029	14158.31884	26516.23188	74733.04347	147736.5217
292.28	0	0	599.5137614	0	0	0	498.5137614	613.4128439	0	1742.944954	0	0	0	0	0	0	0	0	0	0	0	0	0	0	0	0	0	489.2477063	1215.706422	0	0	0	0	0	0	2305.394495	0	548.6376811	0	0	0	444.6376811	445.3913043	0	0	0	0	0	0
292.5	598.5871558	0	0	0	0	0	0	0	0	0	0	0	0	0	0	0	0	0	0	0	0	1329.678899	0	0	0	0	0	0	629.1651375	0	0	556.8899081	0	0	0	0	0	0	0	512.4637681	0	0	0	0	0	0	0	0	0
292.56	470.7155962	0	0	0	0	0	0	0	0	2938.266054	0	4140.073394	1761.477064	5718.082568	0	2996.642201	1615.073394	6236.055045	2437.899082	1914.366972	4258.678898	1889.348623	0	1344.504587	1574.302752	0	0	0	0	0	0	0	0	0	0	0	0	0	0	0	0	0	0	0	961.6231884	0	0	0	10546.2029
292.6	0	0	0	0	0	0	0	0	0	0	0	0	1744.798165	0	7498.091742	0	1473.302752	0	0	0	3428.440366	0	0	0	943.2844035	477.2018348	0	0	0	0	0	0	0	496.6605504	0	0	0	0	0	0	0	0	0	0	1081.449275	1780.057971	0	0	0
292.68	0	0	0	0	0	0	0	0	1128.605504	0	2301.688073	0	0	0	0	0	0	0	0	0	0	0	691.2477063	0	0	0	0	0	0	0	0	0	0	0	0	0	0	0	0	0	0	0	0	0	0	0	1376.869565	0	0
292.86	0	0	0	0	0	0	0	0	0	0	0	0	0	0	0	0	0	0	0	0	0	0	0	0	0	0	0	0	0	0	0	0	0	0	0	0	0	0	0	0	0	0	544.115942	0	0	0	0	0	0
292.94	0	0	0	0	0	0	0	498.5137614	0	0	0	0	0	0	0	0	0	0	0	0	0	0	0	0	0	0	0	0	0	0	0	0	0	0	0	0	0	0	0	0	0	0	0	0	0	0	0	0	0
293.11	0	0	0	0	0	0	0	0	0	0	0	0	0	0	0	0	0	0	0	0	0	0	0	0	0	0	0	0	6047.027522	0	0	0	0	0	0	0	0	672.231884	0	0	0	0	0	0	0	0	0	0	0
293.21	0	0	0	0	1637.311926	0	0	0	32967.69724	507773.3302	1658651.651	797525.6512	470522.8623	412300.532	495227.0916	522570.2935	477552.0917	469148.7063	470798.9907	398193.8898	329778.899	239155.0275	159075	102005.367	59846.66971	41660.18348	16861.44036	19048.22935	9666.348622	17286.75229	10414.11926	9272.541283	15697.62385	3870.431192	12503.61468	3855.605504	427.3043478	0	0	841.7971014	0	0	0	5124.637681	168198.1449	971360.7536	857767.1304	824292.6956	909352.6376
293.29	0	820.0458714	0	0	0	0	0	0	0	0	0	0	0	0	0	0	0	0	0	0	0	0	0	0	0	0	0	0	0	0	0	0	0	2944.752293	0	0	0	0	467.2463768	0	1125.15942	1339.188406	0	0	0	0	0	0	0
293.41	0	0	1225.899082	0	0	0	0	0	0	0	0	0	0	0	0	0	0	0	0	0	0	0	0	0	0	0	0	0	0	0	0	0	0	0	0	0	0	0	0	0	0	0	0	0	0	0	0	0	0
293.56	0	531.8715595	0	0	615.2660549	0	0	0	4865.605504	0	0	0	0	0	0	0	3535.926605	0	0	0	0	0	0	946.06422	0	2700.12844	519.825688	1416.779816	983.1284402	481.8348623	0	0	0	0	557.8165137	0	0	0	0	0	0	0	0	416	1395.710145	0	0	0	0
293.6	0	0	0	0	0	0	0	0	0	0	0	0	0	0	0	0	1618.779816	0	0	0	3651.752293	1183.275229	2126.559633	922.8990824	0	0	0	0	0	0	0	0	487.3944953	0	0	0	0	0	0	0	0	0	0	0	0	0	0	0	0
293.65	0	0	0	0	0	0	0	0	0	0	0	0	0	0	0	0	0	2703.834862	0	0	0	529.091743	611.5596329	0	0	0	0	0	0	0	0	0	0	0	0	0	0	0	0	0	0	0	0	0	881.7391304	2337.73913	0	0	0
293.76	0	0	0	0	0	0	0	0	0	0	0	0	0	0	0	0	0	0	0	0	0	0	0	0	0	0	0	0	0	0	0	0	0	531.8715595	0	0	0	0	0	0	0	0	0	0	0	0	0	0	0
293.92	0	0	0	0	0	0	0	0	0	0	0	0	0	0	0	0	0	0	0	0	0	0	0	0	0	0	0	0	0	0	0	0	0	0	0	0	0	0	0	0	0	0	0	0	0	0	0	0	0
293.96	0	0	0	0	0	0	0	0	0	0	0	0	0	0	0	0	0	0	0	0	0	0	0	0	0	0	0	0	0	2236.825688	0	0	0	0	474.4220183	0	0	0	0	0	0	0	0	0	0	0	0	0	0
294.2	0	0	703.2935778	0	0	542.9908256	581.9082568	0	15570.6789	577468.8898	725136.4494	205203.2752	135269.578	125932.1743	153058.5504	166317.3486	146195.1835	155651.1926	155140.633	157908.4036	106643.0275	76973.11925	49489.07338	29976.61467	13175.40367	8605.385319	4974.944953	1517.779816	641.2110091	3102.275229	1632.678899	0	2429.559633	846.917431	501.2935779	1221.266055	0	0	0	0	0	0	0	1114.608696	194069.2754	619108.2318	365841.8551	836854.0869	1324552.29
294.52	0	0	0	0	0	0	0	0	1406.587156	0	0	0	0	0	0	0	4131.733944	0	2113.587156	0	0	0	924.7522934	0	0	0	949.770642	679.2018347	473.4954128	0	0	0	613.4128439	0	0	0	0	0	0	0	0	0	0	0	0	0	0	0	0
294.6	0	0	0	0	0	0	0	0	873.7889907	0	4833.174311	5109.302751	0	0	0	0	0	0	5275.165137	0	0	988.6880732	0	1603.954128	3642.486238	1389.908257	0	1066.522936	713.4862384	612.4862384	0	0	476.2752293	0	0	0	405.4492753	0	0	0	0	0	0	885.5072463	0	0	3730.434782	0	0
294.69	0	0	0	0	0	495.7339449	0	0	0	0	0	0	0	0	0	0	0	0	0	0	0	0	2873.403669	794.1009173	0	0	0	0	0	0	0	0	0	0	1580.788991	466.0825687	0	0	0	0	0	0	0	0	0	0	1659.478261	0	0
294.88	0	633.798165	0	0	0	0	0	0	0	0	0	0	0	0	0	0	0	0	0	0	0	0	0	0	0	0	0	0	0	0	0	0	0	0	0	0	0	0	0	516.9855072	0	0	0	0	0	0	0	0	0
295.07	0	0	467.9357797	0	498.5137614	0	0	0	0	0	0	0	0	0	0	0	0	0	0	0	0	0	0	0	0	0	0	0	0	0	0	0	0	0	0	0	0	0	0	0	399.4202898	382.0869565	0	0	0	0	0	0	0
295.17	0	0	589.3211008	928.4587154	0	0	0	965.5229356	0	0	0	0	0	1075646.293	1344197.88	1266291.669	1118030.156	1126187.991	1026508.403	984111.5686	805446.2751	565799.2201	412569.2476	230729.4036	173637.5321	93927.22017	29430.84403	46994.65137	42167.96329	26909.55045	30651.18348	11109.07339	13109.61468	25098.9633	17276.55963	10759.74312	1110.84058	0	3381.507246	0	974.4347826	1575.826087	1040	7705.043478	0	0	0	498432.8116	1371629.623
295.27	1280.568807	712.5596329	0	0	1183.275229	0	1110.073394	3260.72477	584456.4219	4161048.036	4053873.137	1146178.578	1172400.587	0	0	0	0	0	0	0	0	0	0	0	0	0	31044.99082	0	0	0	0	13742.48624	9780.321099	0	0	10160.22936	466.4927536	2266.144927	0	0	0	0	0	61820.46376	1849519.42	3580187.942	954857.913	453519.884	0
295.54	546.6972476	0	0	0	0	1755.917431	0	0	1120.266055	0	0	0	0	0	0	0	0	0	0	0	5448.440366	0	0	0	0	0	1278.715596	471.6422017	0	1334.311926	496.6605504	0	1388.055046	603.2201834	0	508.7064219	0	2017.449275	0	1532.115942	0	0	0	0	0	0	0	0	0
295.62	0	0	0	0	0	0	0	1128.605504	5081.504586	0	0	0	0	0	0	0	0	0	0	0	0	0	0	975.7155961	3566.504586	2100.614678	0	0	0	0	0	0	513.3394494	0	491.1009173	0	388.115942	0	0	0	0	0	0	0	0	0	0	0	0
295.69	0	0	0	0	0	0	0	0	0	0	0	0	0	0	0	0	0	0	0	0	0	0	754.2568806	0	0	0	0	0	0	0	0	0	0	0	0	0	0	0	0	0	0	0	0	0	0	0	0	0	0
295.76	0	0	0	0	0	0	0	0	0	0	0	0	0	0	0	0	0	0	0	0	0	0	0	0	0	0	0	0	0	0	0	0	0	0	0	0	0	0	0	0	0	0	0	0	0	0	0	0	0
295.86	0	0	0	0	0	0	0	0	0	0	0	0	0	0	0	0	0	0	0	0	0	0	0	0	0	0	0	0	0	0	0	0	0	0	0	0	0	0	0	0	0	0	0	0	0	0	0	0	0
296.09	0	0	0	0	490.1743118	0	0	0	0	0	0	0	0	0	0	0	0	0	0	0	0	0	0	0	0	0	0	0	2098.761467	8511.798163	0	0	0	0	0	0	0	0	0	0	0	0	0	0	0	0	0	0	0
296.2	0	0	0	634.7247705	0	1081.348624	0	0	41609.22018	0	0	213856.844	0	430960.5137	243326.6055	392693.5596	331183.633	164684.6697	304733.6788	272084.7339	211261.422	141639.9908	97579.89906	57689.5321	41772.30274	8044.788989	14733.95413	5068.532109	3602.642201	0	6150.807338	0	4581.137614	8474.733943	2385.082568	1842.091743	0	0	566.7246376	0	399.4202898	451.4202898	0	10473.85507	0	0	0	405999.4203	535994.8985
296.28	0	0	0	0	0	1426.045871	0	4683.064219	239783.266	1948717.165	1647267.376	209537.0091	460610.9632	0	230333.7431	0	0	160472.3211	0	0	0	0	0	0	0	9126.137613	0	4665.458715	0	6940.275228	0	3004.055045	0	0	0	2999.422018	913.3913043	0	0	0	0	0	0	46032.05797	842350.2608	1527465.333	352894.6087	0	0
296.35	0	0	0	0	1620.633027	0	0	0	0	0	0	0	0	0	0	0	0	0	0	0	0	0	0	0	0	0	0	0	0	0	0	2354.504587	0	0	0	0	0	0	0	0	0	0	424.289855	0	0	0	0	0	0
296.45	0	0	0	0	0	0	0	0	0	0	0	0	0	0	0	0	0	0	0	0	0	0	0	0	0	0	0	0	0	0	0	0	0	0	0	0	0	0	0	0	0	0	0	0	0	0	0	0	0
296.52	0	0	0	971.0825686	0	0	564.3027522	0	0	0	5494.770641	0	0	3742.559632	0	0	0	2462.917431	1826.339449	0	0	1233.311926	0	921.0458714	3060.577981	0	909.9266053	575.4220182	0	0	0	0	0	662.5229357	0	0	0	0	0	510.9565217	0	0	0	1333.913043	0	0	6487.942029	0	0
296.58	0	641.2110091	696.8073393	0	586.5412843	0	0	0	8635.036696	0	0	8577.587154	7942.862384	0	0	0	0	0	1871.743119	0	823.7522934	5549.440366	6251.807338	2276.669724	0	1504.807339	0	1322.266055	1028.53211	2563.917431	1417.706422	0	0	0	0	1478.862385	408.4637681	0	0	0	1714.492754	1281.913043	0	1355.014493	0	0	0	3907.536232	0
297.15	29511.45871	35951.36697	35192.47706	23667.35779	33736.77981	28655.27522	23149.38532	12222.85321	0	0	0	0	0	274961.844	350091.0183	590567.3852	464832.5779	441246.7614	377117.321	367420.3944	139922.0642	220601.6055	161550.8899	109541.4495	112780.8624	69681.66054	63030.48623	44563.23852	47982.41283	52988.86238	38902.6055	45952.22017	51487.76146	47038.20183	52138.23852	52565.40366	25169.50724	26597.62319	31729.04348	21870.89855	21599.5942	17843.53623	14901.3913	21431.53623	0	0	0	711387.1304	1100834.725
297.21	0	0	0	0	0	0	0	9334.623851	216783.0642	1216439.367	1118941.936	450794.5045	528446.8256	306540.5596	328343.5871	0	0	0	0	0	153415.2935	0	0	0	0	0	0	0	0	0	0	0	0	0	0	0	0	0	0	0	0	0	0	46051.65217	607054.7826	1067775.536	379388.9855	0	0
297.58	828.3853209	993.3211007	1830.045871	690.3211008	0	0	672.7155962	0	4357.825687	0	0	1976.449541	3267.211009	0	0	0	3207.908256	3291.302752	6253.660549	0	1699.394495	5306.669724	3242.19266	6915.256879	1071.155963	2138.605504	2569.477064	3928.807339	2026.486238	1589.12844	623.6055045	656.9633026	756.1100916	1324.119266	0	2184.935779	645.1014492	1214.84058	2862.260869	1030.202898	420.5217391	402.4347826	691.0724637	985.7391304	5518.028985	0	0	0	0
297.69	0	0	0	0	0	0	0	0	0	0	0	0	0	0	0	0	0	0	0	0	0	0	600.4403669	0	937.7247705	0	0	0	0	0	0	0	0	0	0	0	0	0	0	0	0	0	0	0	0	0	0	0	0
297.9	0	0	0	0	0	0	566.1559632	0	0	0	0	0	0	0	0	0	0	0	0	0	0	0	0	0	0	0	0	0	0	0	0	0	0	0	0	0	0	1896.115942	0	0	1623.304348	0	0	0	0	0	0	0	0
298.08	0	0	0	0	0	0	0	0	0	0	0	0	0	0	0	0	0	0	0	0	0	0	0	0	0	0	7416.550457	0	0	0	3791.669724	4588.550458	0	7276.633026	1877.302752	0	0	0	1749.15942	1393.449275	0	0	0	0	0	0	0	0	0
298.19	1217.559633	5542.954127	5832.98165	2337.825688	7130.229356	2083.009174	760.7431191	630.091743	39948.74311	79277.58714	70916.82567	121424.2385	136656.7064	183652.2844	219595.3119	278253.1467	235577.4036	250180.7064	245575.477	245093.6422	186547	118757.4679	94324.73393	49963.4954	35601.11008	19538.40367	5520.715595	6224.935779	9091.853209	11806.80734	2920.66055	3834.293577	12587.93578	0	1751.284403	9583.880732	6123.942029	2428.173913	1413.797101	1638.376811	0	1997.855072	2184.753623	6764.521739	43362.72464	0	46206.89855	187217.3333	297345.7971
298.28	1948.651376	0	0	0	0	0	0	0	5342.807338	167149.4403	154714.3945	0	0	0	0	0	0	0	0	0	0	0	0	0	0	0	0	2591.715596	0	0	0	0	0	0	0	0	0	0	0	0	1208.811594	0	0	0	95762.14492	255965.8551	48686.31884	0	0
298.56	0	0	0	0	0	0	0	835.798165	0	904.3669723	12853.87156	0	3983.477063	2083.009174	2707.541284	3283.889908	9948.036695	3446.972476	0	0	0	1764.25688	0	0	0	0	489.2477063	0	0	755.1834861	475.3486238	465.1559632	1102.66055	0	0	1409.366972	0	428.057971	1388.173913	714.4347826	0	0	0	1202.028985	3462.898551	2541.971014	1606.724638	0	0
298.6	0	0	0	0	470.7155962	0	0	0	2992.009174	1755.917431	0	8041.082567	3433.999999	3007.761467	2751.091743	0	0	0	0	2264.623853	3269.990825	0	5094.477063	3030.926605	2843.752293	0	706.0733944	561.5229357	0	0	0	0	0	0	0	0	0	0	0	0	0	0	0	0	445.3913043	0	0	0	0
298.68	0	0	0	469.7889907	0	0	0	0	0	0	0	0	0	0	0	1551.137614	0	0	3857.458715	1709.587156	0	3460.871559	0	0	0	0	0	0	0	0	0	0	0	576.3486237	0	0	0	0	0	0	0	0	0	0	0	0	0	1191.478261	0
298.8	0	0	0	0	0	0	0	0	0	0	0	0	0	0	0	0	0	0	0	0	0	0	0	0	0	0	0	0	0	0	0	0	0	0	0	0	0	0	0	0	0	0	0	0	0	0	0	0	0
298.88	0	0	0	0	0	0	0	0	0	0	0	0	0	0	0	0	0	0	0	0	0	0	0	0	0	0	0	0	0	0	0	0	0	0	0	0	0	0	0	0	0	0	0	0	0	0	0	0	0
299.04	0	0	0	0	0	0	0	2184.935779	0	0	0	0	0	0	0	0	0	0	0	0	0	0	0	0	0	0	0	0	0	0	0	0	0	0	0	0	0	0	0	0	0	0	3010.724638	0	0	0	0	0	0
299.13	12309.02752	6921.743118	13194.86238	13553.45871	6027.568806	4853.559632	8437.669723	2882.669724	3719.394495	116718.9358	254614.5137	189314.7706	227440.8807	232919.899	276730.7339	327773.7247	325160.6972	337274.2109	352282.4403	330377.4862	238703.7706	161948.4036	131100.7798	73764.28439	66189.28439	31221.97247	25676.23853	20086.02752	27333.00917	17372.9266	24517.05504	15527.12844	20731.87156	21785.42201	19906.26605	23143.82568	7412.637681	9210.782608	8634.260869	7149.623188	2913.507246	6435.942029	2636.927536	8916.869565	58327.42029	176535.4783	160288.8696	291655.1884	502350.1449
299.52	661.5963301	505.9266054	0	0	0	0	0	0	12227.48624	0	8028.11009	0	0	0	0	951.623853	0	0	0	0	1485.348624	2049.651376	0	0	727.385321	664.3761467	0	0	1401.027523	0	0	1275.009174	530.0183485	2394.348623	0	0	0	1238.956522	0	0	1349.73913	0	0	0	0	1703.188406	0	0	0
299.6	0	0	0	0	0	0	1457.550458	0	599.5137614	4985.137614	0	3893.59633	5027.761467	1403.807339	4807.229357	1300.954128	0	0	0	1830.045871	3488.669724	1858.770642	3591.522935	9283.660549	3565.577981	0	2174.743119	517.972477	0	531.8715595	0	0	475.3486238	0	1439.018348	653.2568806	0	0	0	0	0	960.115942	0	391.8840579	923.9420289	0	5057.565217	0	0
299.74	0	0	0	0	0	0	0	0	0	0	0	0	0	0	0	0	2087.642201	2293.348623	1217.559633	1161.036697	0	0	0	0	0	0	0	0	0	0	0	0	0	568.9357797	0	680.1284402	0	0	435.5942029	0	0	0	0	0	0	1049.043478	0	4572.985507	0
300.17	517.972477	0	1075.788991	0	0	1009.073394	0	571.7155962	3880.623852	29532.77064	85590.55044	53490.15595	84062.57797	112692.8348	179375.0734	161595.3669	162324.6055	157488.6513	164855.1651	138090.1651	113367.4036	78508.50457	39577.1743	20734.65137	20105.48623	6270.339448	3056.871559	5017.568806	1747.577981	1076.715596	5352.073393	2328.559633	5129.688072	3650.825687	1188.834862	3068.917431	1309.797101	2251.826087	837.2753623	1826.782609	897.5652173	446.1449275	519.2463768	2687.42029	6451.768116	62242.49275	56694.31884	120307.6522	209148.5217
300.33	0	1250.917431	615.2660549	566.1559632	1047.06422	0	0	0	0	0	0	0	0	0	0	0	0	0	0	0	0	0	0	0	0	0	0	0	2859.504587	0	0	0	0	0	0	0	0	0	0	0	0	0	0	0	1829.797101	0	0	0	0
300.58	0	0	0	0	518.8990825	0	0	0	714.4128439	3909.348623	0	2711.247706	0	0	0	0	0	0	0	4443.073394	3880.623852	0	0	2916.954128	0	1188.834862	0	0	0	0	984.9816512	0	0	0	585.6146788	0	0	0	0	0	0	0	0	0	1052.811594	0	0	0	0
300.64	0	0	0	0	0	0	0	0	1190.688073	0	4245.706421	2138.605504	9721.944952	2818.733944	0	2512.027522	9307.752292	5024.055045	2545.385321	1936.605504	0	6109.110091	3787.963302	477.2018348	992.3944952	467.9357797	0	0	487.3944953	0	0	0	0	0	0	0	0	0	0	0	0	0	585.5652174	483.8260869	1443.942029	0	4348.405797	3214.956522	1015.884058
300.74	0	0	0	0	0	0	0	0	0	0	0	0	0	0	0	0	0	0	0	0	0	0	0	0	0	0	0	0	0	0	0	0	0	0	0	0	0	0	0	477.0434782	0	0	0	0	0	0	0	0	0
300.87	0	468.8623852	0	0	0	0	0	0	0	0	0	0	0	0	0	0	0	0	0	0	0	0	0	0	0	0	0	0	0	0	0	0	0	0	0	0	0	0	0	0	0	0	0	0	0	0	0	0	0
300.94	0	0	0	0	0	0	0	0	0	0	0	0	0	0	0	0	0	0	0	0	0	0	0	0	0	0	0	0	0	0	0	0	0	0	0	0	0	0	0	0	0	0	0	0	0	0	0	0	0
301.08	0	0	599.5137614	569.8623852	0	0	0	0	0	0	0	0	0	0	0	0	0	0	0	0	0	0	0	0	0	0	0	0	0	0	5807.036696	0	4194.743118	1500.174312	0	0	0	0	0	1368.57971	0	0	0	3501.333333	0	0	0	0	0
301.2	5226.98165	1441.798165	0	0	2045.944954	2817.807339	1143.431192	5405.816513	73783.74311	230845.2293	227965.3394	151195.1468	156878.0183	152263.5229	200946.4495	232800.3669	245218.7339	265535.4862	291710.2385	287745.2935	222026.7247	175451.8257	135807.0091	75977.94494	50254.44953	23798.00917	12890.00917	8827.770641	6085.018347	9514.385319	0	7759.394494	3078.183486	5778.311925	5800.550458	4301.302751	1910.434782	409.9710145	798.0869565	0	935.2463768	1012.115942	2198.31884	12131.82609	115703.7681	194216.2319	123019.942	175306.3188	233943.4782
301.57	0	568.9357797	672.7155962	0	0	0	0	0	1715.146789	0	555.9633026	0	4279.064219	0	0	0	951.623853	0	0	0	795.0275228	1523.339449	0	625.4587155	716.2660549	0	0	0	0	0	0	0	0	0	0	1876.376146	0	0	0	0	0	0	0	0	0	0	0	1695.652174	1041.507246
301.64	0	0	0	0	0	0	0	0	0	0	0	0	0	0	658.8165136	936.798165	0	1969.036697	0	0	0	1464.036697	0	0	895.1009173	470.7155962	0	0	0	0	0	0	0	0	0	0	0	0	0	0	0	0	565.9710145	0	386.6086956	0	1954.144927	1742.376811	2220.173913
301.72	0	0	0	673.6422017	0	0	0	0	0	0	0	3347.825687	2216.440367	3103.201834	0	605.0733944	0	1107.293578	873.7889907	802.4403668	968.3027521	0	0	484.6146788	0	0	0	0	0	0	0	0	0	0	0	0	0	0	0	0	0	0	0	0	0	0	0	0	0
301.88	0	0	0	0	0	0	0	0	0	0	0	0	0	0	0	0	0	0	0	0	0	0	0	0	0	0	0	481.8348623	0	0	0	0	0	0	613.4128439	0	0	0	0	0	0	0	0	0	0	0	0	0	0
301.95	0	0	481.8348623	0	0	0	0	0	0	0	0	0	0	0	0	0	0	0	0	0	0	0	0	0	0	0	0	0	0	0	0	0	0	0	0	0	0	0	0	0	0	0	0	0	0	0	0	0	0
302.12	0	0	0	0	0	0	0	0	0	0	0	0	0	0	0	0	0	0	0	0	0	0	0	0	0	1722.559633	0	0	0	558.7431192	764.4495411	1164.743119	0	679.2018347	0	0	0	0	461.2173913	0	0	0	0	0	0	0	0	0	0
302.22	0	0	0	0	0	0	0	0	10135.21101	56468.26604	57588.5321	36588.87155	46154.22017	44753.19265	53916.39449	49629.91742	70617.5321	76703.47705	93281.37613	76116.00916	59642.8165	41919.63302	26941.05504	16573.26605	7281.266054	0	0	1153.623853	501.2935779	0	1612.293578	0	1198.100917	903.4403668	0	0	0	386.6086956	0	0	0	0	503.4202898	568.9855072	21848.28985	43879.71014	42572.92753	73164	77487.53623
302.32	0	0	0	0	0	0	0	515.1926605	1009.073394	0	0	0	0	0	0	0	0	0	0	0	0	0	0	0	0	0	0	0	706.9999999	0	0	0	979.4220182	0	0	0	446.8985507	0	0	0	0	0	0	0	0	0	0	0	0
302.45	0	0	0	0	0	0	0	0	0	0	0	0	0	0	0	0	0	0	0	0	0	0	0	0	0	0	0	0	0	0	0	513.3394494	0	0	0	0	0	0	0	0	0	0	0	0	0	0	0	0	0
302.5	0	0	0	0	0	0	0	0	0	0	0	0	0	0	0	0	0	0	0	0	0	0	0	0	0	0	0	0	0	515.1926605	0	0	0	0	0	0	0	0	0	0	0	0	0	0	0	0	0	0	0
302.58	0	0	0	0	0	0	0	0	0	0	605.9999999	0	0	514.2660549	2205.3211	3545.19266	0	0	0	621.7522935	0	0	1088.761468	0	0	0	0	0	617.1192659	0	0	0	0	0	0	0	0	0	0	0	0	0	0	649.6231884	578.7826087	0	0	2312.115942	0
302.62	0	0	0	0	0	0	0	0	0	541.1376146	3229.220183	3830.587155	1436.238532	658.8165136	2447.165137	0	3175.477064	6010.889907	5693.990825	779.2752292	4075.211008	1461.25688	673.6422017	1947.72477	1271.302752	504.9999999	549.4770641	0	0	0	0	0	0	0	0	0	0	0	0	0	0	0	0	0	0	4461.449275	2239.014493	0	565.2173913
302.96	0	0	0	0	0	0	0	0	0	0	0	0	0	0	0	0	0	0	0	0	0	0	0	0	0	0	0	0	0	0	0	0	0	0	0	0	0	0	0	0	0	0	0	0	0	0	0	0	0
303	0	0	0	0	0	0	0	0	0	0	0	0	0	0	0	0	0	0	0	0	0	0	0	0	0	0	0	0	0	0	0	0	0	0	0	0	0	0	490.6086956	1003.826087	0	0	0	0	0	0	0	0	0
303.23	0	705.1467889	0	0	0	1085.055046	0	0	1655.844036	16627.00917	74207.20182	141855.8899	195277.477	217658.7064	266334.2201	300941.0825	288988.7981	334890.055	336812.7614	330765.7339	266150.7522	187673.7523	140395.5596	71527.4587	51605.44036	22334.89908	11334.23853	12162.62385	6062.779815	7701.944953	4346.706421	3623.027522	5335.394494	2150.651376	4216.055045	6402.844035	795.0724637	0	0	0	0	0	0	1960.173913	9840.811594	63888.40579	114639.6522	284920.8116	577544.4058
303.32	0	0	0	484.6146788	0	0	2026.486238	0	1076.715596	5334.467889	0	0	0	0	0	0	0	0	0	0	0	0	0	0	0	0	0	0	5165.825687	0	3514.614678	0	0	3017.027522	2103.394495	0	0	1171.130435	0	0	0	1892.347826	0	0	2936.115942	0	0	0	0
303.56	0	0	0	0	0	0	0	0	0	0	470.7155962	0	0	855.2568806	0	0	0	0	0	1966.25688	0	0	1828.19266	3115.247706	519.825688	0	0	0	0	0	0	0	502.2201834	0	0	0	0	0	0	0	0	0	0	0	0	0	0	0	0
303.62	0	0	0	0	0	0	0	0	0	0	2150.651376	470.7155962	0	901.5871558	0	1665.110091	0	0	0	0	1146.211009	0	488.3211008	0	0	0	0	0	0	0	0	1272.229358	0	0	0	0	0	0	0	0	0	0	0	0	0	2078.492754	2756.753623	0	0
303.7	0	0	0	0	0	0	0	0	0	0	0	0	2701.981651	0	969.2293576	0	5335.394494	0	1013.706422	0	0	1365.816513	0	0	0	0	0	0	0	0	0	0	0	0	0	605.9999999	397.9130435	0	403.1884058	0	0	0	0	0	621.7391304	0	0	656.4057971	0
303.76	0	0	0	0	0	0	0	0	0	0	0	0	0	0	0	0	0	0	0	0	0	0	0	0	0	0	0	0	0	0	0	0	0	0	0	0	0	0	0	0	0	0	0	0	0	0	0	0	0
303.91	0	0	0	0	0	0	0	0	0	0	0	0	0	0	0	0	0	0	0	0	0	0	0	0	0	505.9266054	0	0	0	0	0	0	0	0	582.8348623	0	0	0	0	0	0	0	0	0	0	0	0	0	0
303.95	0	0	0	0	0	0	0	0	0	0	0	0	0	0	0	0	0	0	0	0	0	0	0	0	0	0	0	0	0	0	0	0	0	0	0	0	0	0	0	0	0	0	0	0	0	0	0	0	0
304.13	0	0	0	0	0	553.1834861	0	588.3944953	0	0	0	0	0	0	0	0	0	0	0	0	0	0	0	3160.651376	0	0	671.7889907	0	492.0275228	0	0	473.4954128	1173.082569	0	0	0	0	1026.434783	0	0	0	0	0	0	0	0	0	0	0
304.26	0	0	0	0	0	0	0	0	0	5299.25688	18985.22018	30578.90825	50916.04586	57973.99999	76265.19265	85557.19264	84962.31191	86571.82567	99340.44952	100622.8715	72098.24769	32229.19265	29820.94495	10422.45871	5562.412843	0	0	1008.146789	1325.972477	0	0	0	1512.220183	0	0	0	0	385.8550724	558.4347826	0	0	0	0	0	2481.681159	17316	28624.11594	70137.44927	146789.2174
304.36	0	0	0	0	0	0	0	533.7247705	0	0	0	0	0	0	0	0	0	0	0	0	0	0	0	0	2485.155963	0	0	0	0	0	492.0275228	0	0	0	0	0	0	0	0	0	0	0	0	0	0	0	0	0	0
304.56	0	0	0	0	0	0	0	0	0	0	3070.770642	0	0	0	0	886.7614677	0	0	1215.706422	0	0	0	0	0	0	0	0	0	0	0	0	0	0	0	0	0	0	0	0	0	0	0	0	0	0	0	0	0	2318.144927
304.6	0	0	0	0	0	0	0	0	0	0	0	5083.357797	3153.238532	1104.513761	0	2828.926605	7998.458714	6857.807338	0	1047.990825	738.504587	0	1376.009174	2066.330275	0	1152.697247	0	0	0	0	0	800.5871558	0	0	0	0	0	0	0	0	0	0	0	0	489.1014492	0	0	0	2226.956522
304.72	0	0	0	0	0	0	0	0	0	0	0	0	0	0	2768.697247	0	0	0	1200.880734	0	0	2593.568807	720.8990824	0	0	0	0	0	0	572.6422017	531.8715595	0	0	0	0	0	0	0	0	0	0	0	0	0	0	0	0	621.7391304	0
305.01	0	0	0	0	0	0	0	0	0	0	0	0	0	0	0	0	0	0	0	0	0	0	0	0	0	0	0	0	0	0	0	0	0	0	0	0	0	0	0	0	0	0	0	0	0	0	0	0	0
305.16	0	0	0	0	0	0	0	0	0	0	0	0	0	0	0	0	0	0	0	0	0	0	0	0	0	0	0	4022.394495	0	0	0	0	0	0	0	0	0	0	450.6666666	0	0	0	0	0	0	0	0	0	0
305.24	0	0	0	1183.275229	647.6972476	0	0	0	2162.697247	7252.541283	54066.50458	73428.8532	149895.1192	205586.8899	308885.7981	361153.7614	383370.055	381633.5963	389285.5045	387790.8898	339994.7247	241035.11	156793.6972	96713.52292	67840.4954	26745.54128	11070.15596	7145.98165	11718.77981	8003.091742	3418.247706	4597.816513	5596.697247	8757.348622	4779.431192	5313.155962	1321.101449	432.5797101	0	0	391.8840579	0	0	416	9176.869565	47279.30435	74427.82608	240579.1304	434994.3188
305.34	0	756.1100916	0	0	0	0	0	0	0	4653.412843	0	0	0	0	0	0	0	0	0	0	0	0	0	0	0	0	0	0	0	0	0	0	1755.917431	0	1194.394495	0	0	0	0	0	0	0	479.3043478	0	0	0	0	0	0
305.56	0	0	0	0	0	0	0	0	0	0	0	0	0	0	0	0	1477.93578	0	0	2497.201834	0	0	0	961.8165136	0	0	0	0	0	0	0	0	0	0	0	471.6422017	0	0	0	473.2753623	0	0	0	0	0	0	578.0289855	0	0
305.6	0	0	0	0	0	0	0	0	0	0	0	2184.009174	1565.963302	0	0	2070.963302	0	0	0	0	0	0	0	0	0	0	0	695.8807338	0	0	0	0	0	0	0	0	0	0	0	0	0	0	0	0	0	0	0	753.6231884	0
305.65	0	0	0	0	0	0	0	0	0	0	1534.458715	0	0	0	517.972477	0	0	0	3512.761467	0	0	0	0	0	0	0	0	0	0	0	0	0	0	0	0	512.4128439	0	0	0	0	0	0	0	0	0	0	0	0	0
305.7	0	0	0	0	0	0	0	0	0	0	0	0	0	1686.422018	0	0	0	0	0	0	1451.06422	0	1044.284403	0	0	0	0	0	0	0	0	0	0	0	0	0	0	0	0	0	0	0	0	0	0	1352	0	0	0
305.74	0	0	0	0	0	0	0	0	0	0	0	0	0	0	0	0	0	0	0	0	0	0	0	0	0	0	0	0	0	0	0	0	0	0	0	0	0	0	0	0	0	0	0	0	0	0	0	0	0
305.82	0	0	0	0	0	0	0	0	0	0	0	0	0	0	0	0	0	0	0	0	0	0	0	0	0	0	0	0	0	0	0	0	0	0	0	0	0	0	0	0	0	0	0	0	0	0	0	0	0
305.9	0	0	0	0	0	0	0	0	0	0	0	0	0	0	0	0	0	0	0	0	0	0	0	0	0	0	0	0	0	569.8623852	0	0	0	0	0	0	0	0	0	0	0	0	0	0	0	0	0	0	0
305.99	0	0	0	0	0	0	0	0	0	0	0	0	0	0	0	0	0	0	0	0	0	0	0	0	0	0	0	0	0	0	0	0	0	0	0	0	0	0	0	0	0	0	0	0	0	0	0	0	0
306.14	0	0	0	0	0	0	0	0	0	0	0	0	0	0	0	0	0	0	0	0	0	0	0	8447.862384	0	0	0	0	0	0	582.8348623	493.8807338	0	0	0	1431.605504	0	0	0	0	0	0	0	0	0	0	0	0	0
306.24	0	0	0	0	0	0	0	0	0	1151.770642	21602.88073	31190.46788	37839.78898	58112.06421	80531.28439	100625.6514	106403.9633	104615.6147	109928.7706	120183.5137	86259.55962	56677.67889	46300.62384	12718.58715	8905.605503	3214.394495	1186.055046	1119.339449	1086.908257	0	0	469.7889907	1251.844036	0	0	0	0	0	408.4637681	0	0	391.8840579	0	0	2313.623188	9528.05797	9334.376811	59695.24637	125024.5797
306.36	0	0	0	0	0	0	0	0	492.9541283	0	0	0	0	0	0	0	0	0	0	0	0	0	0	0	0	0	0	0	519.825688	475.3486238	0	0	0	592.1009173	0	600.4403669	0	0	0	0	0	0	0	0	0	0	8387.826086	0	0
306.64	0	0	0	0	0	0	0	0	0	662.5229357	2107.100917	5355.779815	2165.477064	849.6972475	3644.339449	3547.972476	6677.119265	2468.477064	0	0	0	4875.798164	3547.972476	2863.211009	1132.311926	0	0	488.3211008	542.0642201	467.0091742	0	0	0	0	0	0	0	0	0	0	0	0	0	416.7536232	0	2053.623188	4054.492753	6168.405797	1867.478261
306.73	0	0	0	0	0	0	0	0	0	0	0	0	0	0	0	0	0	0	0	0	0	0	0	0	0	0	0	0	466.0825687	0	0	0	0	0	0	0	0	0	0	0	0	0	0	0	0	0	0	0	0
307.11	0	0	0	1165.669725	0	0	0	0	0	0	0	0	0	0	0	0	0	0	0	0	0	0	0	0	0	0	0	0	0	0	0	0	0	0	0	0	0	0	688.8115942	0	0	0	0	0	0	0	0	0	0
307.24	2472.183486	687.5412843	2209.027523	0	0	593.0275228	0	0	1060.036697	28643.22935	143404.2477	127934.5688	160745.6697	231805.1926	364138.3577	504551.5228	596607.9265	722721.7155	828542.8439	798993.3943	590678.5779	418468.9449	298938.688	190604.6055	138562.7339	71064.15595	33000.12843	20758.74312	22780.59633	21171.08256	21540.79816	14784.91743	20454.81651	10270.49541	16964.29357	16901.2844	464.9855072	379.8260869	0	446.8985507	983.4782608	2147.826087	0	0	7584.463768	48629.7971	108126.087	243358.4927	466062.4348
307.33	0	559.6697247	0	932.1651374	0	0	0	979.4220182	2126.559633	0	0	0	0	0	0	0	0	0	0	0	0	0	0	0	0	0	0	0	0	0	0	0	0	5580.944953	0	0	0	418.2608695	1077.681159	899.8260869	408.4637681	0	0	0	1046.782609	24161.15942	0	0	0
307.5	0	0	0	0	0	0	0	0	0	0	0	0	0	0	0	0	0	0	0	0	0	0	0	0	0	0	0	0	0	0	0	0	0	0	0	0	0	0	0	0	0	0	0	1055.826087	0	0	0	0	0
307.59	0	0	0	0	0	0	0	0	0	1134.165137	0	0	3018.880733	0	1067.449541	0	0	0	0	0	0	0	0	0	0	0	0	0	0	523.53211	0	0	0	0	688.4678898	0	0	0	0	0	0	0	0	0	0	1128.927536	0	0	0
307.64	0	0	0	0	0	0	478.1284403	0	0	0	3838.926605	1796.688073	0	0	0	0	0	0	0	0	0	0	0	0	0	0	0	0	0	464.2293577	0	0	0	0	0	0	0	0	0	0	0	0	0	0	1064.115942	1087.478261	2358.84058	0	0
307.68	0	0	0	0	0	0	0	0	0	0	0	0	600.4403669	5497.550458	2080.229357	0	0	0	0	0	0	0	4386.550458	839.504587	780.2018347	0	0	0	0	0	0	0	0	0	0	483.6880733	0	0	0	0	0	0	0	0	0	0	805.6231884	0	0
308.05	0	0	0	0	0	0	626.385321	0	0	0	0	0	0	0	0	0	0	0	0	0	0	0	0	0	0	0	0	0	1799.46789	0	0	0	0	0	0	1041.504587	0	0	0	0	0	0	0	0	1668.521739	0	0	0	0
308.24	0	0	0	0	478.1284403	0	0	641.2110091	1187.908257	23601.5688	61166.15595	63667.06421	102543.7248	138379.266	212336.2844	264062.1834	236866.3119	284918.2201	302677.5412	280296.3119	182483.8348	112600.1743	78097.09173	39753.22935	35305.52293	14744.14679	5494.770641	5969.192659	0	5259.412843	1855.990825	4021.467889	4237.366972	568.0091742	3546.119265	649.5504586	0	0	0	434.0869565	561.4492753	1357.275362	502.6666666	0	4334.840579	31387.65217	50501.7971	130878.7246	200563.2464
308.62	0	0	677.3486237	0	0	0	847.8440365	0	0	1643.798165	3210.688073	2337.825688	1403.807339	0	0	0	0	1748.504587	0	2707.541284	1281.495413	1775.376146	0	1679.935779	3902.862385	597.6605503	677.3486237	0	0	755.1834861	0	0	0	982.2018347	491.1009173	615.2660549	0	0	0	0	0	0	0	446.1449275	791.3043478	5839.826087	2998.666666	4769.681159	1752.173913
308.71	0	0	0	0	0	0	0	0	0	0	0	0	0	0	0	0	0	0	0	0	0	782.0550457	0	490.1743118	0	0	0	532.798165	748.6972476	0	0	0	0	0	0	0	0	0	0	0	0	0	0	0	0	0	1691.130435	0	0
308.98	0	0	0	715.3394494	0	0	0	0	0	0	0	0	0	0	0	0	0	0	0	0	0	0	0	0	0	0	0	0	0	0	0	0	0	0	0	0	0	0	0	0	0	0	0	0	0	0	0	0	0
309.04	0	0	0	0	0	0	0	0	0	0	0	0	0	0	0	0	0	0	0	0	0	0	0	0	0	0	0	0	0	0	0	0	0	0	0	0	0	0	0	0	0	0	0	0	0	0	0	0	0
309.15	0	0	0	0	475.3486238	0	0	1337.091743	0	0	0	0	0	0	0	0	0	0	0	0	0	0	0	0	0	0	0	0	0	0	0	0	0	22886.22935	0	0	0	610.4347826	1169.623188	723.4782608	0	0	991.0144927	0	0	0	0	0	0
309.22	0	471.6422017	1026.678899	726.4587155	0	0	2258.137614	0	40480.61467	390255.6605	853065.4586	617338.8714	688198.2476	926813.9906	1283894.394	1168627.449	964542.587	915855.0273	859188.4677	801393.3026	625624.5779	454467.5687	295369.4036	168354.0275	115571.7981	79973.46787	70748.18347	50676.05504	50019.09173	46376.6055	44943.14678	39195.41284	45974.45871	23713.68807	40981.90825	38125.18348	3799.014493	1409.275362	0	0	469.5072463	562.2028985	439.3623188	4727.478261	133878.8985	462763.8261	459974.6666	648366.8985	686797.1594
309.57	538.3577981	0	0	0	0	648.6238531	0	0	0	0	0	0	0	0	0	0	0	0	0	0	0	0	0	1592.834862	0	1124.899082	1807.807339	0	683.8348623	0	0	674.5688072	1034.091743	0	0	770.0091742	0	0	0	443.8840579	0	606.6666666	0	0	0	0	0	0	0
309.62	0	0	0	0	0	0	0	0	2043.165137	0	0	0	0	0	0	0	0	0	0	0	0	0	0	0	1796.688073	771.8623852	0	0	0	0	0	0	0	0	0	0	0	0	0	0	0	0	0	0	715.9420289	0	0	0	0
309.66	0	0	0	0	0	0	0	0	0	0	0	0	0	0	0	0	0	0	0	2247.018348	0	0	966.4495411	0	1027.605504	0	0	0	0	0	550.4036696	0	0	0	0	0	0	0	0	0	0	0	0	0	1329.391304	0	7024.521739	0	0
309.71	0	0	0	0	0	0	0	0	0	0	0	0	0	0	0	0	0	0	0	0	1976.449541	0	0	530.0183485	0	0	0	0	0	0	0	0	0	565.2293577	0	0	0	0	0	0	0	0	0	0	0	0	0	0	0
309.88	0	0	0	0	0	0	0	0	0	0	0	0	0	0	0	0	0	0	0	0	0	0	0	0	0	0	0	0	0	0	0	0	0	0	0	0	0	0	0	0	0	0	0	0	0	0	0	0	0
309.97	0	0	0	0	0	0	0	0	0	0	0	0	0	0	0	0	0	0	0	0	0	0	0	0	0	0	0	0	0	0	0	0	0	0	0	0	0	0	0	0	0	0	0	0	0	0	0	0	0
310.12	0	0	0	0	0	0	0	0	0	0	0	0	0	0	0	0	0	0	0	0	0	0	0	0	0	0	0	0	7759.394494	0	0	0	0	4427.3211	0	0	0	0	0	0	0	0	0	0	0	0	0	0	0
310.25	732.944954	0	0	0	0	0	0	0	27315.40366	347034.1467	385013.8531	205522.0275	320471.1467	517898.3485	702435.5411	634217.9173	463126.6972	438538.2935	396728.9265	336468.9908	212038.844	134282.7431	86791.43118	48768.1743	35604.81651	22781.52293	10872.78899	14879.43119	7995.678898	7898.38532	11790.12844	6243.467889	7579.633026	6564.073393	4916.568806	3934.366972	0	0	0	0	0	0	452.173913	4134.376811	131281.1594	402166.4927	172882.6667	461525.6232	704244.2898
310.38	0	605.0733944	0	0	0	0	0	0	1145.284403	0	0	0	0	0	0	0	0	0	0	0	0	0	0	0	0	0	0	0	0	0	0	0	0	0	1374.155963	0	0	0	412.231884	0	0	0	0	444.6376811	0	0	0	0	0
310.56	0	0	0	0	0	0	0	0	0	0	0	3340.412843	0	0	0	0	0	0	0	2005.174312	0	0	0	0	1135.091743	0	0	0	0	0	0	0	0	0	0	0	0	0	410.7246377	0	0	0	0	0	0	0	0	0	0
310.6	0	0	0	0	0	0	0	0	489.2477063	2467.550458	0	0	0	0	0	0	1057.256881	0	0	0	0	0	1402.880734	0	0	0	0	0	0	0	0	0	0	0	0	0	0	0	0	0	0	0	0	0	0	0	0	0	0
310.65	0	0	0	0	0	0	0	0	0	0	0	0	0	0	0	0	0	0	987.7614677	0	0	3787.963302	2670.477064	2664.917431	0	0	1013.706422	0	0	0	0	0	1787.422018	0	0	0	0	0	0	0	0	0	0	0	872.6956521	0	0	0	0
310.7	0	0	0	0	0	0	0	0	0	0	0	0	0	0	0	0	0	0	0	0	0	0	0	0	0	0	0	0	476.2752293	0	924.7522934	0	0	0	0	0	0	0	0	0	0	0	0	0	1026.434783	0	0	0	0
311.12	0	0	0	0	0	0	0	0	0	0	0	0	0	0	0	0	0	0	0	0	0	0	0	0	0	0	0	0	0	0	0	0	0	0	0	0	0	0	824.4637681	0	0	0	457.4492753	0	0	0	0	0	0
311.24	3522.954128	0	0	0	697.7339448	0	2965.137614	2651.018348	0	0	0	0	0	450533.2017	800234.1191	572431.8623	426222.7797	427103.9816	177848.9541	353339.6972	291223.7706	101835.7981	162854.6238	123377.5229	35727.12843	41359.96329	0	24509.6422	0	18877.73394	23424.58715	17983.55963	33110.39449	14405.00917	23523.73394	11624.26605	0	0	0	501.1594203	0	0	902.8405797	1095.014493	0	0	0	0	823667.1884
311.29	0	1145.284403	0	0	1454.770642	0	517.0458715	0	134278.1101	1473267.541	4718821.926	2606363.376	1621010.156	494805.4861	0	0	0	0	193213	0	0	103163.6238	0	0	56661.92659	30085.02752	49314.87155	19209.45871	36640.76146	23710.90825	0	15739.3211	0	14638.51376	0	19105.6789	4878.956521	2327.188406	0	2630.898551	1479.362319	4929.449275	0	19417.85507	553160.9275	2941566.898	2466286.898	1720670.956	0
311.39	1325.045871	0	989.6146787	0	0	0	0	0	0	0	0	0	0	0	0	0	0	0	0	0	0	0	0	0	0	0	0	0	0	0	0	0	0	0	0	0	0	553.1594203	0	0	0	0	0	0	0	0	0	0	0
311.6	0	0	0	804.2935778	0	0	0	0	1007.220183	0	0	0	0	0	0	0	0	0	0	0	0	475.3486238	7240.495411	0	1005.366972	0	1248.137614	0	0	490.1743118	2252.577981	0	760.7431191	1226.825688	0	2162.697247	0	440.115942	0	0	0	0	0	994.7826086	0	0	0	0	0
311.64	488.3211008	0	0	0	0	0	0	0	727.385321	0	0	0	0	0	0	0	4090.036696	0	1260.183486	2027.412844	3683.25688	0	541.1376146	625.4587155	541.1376146	1663.25688	479.9816513	715.3394494	775.5688072	0	0	1059.110092	471.6422017	0	0	0	0	0	0	0	0	0	0	0	0	0	0	0	0
311.74	0	0	0	0	0	0	0	0	0	0	0	0	0	0	0	0	0	0	0	0	2082.082568	0	0	0	0	0	0	0	0	0	0	0	0	0	0	0	0	0	0	0	0	0	0	0	0	0	0	0	0
312.09	0	0	0	0	0	0	0	0	0	0	0	0	0	0	0	0	0	0	0	0	0	0	0	0	0	0	0	0	0	0	5982.165136	0	0	0	0	0	0	0	0	0	476.289855	0	0	0	0	0	0	0	0
312.23	732.944954	0	0	0	0	0	0	0	35284.211	0	0	0	0	0	342555.8623	325363.6238	301203.3119	309943.055	283089.1009	289455.8073	233725.1192	163095.5413	48107.50458	62652.43118	24369.72477	28643.22935	19130.69724	0	8679.51376	10345.55046	5576.311926	5783.871559	4160.458715	3857.458715	5498.477063	5161.19266	0	0	1447.710145	0	0	0	0	2411.594203	0	0	0	0	0
312.29	0	0	0	0	0	0	517.0458715	0	0	412008.6513	1254996.348	685861.3485	467572.5504	298684.7981	0	0	0	0	0	0	0	0	54688.25687	0	19840.47706	0	0	12269.18348	0	5592.064219	0	0	5831.128439	1493.688073	0	0	0	0	0	0	0	0	423.5362319	0	144705.4493	839639.4782	638972.2318	479429.4492	313949.6232
312.38	0	0	0	0	0	0	0	0	0	0	0	0	0	0	0	0	0	0	0	0	0	0	0	0	0	0	0	0	0	0	0	0	0	0	0	0	0	0	0	440.115942	0	0	0	0	0	0	0	0	0
312.56	0	470.7155962	0	0	0	0	0	0	0	0	0	6953.247705	0	0	0	0	0	0	0	0	0	1845.798165	0	0	0	0	0	0	0	0	0	0	0	0	0	0	0	0	0	0	0	469.5072463	0	0	0	0	0	0	0
312.64	0	0	0	0	0	0	0	0	1459.403669	4469.944953	0	0	3671.211008	2993.862385	0	2678.816513	0	0	2785.376146	7891.899081	1489.055046	2759.431192	843.211009	1549.284403	465.1559632	0	0	0	660.6697246	0	0	0	634.7247705	0	682.9082567	0	0	0	414.4927536	0	0	0	0	382.0869565	1904.405797	0	0	0	0
312.71	0	0	0	0	0	0	0	0	0	0	0	0	0	0	1535.385321	1177.715596	0	3783.330275	0	0	0	0	0	2265.550458	748.6972476	0	0	0	0	0	484.6146788	0	0	0	0	478.1284403	0	0	0	0	0	0	0	0	1015.130435	0	0	0	0
312.85	0	0	0	0	0	0	0	0	0	0	0	0	0	0	0	0	0	0	0	0	0	0	0	0	0	0	0	0	0	0	0	0	0	0	0	0	0	0	0	0	0	0	0	0	0	0	0	0	0
313.09	1051.697248	0	0	0	1119.339449	0	0	0	0	0	0	0	0	0	0	0	0	0	0	0	0	0	0	0	0	0	0	0	0	0	0	0	0	0	0	0	0	0	0	0	0	0	0	0	0	0	0	0	0
313.2	0	0	734.798165	0	0	0	2002.394495	2731.633027	0	0	0	0	0	0	0	98117.33026	225981.477	116477.0917	242961.5229	245200.2018	211507.899	165262.8715	116531.7614	0	57779.41283	0	18638.66972	15743.95413	6578.899081	13878.69725	0	0	5834.834861	12749.16514	4067.798164	12638.89908	1299.246377	1981.275362	2549.507246	0	711.4202898	527.5362319	0	0	0	0	0	0	299028.6377
313.28	0	0	0	742.211009	1108.220183	503.1467889	3149.532109	0	92552.1376	602768.9265	860626.5595	462391.899	349692.5779	264082.5688	248901.0642	127960.5137	0	119700.7523	0	0	0	0	0	81136.35778	0	26766.85321	0	0	8496.972475	0	15340.88073	8800.899081	6748.467889	0	4664.532109	0	1364.811594	0	0	2030.260869	0	0	495.8840579	14283.42029	244429.3913	646017.855	385277.7971	336917.7971	0
313.34	0	0	0	0	0	0	0	1400.100917	0	0	0	0	0	0	0	0	0	0	0	0	0	0	0	0	0	0	0	0	0	0	0	5843.174311	0	0	0	0	0	0	492.115942	0	0	0	0	3716.115942	0	0	0	0	0
313.44	0	580.9816513	1268.522936	0	0	0	0	0	0	0	0	0	0	0	0	0	0	0	0	0	0	0	0	0	0	0	0	0	0	0	0	0	0	0	0	0	0	0	0	0	0	0	413.7391304	0	0	0	0	0	0
313.56	466.0825687	1751.284403	0	1032.238532	0	0	0	0	0	1499.247706	0	1815.220183	2796.495412	0	0	819.1192659	0	0	1403.807339	0	0	2421.220183	2431.412844	521.678899	0	2019.073394	0	0	0	481.8348623	0	0	572.6422017	0	0	530.944954	421.2753623	0	0	0	0	660.9275362	0	0	754.3768116	0	0	0	0
313.64	0	0	0	0	0	0	0	0	2110.807339	0	0	0	0	771.8623852	2890.082568	1499.247706	0	2107.100917	0	2767.770642	2987.376146	0	0	0	2741.825688	465.1559632	0	0	500.3669724	0	0	0	0	0	0	0	0	0	0	0	0	0	0	0	0	0	0	1254.782609	1299.246377
313.72	0	0	0	0	0	0	0	0	0	0	0	0	0	0	0	0	1567.816513	1325.045871	0	0	1077.642202	0	0	0	0	0	0	0	0	0	0	0	755.1834861	0	0	0	0	0	0	0	0	0	0	0	0	0	0	0	0
313.78	0	0	0	0	0	0	0	0	0	0	0	0	0	0	0	0	0	0	0	0	0	0	0	0	0	0	0	0	0	0	0	0	0	0	0	0	0	0	0	584.057971	0	0	0	0	0	0	0	0	0
313.85	0	0	0	0	0	0	0	0	0	0	0	0	0	0	0	0	0	0	0	0	0	0	0	0	0	0	849.6972475	0	0	0	0	0	0	0	0	0	0	0	0	0	0	0	0	0	0	0	0	0	0
314	0	0	0	0	0	0	0	0	0	0	0	0	0	0	0	0	0	0	0	0	0	0	0	0	0	0	0	0	0	0	988.6880732	0	0	1077.642202	0	0	0	0	0	0	0	0	0	428.057971	0	0	0	0	0
314.14	0	0	0	496.6605504	0	0	0	0	0	0	0	0	0	0	0	0	0	0	0	0	0	0	0	0	4894.330274	0	1596.541284	0	0	0	0	0	0	0	0	0	0	0	0	514.7246377	0	0	0	0	0	0	0	0	0
314.23	0	489.2477063	0	0	0	1031.311926	0	0	21883.6422	146210.0091	193716.1468	117114.5963	118431.3027	127182.1651	165786.4036	161516.6055	122457.4036	126000.7431	119290.266	107500.1376	89265.46787	60992.88072	36239.54128	18366.2477	6824.44954	3961.238531	0	4068.72477	1399.174312	1910.66055	0	0	1209.220183	0	3183.816513	600.4403669	0	0	0	0	520.7536232	0	0	3716.115942	63204.86956	128570.3768	103840.9855	152099.2464	207374.4927
314.37	0	0	0	0	0	0	570.7889907	0	0	0	0	884.9082567	0	0	0	0	0	0	0	0	0	0	0	0	0	0	0	0	0	0	0	466.0825687	808.9266053	527.238532	0	746.8440366	815.4202898	551.6521739	0	0	0	0	0	0	0	0	0	0	0
314.6	0	0	0	0	556.8899081	0	497.5871559	0	617.1192659	7158.027522	3895.449541	5307.596329	615.2660549	4022.394495	3680.477064	2885.449541	3186.59633	2859.504587	2666.770642	6803.137613	2648.238532	4924.908256	542.0642201	0	875.6422017	0	0	0	0	0	606.9266054	0	0	0	654.1834861	836.7247705	0	536.5797101	0	0	0	0	0	477.7971014	1945.855072	4316.753623	2324.927536	2227.710145	0
314.73	0	0	0	531.8715595	0	0	0	0	0	0	0	0	0	0	0	0	0	0	0	0	0	0	0	0	0	0	0	0	0	0	0	0	0	0	0	0	0	0	0	0	0	0	0	0	0	0	0	0	0
314.97	0	0	0	0	0	0	0	0	0	0	0	0	30528.66555	0	0	0	0	0	0	0	0	0	0	0	0	0	0	0	0	0	0	0	0	0	0	0	0	0	0	0	0	0	0	424.289855	0	0	0	0	0
315.1	0	0	0	0	0	1662.330275	0	0	0	0	0	0	0	0	0	0	0	0	0	0	0	0	0	0	0	0	0	6841.128439	0	0	0	0	0	0	0	0	0	0	0	0	489.1014492	0	0	0	0	0	0	0	0
315.21	2118.220183	1075.788991	1925.486238	3370.06422	2567.623853	1721.633027	467.9357797	0	14921.12844	82060.18347	121343.6238	93405.54127	67509.69723	150935.6972	203415.8532	231605.0458	217016.5688	253520.1926	251174.0275	234352.4311	208096.1376	137862.2202	106751.4403	52210.51375	43906.27522	10862.59633	11726.19266	5575.38532	6309.25688	10205.63303	5571.678898	11343.50458	3552.605504	10482.68807	8918.57798	12345.16514	3046.144927	0	583.3043478	4725.971014	1293.971014	0	0	669.9710145	57475.82608	287047.5362	235722.7826	265077.913	342033.3913
315.3	967.3761466	1126.752293	1400.100917	0	0	0	647.6972476	533.7247705	0	0	0	0	30270.55462	0	0	0	0	0	0	0	0	0	0	0	0	5990.504586	0	0	0	0	0	0	4768.311926	0	0	0	0	3376.231884	446.8985507	0	0	1158.318841	0	0	0	0	0	0	0
315.57	0	0	0	0	0	0	0	0	703.2935778	0	3350.605504	1306.513761	1273.155963	0	0	0	0	0	0	0	4002.009174	0	920.1192659	0	1292.614679	678.2752292	0	0	0	639.357798	0	0	0	490.1743118	0	0	0	0	0	0	0	0	0	0	2794.434782	0	3117.73913	0	0
315.62	0	0	598.5871558	0	0	0	0	0	0	1801.321101	0	1203.66055	883.9816512	913.6330273	1262.963303	0	0	0	0	1691.055046	0	3953.825687	0	575.4220182	1853.211009	0	0	0	618.9724769	0	465.1559632	521.678899	0	0	0	0	0	0	0	0	0	0	0	0	0	0	1887.826087	2207.362319	0
315.73	533.7247705	0	0	0	0	0	0	0	0	0	0	0	0	905.2935778	2346.165137	0	723.6788989	0	493.8807338	807.0733943	0	0	0	0	0	0	0	1237.944954	0	0	0	0	0	0	0	0	0	0	0	0	0	0	0	0	0	0	0	0	1119.884058
315.8	0	0	0	0	0	0	0	0	0	0	0	0	0	0	0	0	0	0	0	0	0	0	0	0	0	0	0	0	0	0	0	0	0	0	0	0	0	0	0	0	0	0	0	0	0	0	0	0	0
315.87	0	0	0	0	0	0	0	0	0	0	0	0	0	0	0	0	0	0	0	0	0	0	0	0	0	0	0	0	0	0	0	0	0	0	0	0	0	0	0	0	492.115942	0	0	0	0	0	0	0	0
315.96	0	0	0	0	0	0	0	0	0	0	0	0	0	0	0	0	0	0	0	0	0	0	0	0	0	0	0	0	0	0	0	0	0	0	0	0	0	0	0	0	0	0	0	0	0	0	0	0	0
316.11	0	0	0	0	0	0	605.0733944	0	2172.889908	0	0	0	0	0	0	0	0	0	0	0	0	0	0	0	0	0	0	0	1171.229358	637.504587	0	0	986.8348622	0	0	0	0	0	0	0	0	0	0	521.5072463	0	0	0	0	0
316.21	0	986.8348622	0	0	0	0	0	0	0	17002.2844	29665.27522	17793.6055	29760.71559	39832.91742	49772.61467	74304.4954	74379.55044	69194.26604	78876.36696	61695.24769	59825.35779	31389.68807	18079.9266	10829.23853	6703.064219	4062.238531	1225.899082	1985.715596	2184.935779	2310.027522	2703.834862	476.2752293	656.9633026	0	1338.944954	2008.880734	564.4637681	440.115942	0	0	0	0	0	0	9933.507246	70061.33333	66075.42029	75204.05797	115326.2029
316.34	0	0	0	0	0	0	0	0	487.3944953	0	0	0	0	0	0	0	0	0	0	0	0	0	0	0	0	0	0	0	0	0	0	0	0	0	0	0	0	0	0	0	0	0	0	405.4492753	0	0	0	0	0
316.48	0	0	0	0	0	0	0	0	0	0	0	0	0	0	0	0	0	0	0	0	0	0	0	0	0	0	0	0	0	0	0	0	0	0	0	0	0	0	0	0	0	0	0	0	0	0	0	0	0
316.6	0	0	0	0	0	0	0	0	0	0	0	808.9266053	2270.183486	0	1816.146789	2665.844036	4625.614678	2401.761467	0	0	489.2477063	501.2935779	554.1100916	487.3944953	0	0	0	476.2752293	0	0	0	0	0	0	527.238532	0	0	0	0	0	416	0	0	0	0	1339.942029	0	0	3244.347826
316.64	0	0	0	0	0	0	0	0	478.1284403	0	522.6055045	0	0	771.8623852	2493.495412	0	1440.871559	1988.495412	1116.559633	0	0	878.4220182	0	0	0	0	708.8532109	0	0	0	0	0	0	0	0	0	0	0	0	0	0	0	0	0	2710.782609	0	0	0	0
316.7	0	0	0	0	0	0	0	0	0	0	2411.027522	836.7247705	0	0	0	0	0	0	0	0	829.3119264	0	0	0	1494.614679	0	0	0	0	0	0	0	0	0	0	0	0	0	0	0	0	0	0	0	0	704.6376811	0	0	0
316.97	0	0	0	0	0	0	0	0	0	0	0	0	0	0	0	0	0	0	0	0	0	0	0	0	0	0	0	0	612.4862384	0	0	0	0	0	0	0	0	0	0	0	471.0144927	0	0	0	0	0	0	0	0
317.22	525.385321	1069.302752	0	0	0	0	0	0	2928.999999	28791.48623	68107.35779	66235.61467	144123.2936	206339.2935	314041.4311	322537.477	323858.8165	326544.1192	338072.9449	329108.0366	267539.7339	192071.422	135072.211	73474.25687	48665.32109	17364.58715	11336.09174	5661.559632	2727.926605	6091.504586	4642.293577	5275.165137	1828.19266	2512.954128	1841.165137	2702.908256	0	386.6086956	0	0	0	0	0	0	85043.36231	506003.7101	586731.0724	560413.0434	521547.942
317.32	0	0	0	0	471.6422017	0	616.1926604	0	0	0	0	0	0	0	0	0	0	0	0	0	0	0	0	0	0	0	0	0	0	0	0	0	0	0	0	4725.688072	0	0	467.2463768	0	0	510.2028985	0	1318.84058	0	0	0	0	0
317.6	0	0	0	0	0	0	0	0	467.9357797	622.678899	0	0	0	3061.504587	1704.027523	0	0	0	1789.275229	3471.06422	0	0	0	0	0	0	0	0	0	0	0	0	548.5504586	477.2018348	467.0091742	0	0	0	0	385.8550724	0	0	0	0	0	0	0	0	0
317.65	0	0	0	602.2935779	0	0	0	0	0	1086.908257	1013.706422	2336.899082	2427.706422	0	0	0	0	0	0	2681.59633	5251.073393	2379.522935	2488.862385	0	529.091743	0	0	0	0	0	0	0	0	0	0	0	0	0	0	0	0	0	0	0	0	1203.536232	1238.202898	0	0
317.73	0	0	0	0	0	0	0	0	0	0	0	0	0	0	0	0	0	0	0	0	0	0	0	0	0	0	0	0	0	0	0	0	0	0	0	0	0	0	0	0	0	0	0	0	0	0	0	0	0
317.98	0	0	0	0	0	0	0	0	0	0	0	0	0	0	0	0	0	0	0	0	0	0	0	0	0	0	466.0825687	0	0	0	0	0	0	0	0	549.4770641	0	0	0	0	0	0	0	0	0	0	0	0	0
318.15	0	0	0	0	0	0	0	0	763.5229356	0	0	0	0	0	0	0	0	0	0	0	0	0	12634.26605	0	2860.431192	0	0	0	0	0	0	0	0	0	0	491.1009173	0	0	0	0	0	0	0	0	0	0	0	0	0
318.24	0	0	0	532.798165	0	0	0	0	0	9988.807338	36623.15596	42926.8532	58612.43118	87290.87154	112568.6697	139714.5046	122101.5871	132166.3761	134225.2936	120799.7064	92287.12842	46573.04586	13884.25688	15378.87156	6431.568806	3660.091742	1750.357798	3012.394495	512.4128439	0	0	1621.559633	0	0	1470.522935	0	0	0	0	0	0	0	0	0	13847.07246	136981.5652	150740.4638	167128	200990.5507
318.34	0	0	0	0	0	947.917431	0	0	0	0	0	0	0	0	0	0	0	0	0	0	0	0	0	0	0	0	0	0	0	0	2486.082568	0	0	0	0	0	0	0	0	0	0	0	0	0	0	0	0	0	0
318.6	0	0	0	0	0	0	0	0	0	0	0	0	0	0	3460.871559	0	1896.761468	1223.119266	0	0	1030.385321	6809.623852	0	523.53211	580.9816513	0	0	0	548.5504586	0	0	0	0	0	0	0	0	397.9130435	0	0	0	0	0	0	0	593.1014492	658.6666666	1180.173913	0
318.64	0	0	0	0	0	0	0	0	0	1006.293578	1193.46789	866.3761466	2620.440366	2039.458715	0	0	0	3679.550458	0	0	1447.357798	2374.889908	5376.165137	2063.550458	0	600.4403669	0	0	494.8073394	1018.339449	0	1264.816514	0	0	0	0	0	406.9565217	0	0	0	0	0	0	513.2173913	1614.260869	0	0	0
318.74	0	0	600.4403669	0	0	0	0	0	0	0	0	0	0	0	0	0	0	0	0	0	0	0	0	0	0	0	0	0	0	0	613.4128439	0	0	0	0	0	0	0	0	0	0	0	0	0	0	0	980.4637681	0	0
318.94	0	0	0	0	0	0	0	0	0	0	0	0	0	0	0	0	0	0	0	0	0	0	0	0	0	0	0	0	0	0	0	0	0	0	0	0	0	0	0	0	0	0	0	0	0	0	0	0	0
319.1	0	0	0	0	1108.220183	2201.614678	0	0	0	1155.477064	0	0	0	0	0	0	0	0	0	0	0	0	0	0	0	0	0	0	0	0	0	0	0	0	0	0	2060.405797	0	0	0	0	0	0	1789.101449	0	0	0	0	0
319.23	0	2875.25688	0	0	0	544.8440366	1447.357798	555.9633026	807.0733943	4456.972476	55521.27522	96901.62383	219515.6238	371690.1926	563552.2017	779404.0274	825254.3209	912984.4035	900535.4585	765137.0824	605832.2843	409166.7522	266304.5688	136462.1192	99541.52292	61222.67889	42508.02751	40327.72476	31305.36697	30042.40366	29176.95412	25683.65137	30450.11009	24636.58715	21626.04587	27035.5688	0	2491.478261	884.7536231	2680.637681	0	2128.231884	780	0	14280.4058	116455.8841	170432.6377	377711.4203	706938.4927
319.34	1891.201834	0	0	0	1659.550458	0	0	0	0	0	0	0	0	0	0	0	0	0	0	0	0	0	0	0	0	0	0	0	0	0	0	0	0	0	0	0	0	0	388.8695652	0	0	0	0	0	0	0	0	0	0
319.48	0	0	0	0	0	0	0	912.7064218	0	0	0	0	0	0	0	0	0	0	0	0	0	0	0	0	0	0	0	0	0	0	0	0	0	0	0	0	0	0	0	0	0	0	0	0	0	0	0	0	0
319.56	0	0	0	0	0	0	0	0	0	0	0	0	1352.844036	0	0	0	0	0	0	0	0	0	0	1137.871559	0	0	0	0	1390.834862	0	0	0	0	0	0	0	0	0	0	0	0	0	0	0	0	1015.884058	0	1464.289855	0
319.62	0	0	0	0	0	0	0	0	0	0	1777.229357	1931.972477	3448.825687	0	0	0	0	6441.761467	0	0	0	0	0	0	0	1107.293578	0	0	0	0	0	1056.330275	1783.715596	0	0	0	0	0	0	0	0	0	0	0	0	0	0	0	0
319.71	0	0	0	0	0	0	0	0	0	0	529.091743	965.5229356	0	1542.798165	0	0	0	0	0	0	1073.009174	0	732.0183485	0	0	0	522.6055045	0	0	0	0	0	0	999.8073393	0	0	0	0	0	0	0	0	0	0	0	0	709.9130434	0	2076.231884
319.81	0	0	0	0	0	0	0	0	0	0	0	0	0	0	0	0	0	0	0	0	0	0	0	0	0	0	0	0	0	0	0	0	0	0	0	0	0	0	0	0	0	0	0	0	0	0	0	0	0
320.08	0	0	0	0	0	1127.678899	0	0	0	0	0	0	0	0	0	0	0	0	0	0	0	0	0	0	0	0	1529.825688	0	0	1727.19266	0	0	0	0	0	0	838.0289855	0	0	0	0	0	0	0	0	0	0	0	0
320.23	0	0	0	0	0	0	0	1279.642202	0	2468.477064	44901.44953	69811.38531	119218.9174	134559.7981	201265.2018	260304.7981	281381.3669	291651.8623	279838.5688	228974.4128	172705.3669	94462.79815	71740.57797	30843.91743	24373.43119	11229.53211	0	1769.816513	6725.302751	2899.348623	6245.3211	2612.100917	1868.963302	1653.06422	2224.779816	1779.082568	0	0	0	0	0	451.4202898	590.8405797	0	2464.347826	46405.85507	71272.40579	147863.884	276174.2609
320.32	0	1299.100917	586.5412843	0	589.3211008	0	499.4403669	0	0	520.7522935	0	0	0	0	0	0	0	0	0	0	0	0	0	0	0	0	2603.761467	1757.770642	0	0	0	0	0	1494.614679	0	3105.055045	0	0	0	0	0	0	0	0	0	0	0	0	0
320.45	548.5504586	0	0	592.1009173	0	0	0	0	0	0	0	0	0	0	0	0	0	0	0	0	0	0	0	0	0	0	0	0	0	0	0	0	0	0	0	0	0	0	0	529.7971014	0	0	0	0	0	0	0	0	0
320.56	0	0	0	0	0	0	0	0	0	0	0	0	0	2457.357798	0	0	0	0	0	0	1083.201835	0	0	0	1342.651376	0	0	0	0	0	0	0	0	0	0	0	0	0	0	0	0	0	0	383.5942029	0	0	0	0	0
320.64	0	0	0	0	0	0	0	0	0	980.3486237	0	1904.174312	0	3748.119265	11169.30275	4537.587155	6061.85321	1393.614679	8446.935778	2646.385321	0	1628.972477	6419.522935	1899.541284	0	0	0	0	715.3394494	498.5137614	472.5688072	0	601.3669724	0	0	0	0	0	0	0	0	0	0	0	391.8840579	5154.028985	3685.971014	2373.15942	0
321.04	0	0	0	0	504.0733944	0	0	486.4678898	0	0	0	0	0	0	0	0	0	0	0	0	0	0	0	0	0	0	0	0	0	0	0	0	2518.513761	0	0	0	0	0	0	0	0	0	0	0	0	0	0	0	0
321.21	1063.743119	584.6880733	1393.614679	0	0	0	0	0	1184.201835	2897.495412	54257.38531	105632.1009	211629.2844	310573.1467	397430.3669	499847.1467	471651.4678	508382.11	466116.8531	427836.9265	297716.4954	194488.0091	135118.5413	84239.55962	61231.01834	32774.9633	16687.23853	20995.95412	18768.39449	12973.40367	14345.70642	7996.605503	4633.027522	13552.53211	10819.04587	10574.42202	1494.434783	851.5942028	1164.347826	2146.31884	0	1502.724638	0	1137.971014	35922.95652	88266.60869	120425.2174	429397.1594	1075742.841
321.33	613.4128439	512.4128439	0	665.3027522	0	0	0	0	0	5800.550458	0	0	0	0	0	0	0	0	0	0	0	0	0	0	0	0	0	0	0	0	0	0	0	0	0	0	622.4927536	0	409.9710145	0	409.2173913	0	0	0	0	0	0	0	0
321.48	0	0	0	1067.449541	0	0	0	0	0	0	0	0	0	0	0	0	0	0	0	0	0	0	0	0	0	0	0	0	0	0	0	0	0	0	0	0	0	0	0	0	0	0	0	0	0	0	0	0	0
321.56	0	0	0	0	0	0	0	0	500.3669724	0	0	0	0	0	0	0	0	0	0	0	0	1045.211009	0	0	0	1356.550458	0	0	0	622.678899	0	0	518.8990825	0	0	0	0	0	0	0	401.6811594	0	0	615.7101449	0	4738.028985	1385.913043	0	0
321.62	0	540.2110091	0	0	0	0	0	0	0	603.2201834	3611.908256	2095.055045	3004.981651	0	0	0	0	6582.605503	0	0	777.4220182	5192.697247	0	0	2269.25688	0	553.1834861	0	0	0	0	0	0	0	0	0	0	0	0	0	0	0	0	0	0	0	393.3913043	0	0
321.73	0	0	0	0	0	0	0	0	0	0	0	0	1805.027523	1002.587156	0	3943.633027	0	0	0	0	2593.568807	0	2674.183486	1173.082569	0	0	0	0	0	0	0	0	0	0	0	0	0	0	0	0	0	0	0	0	0	0	0	1003.072464	0
321.86	0	0	0	0	0	0	0	0	0	0	0	0	0	0	0	0	0	0	0	0	0	0	0	0	0	0	0	0	0	0	0	0	0	0	0	0	0	0	0	0	0	0	0	0	0	0	0	0	0
321.93	0	0	0	0	0	0	0	0	0	0	0	0	0	0	0	0	0	0	0	0	0	0	0	0	0	0	0	0	0	0	0	0	0	0	0	0	0	0	0	0	0	961.6231884	0	0	0	0	0	0	0
322.11	0	0	0	0	0	0	0	0	0	0	0	0	38401.41977	0	0	0	0	0	0	0	0	0	0	0	0	4478.284403	2142.311926	0	0	0	0	0	0	0	0	0	0	0	0	0	0	0	0	0	0	0	0	0	0
322.23	0	0	0	0	0	0	0	481.8348623	0	14333.66055	53913.61467	67524.52292	70598.99999	202457.7431	338522.3486	398156.8256	407736.9999	383633.2109	361112.0642	274259.477	172392.1743	105944.367	62322.55962	27503.50458	28490.33944	6787.38532	5938.614678	9573.688072	10252.88991	3788.889908	4941.587155	5616.155962	4206.78899	2954.944954	2106.174312	4145.633027	0	0	0	0	495.8840579	0	0	422.0289855	6816.521739	53049.7971	69876.69565	207783.7101	389434.7826
322.32	0	0	0	0	0	0	0	0	0	5213.082568	0	0	32955.54352	0	0	0	0	0	0	0	0	0	0	0	0	0	0	0	0	0	0	0	0	1220.339449	1478.862385	0	0	0	0	0	0	0	531.3043478	0	0	0	0	0	0
322.47	0	0	0	0	0	0	0	0	0	0	0	0	0	0	0	0	0	0	0	0	0	0	0	0	0	0	0	0	0	0	0	0	0	0	0	0	0	0	0	0	0	0	0	0	0	0	0	0	0
322.57	0	0	0	0	0	0	0	0	0	0	0	518.8990825	0	0	0	0	0	0	0	0	0	0	984.0550457	1278.715596	1080.422018	0	598.5871558	0	0	0	0	0	0	506.8532109	0	0	0	0	0	0	0	0	0	0	0	522.2608695	676	0	0
322.64	0	0	0	0	0	0	0	0	0	0	2259.990825	2591.715596	697.7339448	5516.082568	6726.229357	2521.293577	1395.46789	8907.458714	3871.357797	0	3108.761467	3206.055045	1479.788991	1093.394495	2843.752293	0	0	0	1110.073394	519.825688	0	499.4403669	668.0825687	0	605.0733944	0	0	0	0	0	0	0	0	0	0	431.8260869	0	1986.550725	0
322.73	0	0	0	0	0	0	0	0	0	525.385321	0	0	707.9266054	0	0	0	0	0	0	0	0	0	0	0	0	916.4128439	0	501.2935779	0	0	0	0	0	0	0	0	0	0	0	0	0	0	0	0	0	0	0	0	0
322.93	0	0	0	0	0	0	0	0	0	0	0	0	0	0	0	0	0	0	0	0	0	0	0	0	0	0	0	0	0	0	0	0	0	0	0	0	0	0	0	0	0	0	0	0	0	0	0	0	0
322.99	0	0	0	0	0	0	0	0	0	0	0	0	0	0	0	0	0	0	0	0	0	0	0	0	0	0	0	0	0	0	0	0	0	0	0	0	0	0	0	0	0	0	0	0	0	0	0	0	0
323.12	613.4128439	0	0	0	0	0	0	0	0	0	0	0	0	0	0	0	0	0	0	0	0	0	0	0	0	0	0	0	0	4218.834862	0	0	0	0	0	0	0	0	1378.376812	406.9565217	0	0	0	0	3346.086956	0	0	0	0
323.22	0	1846.72477	0	0	1777.229357	0	0	716.2660549	3825.027522	34328.88073	153268.8899	168067.7064	235550.5321	303829.3119	438223.2476	511000.6971	459257.1926	479090.2568	472351.055	441171.7063	344949.2843	240917.4311	166880.7247	101818.1926	73157.35778	39972.83485	29564.27522	7939.155962	19239.11009	6217.522935	15021.20183	7625.036696	12044.01835	8718.431191	13724.88073	11059.9633	412.9855072	0	0	0	0	0	0	414.4927536	3997.217391	65758.89855	127678.0869	340830.6087	650163.5362
323.32	0	0	0	0	0	0	0	0	0	0	0	0	0	0	0	0	0	0	0	0	0	0	0	0	0	0	0	6162.85321	0	0	0	3911.201834	0	0	0	0	0	415.2463768	406.2028985	0	0	0	0	0	0	0	0	0	0
323.6	0	0	0	0	0	0	0	0	0	2523.146789	0	0	0	2499.055045	2311.880733	0	0	0	0	0	0	0	2791.862385	2234.972477	1660.477064	0	0	0	0	0	700.5137613	0	0	1527.972477	0	836.7247705	0	434.8405797	0	0	0	0	0	0	0	4907.594203	1117.623188	0	0
323.66	0	0	0	0	0	0	0	0	0	0	4918.422017	3085.59633	2705.688073	0	0	0	0	1148.990825	0	0	0	0	0	0	0	0	0	0	0	0	631.944954	0	0	0	0	0	0	0	0	0	0	0	0	0	0	0	0	0	0
323.71	0	556.8899081	0	0	0	0	0	0	471.6422017	0	0	0	0	0	0	0	1919	0	0	1888.422018	0	1352.844036	0	0	0	0	0	0	0	0	0	0	0	0	0	0	0	0	0	0	0	0	0	0	0	0	0	1486.898551	0
323.95	0	0	0	0	0	0	0	0	0	0	0	0	0	0	0	0	0	0	0	0	0	0	0	0	0	0	0	523.53211	0	0	0	732.944954	0	0	0	0	0	0	0	0	0	0	0	0	0	0	0	0	0
324	0	0	0	0	0	0	0	0	0	0	0	0	0	0	0	0	0	0	0	0	0	0	0	0	0	0	0	0	0	0	0	0	0	0	0	0	0	0	0	0	0	0	0	0	0	0	0	0	0
324.13	0	0	0	0	0	0	0	0	0	0	0	0	0	0	0	0	0	0	0	0	0	0	0	0	0	0	0	704.2201834	1918.073394	0	0	0	0	0	0	0	0	0	0	0	0	0	0	0	0	0	0	0	0
324.21	0	0	0	0	0	0	0	0	1781.862385	30831.87155	76636.76145	54034.99999	73976.47705	104590.5963	159856.1284	175547.266	173960.9174	164421.5137	159073.1468	156323.9082	123102.3211	77515.18347	50485.1743	34693.9633	19919.23853	5829.275228	5629.128439	0	0	2535.19266	638.4311925	0	2085.78899	0	0	517.972477	0	0	0	0	0	0	0	0	0	54534.43478	60379.53623	134481.0435	250555.5942
324.33	0	0	0	490.1743118	524.4587155	0	0	0	0	0	0	0	0	0	0	0	0	0	0	0	0	0	0	0	0	0	0	0	0	0	0	2014.440367	0	2484.229357	478.1284403	525.385321	0	0	0	0	0	0	0	378.3188406	6303.304347	0	0	0	0
324.56	0	0	0	0	0	0	0	0	0	0	0	0	0	0	0	0	0	0	0	0	0	0	570.7889907	0	521.678899	0	0	0	0	0	0	0	0	0	0	0	0	0	0	0	0	0	0	0	981.2173912	0	0	0	0
324.64	0	0	0	0	0	0	0	0	0	2068.183486	1768.889908	0	2041.311926	2287.78899	2787.229357	6783.678898	2325.779816	4019.614678	1974.59633	0	5945.100916	6158.220182	2644.53211	1944.944954	0	677.3486237	0	0	0	0	0	0	0	467.0091742	0	546.6972476	0	0	0	0	0	0	0	0	0	2473.391304	865.9130434	0	0
324.7	0	0	0	0	0	0	0	0	0	603.2201834	0	1826.339449	0	0	759.8165136	0	0	0	0	1565.963302	0	0	0	0	0	495.7339449	0	0	0	0	0	0	0	0	0	0	0	0	0	0	0	0	0	0	391.8840579	0	0	1062.608696	2727.362319
324.91	0	0	0	0	0	0	0	0	0	0	0	0	0	0	0	0	0	0	0	0	0	0	0	0	0	0	0	0	0	0	0	0	0	0	0	0	0	0	0	0	0	0	0	0	0	0	0	0	0
325.1	0	0	0	0	0	473.4954128	0	0	0	0	0	0	0	0	0	0	0	0	0	0	0	0	0	0	0	0	3544.266054	0	0	0	0	0	0	0	0	0	0	0	0	388.115942	0	0	0	0	0	0	0	0	0
325.2	0	0	1095.247706	0	0	0	0	929.3853209	24695.8899	249670.1467	655052.6421	454566.7155	343104.4128	256956.0458	266905.0091	243144.0642	232001.633	240571.8073	237211.9357	206305.0091	156660.266	115490.2569	92952.43117	47815.62384	42052.13761	18653.49541	0	13413.54128	9418.018347	12611.10092	9020.504585	11796.61468	4917.495412	1416.779816	7120.036696	9277.17431	2670.84058	1315.072464	0	0	437.8550724	823.7101449	894.5507246	6580.637681	107686.7246	391260.8116	400195.0145	405424.4058	306991.4203
325.31	0	2315.587156	1180.495413	0	1114.706422	0	0	0	0	0	0	0	0	0	0	0	0	0	0	0	0	0	0	0	0	0	6592.798164	0	0	0	0	0	2778.889908	4475.504586	0	0	404.6956522	0	0	0	0	0	0	0	0	0	0	0	0
325.57	1599.321101	0	0	576.3486237	0	0	0	0	0	5659.706421	0	0	0	0	0	0	0	1288.908257	0	0	0	0	0	0	0	0	0	622.678899	628.238532	0	0	0	0	542.0642201	0	920.1192659	0	1195.246377	0	0	409.2173913	0	0	0	0	0	0	0	4383.826087
325.64	0	0	0	0	0	0	601.3669724	0	0	0	0	0	0	10693.95413	2355.431192	0	4270.72477	3060.577981	7522.183485	1507.587156	1032.238532	3904.715596	4050.19266	2681.59633	856.1834861	521.678899	854.3302751	687.5412843	0	0	1446.431192	0	602.2935779	0	0	0	461.9710145	0	0	0	0	0	0	0	2213.391304	0	5338.666666	2587.188406	0
325.72	0	0	0	476.2752293	0	0	0	0	0	0	0	0	2463.844036	0	0	0	0	0	0	0	0	3641.559632	0	0	553.1834861	0	0	0	469.7889907	0	535.5779815	0	0	1231.458715	0	0	0	0	0	0	0	0	0	0	0	0	0	0	0
325.88	0	0	0	0	0	0	0	0	0	0	0	0	0	0	0	0	0	0	0	0	0	0	0	0	0	0	0	0	0	0	0	0	0	0	0	0	406.9565217	0	0	0	0	0	0	0	0	0	0	0	0
325.93	0	0	0	0	0	0	0	0	0	0	0	0	0	0	0	0	0	0	0	0	0	0	0	0	0	0	0	0	0	0	0	0	0	0	0	0	0	0	0	0	0	0	0	0	0	0	0	0	0
326.11	0	0	0	0	0	0	0	0	0	0	0	0	0	0	0	0	0	0	0	0	0	0	0	0	0	8986.220182	0	9760.862383	0	0	0	3638.779816	11284.20183	0	0	0	0	0	0	0	0	0	0	0	0	0	0	0	0
326.22	0	0	529.091743	0	0	0	0	0	16904.06422	297545.0733	396697.4219	211326.2844	258228.2752	402516.5045	641676.165	621544.7338	505987.7614	463199.899	455394.1742	406663.9907	303439.211	211254.9357	126473.3119	61711.92659	40842.91742	21099.73394	25738.3211	8553.495411	18802.6789	12402.61468	11614.07339	6490.871558	11989.34862	9506.972475	13191.15596	11055.33027	825.2173913	407.7101449	0	0	0	0	397.1594203	2064.173913	87955.36231	186857.1014	172134.3188	215133.0435	236433.4493
326.32	0	0	0	0	0	0	0	0	0	0	0	0	0	0	0	0	0	0	0	0	0	0	0	0	0	0	0	0	0	0	0	0	0	0	0	0	0	0	0	0	0	0	0	0	0	132037.0435	0	0	0
326.45	0	0	0	0	0	0	0	0	0	0	0	0	0	0	0	0	0	0	0	0	0	0	0	0	0	0	0	0	0	0	0	0	0	0	0	0	0	0	0	0	0	0	0	0	0	0	0	0	0
326.64	0	0	0	0	0	0	0	0	2641.752293	4862.825687	8088.339448	9939.697246	5880.238531	0	0	1511.293578	1085.055046	8352.422017	3648.045871	0	4241.073394	5865.412843	7694.532109	4468.091742	1222.19266	465.1559632	1647.504587	632.8715595	901.5871558	558.7431192	0	1344.504587	0	537.4311926	1466.816513	732.0183485	399.4202898	0	0	0	0	388.115942	0	1058.086956	2107.884058	0	2023.478261	3750.028985	3100.405797
326.91	0	0	0	0	0	0	0	0	0	0	0	0	0	0	0	0	0	0	0	0	0	0	0	0	0	0	0	0	0	0	0	0	0	0	0	0	0	0	0	0	0	0	398.6666666	0	0	0	0	0	0
326.96	0	0	0	0	0	0	0	0	0	0	0	0	0	0	0	0	0	0	0	0	0	0	0	0	0	0	0	0	0	0	0	0	0	0	0	0	0	0	0	0	0	0	0	0	0	0	0	0	0
327.09	790.3944953	0	0	1907.880734	1030.385321	0	2889.155963	0	0	0	0	0	0	0	0	0	0	0	0	0	0	0	0	0	0	0	0	0	0	0	0	0	0	0	0	0	0	0	0	0	0	0	0	0	0	0	0	0	0
327.19	0	3336.706421	1210.146789	1800.394495	0	1593.761468	0	2149.72477	0	0	0	0	0	289661.5137	342282.5137	310918.7706	285346.3119	311085.5596	297536.7339	287475.6513	248989.0917	175760.3853	128289.4587	42541.38531	23901.78899	16538.98165	16484.31192	13465.43119	26022.78899	21856.77064	7338.715595	26343.39449	25316.71559	13923.17431	11481.56881	14435.58715	983.4782608	1486.144927	493.6231884	1101.797101	2619.594203	1913.449275	0	0	0	0	0	154277.971	274058.0869
327.27	793.1743118	0	1111.926605	0	0	3171.770642	0	0	78287.04586	656387.8806	1018590.559	495031.5779	337146.3394	0	0	0	0	0	0	0	0	0	0	34602.22935	36631.49541	23270.77064	11347.21101	10341.84403	0	0	11088.68807	0	0	11268.44954	7407.284402	15650.36697	0	0	1385.913043	932.231884	1265.333333	0	0	16358.89855	266422.3768	692385.2753	464981.7391	217185.1594	0
327.39	0	820.0458714	0	0	792.2477063	0	0	0	0	0	0	0	0	0	0	0	0	0	0	0	0	0	0	0	0	0	0	0	0	0	0	0	0	0	0	0	0	0	0	0	0	389.6231884	593.1014492	0	0	0	0	0	0
327.58	0	0	520.7522935	0	0	0	0	0	0	0	0	0	0	0	0	0	1403.807339	992.3944952	561.5229357	0	871.9357796	0	1360.25688	0	0	0	0	704.2201834	0	535.5779815	0	741.2844035	0	0	0	0	653.3913043	474.0289855	0	0	0	0	0	0	2255.594203	0	0	2113.913043	0
327.62	0	0	0	0	0	623.6055045	0	0	2202.541284	6551.100916	0	0	2231.266055	0	0	0	0	3488.669724	0	0	0	0	2435.119266	0	0	0	0	0	0	0	0	0	821.8990824	0	1271.302752	0	0	0	0	0	0	0	0	2684.405797	0	0	4296.405797	0	6039.536232
327.68	0	0	0	0	0	0	0	0	0	0	0	0	4219.761467	2902.12844	0	0	0	0	0	0	0	0	0	0	492.0275228	0	0	0	615.2660549	0	0	0	0	0	0	0	0	0	0	0	0	0	0	0	0	0	0	0	0
327.72	0	0	0	0	0	0	0	0	0	0	0	2483.302752	0	0	0	0	0	0	0	2874.330275	0	633.798165	0	0	0	635.651376	556.8899081	0	0	0	0	546.6972476	0	0	0	0	0	0	0	0	0	0	0	685.7971014	0	0	0	0	0
327.85	0	0	0	0	0	0	0	0	0	0	0	0	0	0	0	0	0	0	0	0	0	0	0	0	0	0	0	0	0	0	0	0	0	0	0	0	0	0	0	0	0	0	0	0	0	0	0	0	0
327.89	0	0	0	0	0	0	0	0	0	0	0	0	0	0	0	0	0	0	0	0	0	0	0	0	0	0	0	0	0	0	0	0	0	0	0	0	0	0	0	0	0	0	0	0	0	0	0	0	0
327.93	0	0	0	0	0	0	0	0	0	0	0	0	0	0	0	0	0	0	0	0	0	0	0	0	0	0	0	0	0	0	0	0	0	0	0	0	0	0	0	0	0	0	0	0	0	0	0	0	0
328.16	0	0	0	0	0	0	0	0	0	0	0	0	0	0	0	68692.04586	0	0	0	0	46473.89907	0	19334.55045	8155.98165	0	4682.137614	3114.3211	0	3471.990825	0	1292.614679	1836.53211	3632.293577	0	3639.706421	0	426.5507246	0	438.6086956	828.231884	0	0	0	0	0	0	0	0	0
328.28	0	0	518.8990825	1022.045871	0	1291.688073	0	2834.486238	199278.5596	1791523.174	1573039.789	205764.7981	141603.8532	140794	157587.7981	86214.15595	123634.1926	116763.4128	121584.5413	122061.7431	44591.03669	59545.52292	17651.83486	8941.743118	13390.37614	5568.899081	1045.211009	4701.596329	0	3539.633027	0	0	0	7000.504586	0	3177.330275	0	0	0	0	409.9710145	0	0	39704.63768	742886.3188	1482324.812	222440.9275	135184.1739	130902.8406
328.4	0	606.9266054	0	0	0	1270.376147	1096.174312	0	0	0	0	0	0	0	0	0	0	0	0	0	0	0	0	0	0	0	0	0	0	2111.733945	0	0	0	0	0	0	389.6231884	0	0	922.4347826	0	0	0	0	0	0	0	0	0
328.62	0	0	0	0	0	0	602.2935779	0	1281.495413	0	3740.706421	685.6880733	1639.165137	2275.743119	7009.770641	537.4311926	4158.605504	4108.568807	2276.669724	8380.220182	1092.46789	7739.009173	3734.220183	2129.339449	4512.568806	1909.733945	576.3486237	0	0	0	573.5688072	0	0	0	0	701.4403668	0	0	463.4782608	0	381.3333333	0	762.6666666	0	0	0	646.6086956	5364.289855	3600.057971
328.73	0	0	0	0	0	0	0	0	0	0	0	0	0	1679.935779	0	2052.431192	0	0	0	0	0	0	0	542.0642201	0	0	0	498.5137614	881.2018347	0	0	0	489.2477063	530.944954	0	0	0	0	0	0	0	412.231884	0	0	0	0	1794.376811	0	0
328.83	0	0	0	0	0	0	0	0	0	0	0	0	0	0	0	0	0	0	0	0	0	0	0	0	0	0	0	0	0	0	0	0	0	0	0	0	0	0	0	0	0	0	0	0	0	0	0	0	0
328.9	0	0	0	0	0	0	0	0	0	0	0	0	0	0	0	0	0	0	0	0	0	0	0	0	0	0	0	0	0	0	0	0	0	0	0	0	0	0	0	0	0	0	0	0	0	0	0	0	0
328.95	0	0	0	1528.899082	0	0	0	0	0	0	0	0	0	0	0	0	0	0	0	0	0	0	0	0	0	0	0	0	0	0	0	0	0	0	0	0	0	0	0	0	0	0	0	0	0	0	0	0	0
329.12	0	1640.091743	0	0	0	2143.238532	0	0	0	0	0	0	0	0	0	0	0	0	0	0	0	0	0	0	0	0	0	0	0	9291.999998	0	2923.440366	0	0	12252.50458	0	0	1006.086956	434.0869565	0	0	562.2028985	0	0	0	0	0	0	0
329.23	1850.431192	1085.055046	785.7614677	0	870.0825686	879.3486237	1670.669724	2494.422018	66230.98164	523328.2568	531534.2751	147395.1376	136973.6055	135451.1926	173801.5413	208839.2752	210588.7064	234416.3669	270852.3486	276192.3761	233675.0825	168983.1926	118877	68252.83485	48829.33027	20774.49541	19521.72477	10829.23853	10018.45871	5558.706421	16476.89908	7520.330274	17220.03669	16233.20183	8998.266053	11634.45871	0	0	1074.666667	1986.550725	1950.376811	529.0434782	1914.202898	15055.13043	224261.6811	464375.8261	139938.7826	157217.1014	216873.1594
329.36	0	0	0	541.1376146	0	0	0	884.9082567	0	0	0	0	0	0	0	0	0	0	0	0	0	0	0	0	0	0	0	0	0	0	0	0	0	0	0	0	0	404.6956522	0	494.3768116	0	0	0	0	0	0	0	0	0
329.62	0	0	0	0	0	0	0	0	4700.669724	0	0	1397.321101	1048.917431	0	3922.3211	856.1834861	0	0	816.3394494	1568.743119	1031.311926	862.6697246	4689.550458	1707.733945	562.4495412	0	0	0	0	1176.788991	0	0	0	0	675.4954127	0	0	0	0	419.0144927	0	0	0	392.6376811	3373.217391	0	1709.217391	0	1701.681159
329.68	0	0	0	0	0	0	0	0	0	1614.146789	0	0	1330.605504	0	0	1088.761468	4557.972476	4713.642201	1930.119266	0	0	1435.311926	0	0	921.0458714	512.4128439	592.1009173	0	0	0	0	0	0	0	0	0	0	0	0	0	0	0	0	0	0	0	0	2233.73913	0
330.04	0	0	0	0	0	0	0	0	0	0	0	0	0	0	0	0	0	0	0	0	0	0	0	0	0	0	0	0	489.2477063	796.8807338	0	0	0	0	0	0	0	0	0	0	0	0	0	887.0144927	0	0	0	0	0
330.23	0	0	0	0	716.2660549	0	0	479.9816513	15879.23853	89736.18347	115567.1651	39087.9266	38381.8532	27348.76146	54675.28439	63286.22935	66603.47705	70106.04586	71020.60549	92015.63301	62091.83485	46600.84403	20490.95412	10446.55046	9549.596328	489.2477063	1716.073394	2082.082568	0	0	493.8807338	0	0	3040.19266	1553.917431	0	468.7536232	0	0	0	0	1131.942029	0	623.2463768	43604.63768	95683.76811	44399.71014	52299.1884	76793.44927
330.34	0	0	0	0	0	523.53211	0	0	0	0	0	0	0	0	0	0	0	0	0	0	0	0	0	0	0	0	0	0	490.1743118	0	0	1252.770642	0	0	474.4220183	1052.623853	0	0	0	0	0	0	0	0	0	0	0	0	0
330.66	0	0	0	0	0	0	0	0	1065.59633	2814.100917	0	2377.669724	2310.027522	6721.596329	3829.66055	3751.825687	3009.614678	8055.908255	5367.825687	2985.522935	8189.339448	4743.293577	4644.146788	1044.284403	674.5688072	0	0	0	0	495.7339449	468.8623852	0	0	0	0	0	0	0	0	0	0	0	0	0	982.7246376	2496.753623	2141.797101	4109.507246	2127.478261
330.86	0	0	0	0	0	0	0	0	0	0	0	0	0	0	0	0	0	0	0	0	0	0	0	0	0	0	0	0	0	0	0	0	0	0	0	0	0	0	395.6521739	0	0	0	0	0	0	0	0	0	0
330.96	0	0	0	0	0	0	0	0	0	0	0	0	0	0	0	0	0	0	0	0	0	0	0	0	0	0	0	0	0	0	0	0	0	0	0	0	503.4202898	0	0	0	0	0	0	0	0	0	0	0	0
331.02	0	0	0	0	0	604.1467889	0	0	0	0	0	0	0	0	0	0	0	0	0	0	0	0	0	0	0	0	0	0	3730.513761	0	0	0	0	0	0	1028.53211	0	0	0	0	0	0	0	0	0	0	0	0	0
331.15	0	0	0	0	0	0	0	0	3312.614678	0	0	0	0	0	0	0	0	0	0	0	0	0	0	0	0	0	0	5225.128439	2139.53211	7839.082567	2213.66055	3505.348623	0	0	1978.302752	3693.449541	0	465.7391304	0	0	0	0	0	0	3878.144927	0	0	0	0
331.22	0	0	0	479.9816513	0	0	0	0	0	34478.99082	52137.31192	53137.11926	106905.2569	162529.3853	240468.9541	313454.8898	317359.6054	398532.1008	416872.4036	464526.7981	365595.9082	254097.4678	157100.4036	76823.93577	54870.79815	20023.94495	7627.816512	4330.954128	0	0	3109.688073	4797.963302	0	4546.85321	0	0	0	0	0	0	0	0	0	0	7668.869565	57293.44927	71479.65217	173742.5507	316380.8116
331.3	0	0	0	0	488.3211008	0	0	497.5871559	1249.06422	0	0	0	0	0	0	0	0	0	0	0	0	0	0	0	0	0	0	0	0	0	0	0	5743.100916	0	1163.816514	0	406.2028985	0	0	0	0	967.6521739	0	2001.623188	0	0	0	0	0
331.56	0	0	0	0	0	0	0	0	0	0	0	488.3211008	2545.385321	0	0	0	0	0	0	0	2140.458715	0	0	0	0	0	0	0	534.651376	0	0	0	0	516.119266	0	0	0	0	0	0	0	0	0	846.3188405	0	0	0	0	0
331.64	0	0	0	0	0	0	0	0	0	731.091743	0	0	0	0	4090.036696	3477.550458	0	0	0	0	0	0	0	0	2218.293578	0	0	0	0	0	0	0	0	0	0	0	0	0	0	0	0	0	0	0	543.3623188	1388.173913	3133.565217	2526.898551	0
331.68	467.0091742	0	0	0	0	0	0	0	0	988.6880732	469.7889907	0	0	0	0	0	0	0	0	0	0	0	3454.38532	2031.119266	0	0	0	0	0	0	0	0	0	0	0	0	0	0	0	0	0	0	0	0	0	0	0	2396.521739	0
331.72	0	0	0	0	0	0	0	0	0	0	0	0	0	0	0	0	1693.834862	0	2466.623853	0	0	902.5137613	0	0	0	0	0	0	0	0	0	0	0	0	732.944954	0	0	0	0	0	0	0	0	447.6521739	0	0	0	0	0
331.82	0	0	0	0	0	567.0825687	0	0	0	0	0	0	0	0	0	0	0	0	0	0	0	0	0	0	0	0	0	0	0	0	0	0	0	0	0	0	0	0	0	0	0	0	0	0	0	0	0	0	0
331.94	0	0	0	0	0	0	0	0	0	0	0	0	0	0	0	0	0	0	0	0	0	0	0	0	0	0	0	0	0	0	0	0	0	0	0	0	0	0	0	0	0	0	0	0	0	0	0	0	0
332.11	0	0	0	0	0	0	0	0	0	0	0	0	0	0	0	0	0	0	0	0	0	0	0	0	0	2457.357798	466.0825687	0	0	0	0	0	0	0	592.1009173	0	0	0	0	0	0	0	0	0	0	0	0	0	0
332.21	0	0	0	0	0	0	0	0	0	5311.302751	5265.899082	7587.04587	36836.27522	50308.19265	79782.58714	87656.88072	106416.0092	110793.2936	115594.0367	107646.5413	86931.34861	62847.94494	42916.66054	13008.61468	13980.62385	465.1559632	762.5963301	0	2788.155963	0	1571.522935	1363.036697	1930.119266	0	0	0	0	455.1884058	0	0	388.8695652	0	0	0	2190.782609	6986.086956	7591.246376	53181.68116	111822.6087
332.32	0	0	0	0	0	0	0	0	0	0	5209.376146	4943.440366	0	0	0	0	0	0	0	0	0	0	0	0	0	0	0	491.1009173	0	0	0	0	0	0	0	0	0	0	0	0	0	446.8985507	0	724.9855072	1218.608696	2477.913043	10311.07246	0	0
332.46	0	0	0	0	0	0	0	0	0	0	0	0	0	0	0	0	0	0	0	0	0	0	0	0	0	0	0	0	0	574.4954127	0	0	0	0	0	469.7889907	0	0	0	0	0	0	0	0	0	0	0	0	0
332.56	0	0	0	0	0	0	0	0	0	0	0	0	2006.100917	0	0	0	2865.06422	0	1973.669724	0	0	3714.761467	0	0	1643.798165	478.1284403	0	0	0	0	0	0	0	0	0	0	0	0	0	0	0	0	0	0	0	1182.434783	1032.463768	0	0
332.64	0	0	0	0	0	0	0	0	0	0	664.3761467	1741.091743	1217.559633	1570.59633	0	0	0	0	0	1020.19266	11091.46789	857.1100916	2642.678899	2011.66055	1237.018348	0	0	0	0	0	0	0	0	0	0	593.9541283	0	0	0	0	0	0	0	0	963.1304347	450.6666666	2215.652174	780.7536231	0
332.92	1133.238532	0	0	0	0	0	0	0	0	0	0	0	0	0	0	0	0	0	0	0	0	0	0	0	0	0	0	0	0	0	0	0	0	0	0	0	0	437.1014493	0	0	0	0	0	0	0	0	0	0	0
332.99	0	0	0	0	0	0	0	0	0	0	0	0	0	0	0	0	0	0	0	0	0	0	0	0	0	0	0	0	0	0	0	0	0	0	0	4941.587155	0	0	0	0	0	596.115942	0	0	0	0	0	0	0
333.2	0	0	0	0	0	0	0	0	1439.944954	11030.31192	43657.94495	96722.78897	281423.0642	460982.532	709947.532	796012.5044	737108.1925	744206.9173	651332.321	573171.2935	403492.2201	253226.4587	150085.0734	69737.25687	50776.12843	25239.80733	16635.34862	8580.366971	22332.11926	11381.49541	11540.87156	13535.85321	11699.3211	16885.53211	16111.81651	2602.834862	0	0	0	599.1304347	403.942029	0	0	0	43576	254354.6087	258700	551752.4058	1057031.884
333.28	0	0	0	0	0	0	0	0	0	0	0	0	0	0	0	0	0	0	0	0	0	0	0	0	0	0	0	10700.44036	0	0	0	0	0	0	0	0	0	0	0	0	398.6666666	0	0	507.942029	0	0	0	0	0
333.42	0	0	531.8715595	0	0	0	0	0	0	0	0	0	0	0	0	0	0	0	0	0	0	0	0	0	0	0	0	0	0	0	0	0	0	0	0	0	0	0	0	0	0	0	0	0	0	0	0	0	0
333.56	0	666.2293577	0	0	0	0	0	0	0	0	0	0	0	0	0	0	0	0	0	0	0	0	0	1555.770642	0	0	0	0	0	0	0	0	0	0	0	0	0	0	0	0	0	0	0	0	0	0	0	0	0
333.62	509.6330274	0	0	0	0	0	0	0	0	0	0	2657.504587	0	0	0	0	0	0	0	0	0	0	0	0	1152.697247	0	0	0	0	0	0	0	0	0	0	531.8715595	0	0	0	0	0	0	0	0	0	0	0	0	0
333.66	0	0	0	0	0	0	0	0	0	0	0	0	661.5963301	0	0	2882.669724	0	0	1352.844036	0	0	0	568.0091742	0	0	0	0	0	0	781.1284402	0	682.9082567	0	1048.917431	0	0	0	0	0	0	0	0	0	0	419.0144927	0	0	0	0
333.73	0	0	0	0	0	0	0	0	0	755.1834861	0	0	0	0	0	0	0	0	0	0	0	1328.752293	0	0	0	0	0	0	0	0	0	0	0	0	0	0	0	0	0	433.3333333	0	0	0	0	0	932.231884	0	0	0
333.88	0	0	0	0	0	0	0	0	0	0	0	0	0	0	0	0	0	0	0	0	0	0	0	0	0	2080.229357	0	0	0	0	0	0	0	0	0	0	0	0	0	0	0	0	0	0	0	0	0	0	0
333.92	0	0	0	0	0	0	0	0	0	0	0	0	0	0	0	0	0	0	0	0	0	0	0	0	0	0	1442.72477	0	0	0	795.0275228	0	0	0	0	0	0	0	0	0	0	0	0	0	0	0	0	0	0
334.1	0	467.9357797	0	464.2293577	0	0	0	0	0	0	8130.036696	0	0	0	0	0	0	0	0	0	0	0	0	2981.816513	0	0	0	0	563.3761467	2253.504587	0	0	0	0	0	2848.385321	0	0	0	0	458.2028985	0	469.5072463	0	0	0	24931.76093	0	0
334.22	0	0	0	0	0	0	0	0	0	3742.559632	5683.798164	23319.88073	74750.19265	116371.4587	166142.2202	216333.6605	188983.0458	179513.1376	176965.899	160066.4679	96021.34861	64888.33026	34182.47706	8130.963301	6623.376146	2191.422018	0	951.623853	0	2708.467889	0	0	1424.19266	0	0	2209.954128	0	0	0	0	0	0	0	0	13991.76812	133542.029	44310.78261	173052.2319	286092.6956
334.3	0	0	0	497.5871559	653.2568806	0	0	0	0	0	0	0	0	0	0	0	0	0	0	0	0	0	0	0	0	0	0	0	0	0	0	0	0	662.5229357	0	0	0	0	0	0	0	0	0	0	0	0	27943.19559	0	0
334.4	0	0	0	0	0	0	0	0	0	0	0	0	0	0	0	0	0	0	0	0	0	0	0	0	0	0	0	1426.972477	0	0	0	0	662.5229357	0	0	0	0	0	0	0	0	0	0	0	0	0	0	0	0
334.55	0	0	0	0	0	0	0	0	0	0	0	0	0	0	914.5596329	0	0	0	0	0	0	0	0	0	0	732.944954	0	0	0	0	0	0	0	1677.155963	0	0	0	0	0	0	0	0	0	0	0	0	0	0	0
334.66	506.8532109	0	0	0	0	0	0	0	0	512.4128439	2775.183486	1735.53211	4530.174311	11877.22936	3307.981651	4293.889907	2406.394495	6074.825687	2127.486238	7820.550457	3691.59633	5287.211008	1442.72477	3028.146788	1010.926605	1764.25688	669.9357797	499.4403669	530.0183485	739.4311925	0	0	1485.348624	477.2018348	0	1376.009174	391.1304348	0	0	0	0	0	0	0	1300.753623	0	4867.652174	0	0
334.98	0	0	0	0	0	0	0	0	0	0	0	0	0	0	0	0	0	0	0	0	0	0	0	0	0	0	0	0	0	0	0	0	0	0	0	0	0	0	0	0	0	0	0	0	0	0	0	0	0
335.13	0	0	0	0	0	0	0	0	0	0	0	0	0	0	0	0	0	0	0	0	0	0	0	0	0	0	0	0	0	0	0	0	0	0	0	0	5609.971014	0	0	0	0	0	0	0	0	0	0	0	0
335.21	15638.3211	20098.07339	13248.6055	13651.6789	17283.04587	16816.03669	23575.62385	22753.72477	11556.62385	65108.86237	99368.24769	91051.96329	144147.3853	179918.0642	229213.477	282563.7155	283396.7339	283743.2843	312442.11	320099.5779	253273.7155	171413.6789	117964.2936	77598.57797	69277.66054	58939.52292	46508.18348	45008.93577	46169.04586	45731.68806	50980.90825	45232.2477	50352.66972	48135.30274	40173.90825	36258.07339	6685.391304	10222.14493	7663.594202	7849.73913	7464.637681	5750.89855	9280.869565	9363.014492	44984.52174	171551.7681	123721.5652	260828.2319	508462.029
335.58	0	755.1834861	0	0	501.2935779	0	694.0275228	0	0	5194.550458	1019.266055	0	0	1688.275229	8893.559631	0	0	0	0	0	0	2630.633027	0	1435.311926	499.4403669	784.8348622	510.5596329	1288.908257	5555.926604	1506.66055	1559.477064	0	891.3944952	0	0	472.5688072	0	627.7681159	507.1884058	410.7246377	0	380.5797101	420.5217391	762.6666666	415.2463768	3128.289855	728	0	0
335.64	501.2935779	0	0	0	0	0	0	0	0	0	0	2455.504587	4627.467889	0	0	4371.72477	0	0	2902.12844	0	1641.018348	1148.06422	3043.899082	0	0	0	0	489.2477063	0	654.1834861	0	967.3761466	0	589.3211008	947.917431	595.8073393	400.173913	0	0	0	0	0	0	0	3355.884058	0	596.115942	2658.782609	0
335.72	0	0	0	0	0	0	0	0	0	0	0	0	0	0	0	0	0	0	2926.220183	1120.266055	0	0	0	0	0	0	0	0	0	0	0	0	0	0	0	0	0	0	0	0	0	0	0	0	0	0	0	1743.884058	0
335.85	0	0	0	0	0	0	0	0	0	0	0	0	0	0	0	0	0	0	0	0	0	0	0	0	0	0	0	0	0	0	0	0	0	0	0	0	0	0	0	0	0	0	0	0	0	0	0	0	0
335.94	0	0	0	0	0	0	0	0	0	0	0	0	0	0	0	0	0	0	0	0	0	0	0	0	0	0	0	0	0	0	0	0	0	0	0	0	0	0	0	0	0	0	0	0	0	0	0	0	0
336.12	0	0	0	0	0	0	514.2660549	0	0	0	0	0	0	0	0	0	0	0	0	0	0	0	0	0	0	0	0	0	0	0	0	2115.440367	0	0	2963.284403	0	0	0	0	0	0	761.1594202	0	0	0	0	0	0	0
336.22	4535.733944	1103.587156	2032.972477	6311.110091	4303.155962	0	1146.211009	588.3944953	672.7155962	13242.11926	42776.74311	46028.20183	80661.93576	113544.3853	149463.3211	165854.9724	168585.6789	166785.2844	161235.844	159762.5413	113559.211	62903.54127	43127.9266	31575.00917	23681.25688	12738.04587	8724.91743	12905.76147	12233.04587	12317.36697	9182.660549	4685.844036	12736.19266	12154.2844	6148.027522	9392.073393	777.7391304	1089.73913	460.4637681	921.6811594	390.3768116	0	1659.478261	0	21008.75362	77197.3913	58896.40579	159814.8406	309122.6666
336.6	0	0	0	0	0	667.1559632	0	0	0	1230.53211	740.357798	4326.3211	2345.238532	0	3173.623853	4749.779816	0	0	10646.69725	0	0	1739.238532	3520.174311	942.357798	734.798165	0	2804.834862	0	1642.871559	0	656.9633026	0	0	0	0	1237.018348	0	448.4057971	0	0	0	0	0	410.7246377	0	0	0	0	0
336.66	0	0	0	0	0	492.9541283	0	0	0	0	0	0	1424.19266	0	0	0	0	0	0	0	0	0	0	597.6605503	592.1009173	1117.486238	0	3662.871559	0	644.9174311	2070.036697	0	609.7064219	2865.06422	497.5871559	0	0	0	0	0	0	385.1014493	0	0	0	2129.73913	5123.884058	2950.434782	0
336.89	0	0	0	0	0	0	0	0	0	0	0	0	0	0	0	0	0	0	0	0	0	0	0	0	0	0	0	0	0	0	0	0	0	0	0	0	0	0	0	0	849.3333333	0	0	0	0	0	0	0	0
336.98	0	0	0	0	0	0	0	0	0	0	0	0	0	0	0	0	0	0	0	0	0	0	0	0	0	0	0	0	0	0	0	0	0	0	0	0	0	0	0	0	0	0	433.3333333	1076.927536	0	0	0	0	0
337.03	0	0	0	0	0	0	0	0	0	0	0	0	0	0	0	0	0	0	0	0	0	0	0	0	0	0	0	0	0	0	0	0	0	0	0	0	0	0	0	0	0	0	0	1832.057971	0	0	0	0	0
337.15	0	0	0	0	0	0	0	1653.990825	0	0	0	0	0	0	0	0	0	0	0	0	0	0	0	0	0	0	0	0	0	0	0	0	0	0	0	0	0	0	0	0	0	0	0	0	0	0	0	0	0
337.21	2446.238532	2321.146789	0	7196.944953	5017.568806	3255.165137	2483.302752	3234.779816	535.5779815	10593.88073	87032.34861	196181.844	573242.6421	1010113.972	1581261.559	1995422.715	2060577.908	2130288.293	2178023.302	1933174.284	1368459.192	911192.3484	563967.321	288344.8073	221032.477	142157.9633	123022.633	99228.33026	87317.7431	77150.1009	74435.14677	78661.39448	83306.46787	61932.4587	73030.41283	64408.34861	2524.637681	0	2441.73913	5148.753623	2508.057971	868.9275362	605.1594203	0	9066.086956	62531.13043	163738.9565	915368.8115	2268028.985
337.32	5064.825687	1501.100917	0	0	0	2149.72477	0	0	1426.045871	0	0	0	0	0	0	0	0	0	0	0	0	0	0	0	0	0	0	0	0	0	0	0	0	0	0	0	0	4428.289855	0	0	0	0	0	0	0	0	0	0	0
337.58	0	498.5137614	0	0	0	780.2018347	0	0	0	0	1185.12844	0	0	0	0	0	0	0	0	0	0	0	0	752.4036696	1696.614679	2974.403669	0	0	0	568.0091742	0	0	0	0	775.5688072	0	0	0	0	0	0	0	0	0	0	1012.115942	0	0	0
337.62	0	0	0	0	0	0	0	0	467.9357797	2979.036697	2899.348623	0	0	0	0	0	0	0	0	0	0	0	0	1334.311926	0	0	1499.247706	634.7247705	0	0	3840.779816	0	2625.999999	5604.110091	0	0	0	0	0	0	0	0	0	0	438.6086956	2303.826087	0	0	0
337.66	0	0	0	0	0	0	0	0	0	0	0	2469.403669	0	0	0	0	0	0	0	0	0	0	0	0	0	474.4220183	0	0	1044.284403	0	0	570.7889907	0	0	0	551.3302751	0	0	0	0	0	0	0	0	0	0	0	0	0
337.73	0	0	0	0	0	0	0	0	0	0	0	0	1097.100917	0	0	0	0	0	0	0	0	0	0	0	0	0	666.2293577	0	780.2018347	0	0	514.2660549	0	0	0	656.9633026	0	0	0	0	0	0	0	0	0	0	0	0	0
337.86	0	0	0	0	0	0	0	0	0	0	0	0	0	0	0	0	0	0	0	0	0	0	0	0	0	0	0	0	0	0	0	0	0	0	0	0	0	0	0	0	0	0	0	0	0	0	0	0	0
337.93	684.7614678	0	0	0	0	0	0	0	0	0	0	0	0	0	0	0	0	0	0	0	0	0	0	0	0	0	0	0	0	0	0	0	0	0	0	0	0	0	0	0	0	0	0	0	0	0	0	0	0
338.17	1131.385321	0	0	0	0	0	0	0	0	0	0	0	0	0	0	0	0	0	0	0	0	0	0	0	0	11309.22018	0	0	0	5519.78899	5600.403669	0	6233.275228	0	3716.614678	3510.908256	0	0	0	0	0	0	0	0	0	0	0	0	0
338.28	0	0	0	0	0	0	523.53211	0	669.9357797	10553.11009	33237.33944	56561.8532	166538.8073	257835.3944	396207.2476	503756.4953	519345.7063	509355.9724	490543.1008	468617.7614	314013.633	224702.7614	138014.1835	69995.7798	38730.25687	14254.89908	12552.72477	15801.40367	13209.68807	4607.082568	0	11889.27523	4178.064219	11707.66055	2889.155963	5185.284403	0	0	0	398.6666666	0	0	865.9130434	426.5507246	4740.289855	28015.94203	57575.30434	270181.4493	709221.2174
338.37	0	723.6788989	0	0	0	0	0	0	0	0	0	0	0	0	0	0	0	0	0	0	0	0	0	0	0	0	0	0	0	0	0	0	0	0	0	0	0	0	0	0	0	435.5942029	0	0	0	0	0	0	0
338.58	0	0	0	0	0	0	0	0	0	0	3879.697247	2413.807339	0	0	1791.12844	0	0	0	0	0	2255.357798	1900.46789	2719.587155	0	1948.651376	621.7522935	0	0	0	0	557.8165137	0	467.9357797	0	0	0	0	0	0	0	0	0	0	0	0	1916.463768	500.4057971	1070.144927	0
338.64	0	0	0	0	0	0	0	0	0	578.2018348	2067.25688	1275.93578	3221.807339	8329.256879	0	0	0	7098.724769	0	0	0	2962.357798	1229.605504	504.9999999	0	0	467.0091742	0	0	525.385321	0	465.1559632	0	0	0	0	0	0	0	0	514.7246377	0	0	0	0	1533.623188	1138.724638	0	0
338.72	0	0	0	0	0	0	0	0	0	0	0	0	0	0	0	3169.917431	0	0	0	0	2996.642201	0	0	0	0	0	0	0	0	0	0	0	0	561.5229357	0	0	0	0	0	0	0	0	0	0	0	0	0	0	0
339	0	0	0	0	0	0	637.504587	0	0	0	0	0	0	0	0	0	0	0	0	0	0	0	0	0	0	0	0	0	0	0	0	2790.009174	0	556.8899081	0	0	0	0	0	0	0	0	0	0	0	0	0	0	0
[truncated: 1,872 more rows]
[truncated: 743 more columns]
